# Supplementary material for: An avalanche-and-surge robust ultrawide-bandgap heterojunction for power electronics
Source: Nat Commun. 2023 Jul 25;14:4459. doi: 10.1038/s41467-023-40194-0 (PMC10368629; doi:10.1038/s41467-023-40194-0)
Supplement: Supplementary file 5 — Source Data [file 41467_2023_40194_MOESM5_ESM.zip]

Archive with 7 entries (6 files):
- Source data/Main manuscript_Figure1_data.xlsx
- Source data/Main manuscript_Figure2_data.xlsx
- Source data/Main manuscript_Figure3_data.xlsx
- Source data/Main manuscript_Figure4_data.xlsx
- Source data/Main manuscript_Figure5_data.xlsx
- Source data/Supplementary data.xlsx
- Source data/
