# Supplementary material for: An avalanche-and-surge robust ultrawide-bandgap heterojunction for power electronics
Source: Nat Commun. 2023 Jul 25;14:4459. doi: 10.1038/s41467-023-40194-0 (PMC10368629; doi:10.1038/s41467-023-40194-0)
Supplement: Supplementary file 5 — Source Data [file 41467_2023_40194_MOESM5_ESM.zip › Source data/Main manuscript_Figure1_data.xlsx]

## Sheet: Figure1(d)
Figure1(d)
Distance (μm)	Ec(eV)	Ev(eV)
0	8.88e-16	3.8
0.00176	0.00616	3.80616
0.01	0.03492	3.83492
0.01176	0.03499	3.83499
0.02	0.03534	3.83534
0.02176	0.03534	3.83534
0.03	0.03534	3.83534
0.03176	0.03534	3.83534
0.04	0.03534	3.83534
0.04176	0.03534	3.83534
0.05	0.03534	3.83534
0.05176	0.03534	3.83534
0.06	0.03534	3.83534
0.06176	0.03534	3.83534
0.07	0.03534	3.83534
0.07176	0.03534	3.83534
0.08	0.03534	3.83534
0.08176	0.03534	3.83534
0.09	0.03533	3.83533
0.09176	0.03514	3.83514
0.1	0.03426	3.83426
0.10185	0.01744	3.81744
0.11051	-0.06113	3.73887
0.1125	-0.06349	3.73651
0.12182	-0.07454	3.72546
0.12397	-0.07491	3.72509
0.13401	-0.07664	3.72336
0.13632	-0.07669	3.72331
0.14713	-0.07694	3.72306
0.14962	-0.07695	3.72305
0.16126	-0.07698	3.72302
0.16395	-0.07698	3.72302
0.17648	-0.07699	3.72301
0.17937	-0.07699	3.72301
0.19287	-0.07699	3.72301
0.19598	-0.07699	3.72301
0.21052	-0.07699	3.72301
0.21387	-0.07699	3.72301
0.22953	-0.07699	3.72301
0.23314	-0.07699	3.72301
0.25	-0.07699	3.72301
0.25353	-0.07699	3.72301
0.27	-0.07699	3.72301
0.27306	-0.07699	3.72301
0.28735	-0.07699	3.72301
0.29	-0.07699	3.72301
0.30239	-0.07699	3.72301
0.30469	-0.07699	3.72301
0.31544	-0.07699	3.72301
0.31744	-0.07699	3.72301
0.32676	-0.07699	3.72301
0.32849	-0.07699	3.72301
0.33657	-0.07699	3.72301
0.33807	-0.07699	3.72301
0.34508	-0.07699	3.72301
0.34638	-0.077	3.723
0.35246	-0.07701	3.72299
0.35359	-0.07701	3.72299
0.35886	-0.07704	3.72296
0.35984	-0.07706	3.72294
0.36441	-0.07713	3.72287
0.36526	-0.07717	3.72283
0.36922	-0.07733	3.72267
0.36996	-0.0774	3.7226
0.3734	-0.07772	3.72228
0.37404	-0.07784	3.72216
0.37702	-0.07839	3.72161
0.37757	-0.07858	3.72142
0.38016	-0.07946	3.72054
0.38064	-0.07974	3.72026
0.38288	-0.08102	3.71898
0.3833	-0.0814	3.7186
0.38524	-0.08313	3.71687
0.38561	-0.0836	3.7164
0.38729	-0.08579	3.71421
0.38761	-0.08635	3.71365
0.38907	-0.08895	3.71105
0.38934	-0.08958	3.71042
0.39061	-0.09252	3.70748
0.39084	-0.0932	3.7068
0.39195	-0.09637	3.70363
0.39215	-0.09708	3.70292
0.3931	-0.10037	3.69963
0.39328	-0.10109	3.69891
0.39411	-0.10441	3.69559
0.39426	-0.10512	3.69488
0.39498	-0.10839	3.69161
0.39511	-0.10906	3.69094
0.39574	-0.11221	3.68779
0.39585	-0.11285	3.68715
0.39639	-0.11583	3.68417
0.39649	-0.11643	3.68357
0.39696	-0.11921	3.68079
0.39705	-0.11976	3.68024
0.39745	-0.12232	3.67768
0.39753	-0.12282	3.67718
0.39788	-0.12516	3.67484
0.39794	-0.12562	3.67438
0.39825	-0.12774	3.67226
0.39831	-0.12815	3.67185
0.39857	-0.13005	3.66995
0.39862	-0.13042	3.66958
0.39885	-0.13213	3.66787
0.39889	-0.13245	3.66755
0.39909	-0.13398	3.66602
0.39913	-0.13426	3.66574
0.3993	-0.13561	3.66439
0.39933	-0.13587	3.66413
0.39948	-0.13706	3.66294
0.39951	-0.13729	3.66271
0.39964	-0.13834	3.66166
0.39967	-0.13854	3.66146
0.39978	-0.13947	3.66053
0.3998	-0.13964	3.66036
0.3999	-0.14046	3.65954
0.39992	-0.14061	3.65939
0.4	-0.14132	3.65868
0.4	-0.14132	3.65868
0.40002	-0.6882	3.28816
0.4001	-3.24226	1.55774
0.40012	-3.24244	1.55756
0.40021	-3.24332	1.55668
0.40023	-3.24352	1.55648
0.40032	-3.24443	1.55557
0.40034	-3.24463	1.55537
0.40043	-3.24559	1.55441
0.40045	-3.2458	1.5542
0.40055	-3.24679	1.55321
0.40057	-3.24701	1.55299
0.40067	-3.24804	1.55196
0.4007	-3.24827	1.55173
0.4008	-3.24934	1.55066
0.40083	-3.24958	1.55042
0.40094	-3.2507	1.5493
0.40096	-3.25095	1.54905
0.40108	-3.25211	1.54789
0.4011	-3.25237	1.54763
0.40122	-3.25359	1.54641
0.40125	-3.25386	1.54614
0.40138	-3.25512	1.54488
0.4014	-3.2554	1.5446
0.40153	-3.25671	1.54329
0.40156	-3.257	1.543
0.4017	-3.25837	1.54163
0.40173	-3.25868	1.54132
0.40187	-3.2601	1.5399
0.4019	-3.26042	1.53958
0.40205	-3.2619	1.5381
0.40208	-3.26223	1.53777
0.40224	-3.26377	1.53623
0.40227	-3.26412	1.53588
0.40243	-3.26572	1.53428
0.40247	-3.26608	1.53392
0.40263	-3.26775	1.53225
0.40267	-3.26812	1.53188
0.40285	-3.26986	1.53014
0.40288	-3.27025	1.52975
0.40306	-3.27206	1.52794
0.40311	-3.27246	1.52754
0.40329	-3.27435	1.52565
0.40334	-3.27477	1.52523
0.40353	-3.27673	1.52327
0.40358	-3.27717	1.52283
0.40378	-3.27921	1.52079
0.40383	-3.27966	1.52034
0.40404	-3.28179	1.51821
0.40409	-3.28226	1.51774
0.40431	-3.28447	1.51553
0.40436	-3.28496	1.51504
0.40459	-3.28726	1.51274
0.40464	-3.28778	1.51222
0.40488	-3.29017	1.50983
0.40494	-3.2907	1.5093
0.40519	-3.29319	1.50681
0.40524	-3.29375	1.50625
0.4055	-3.29634	1.50366
0.40556	-3.29692	1.50308
0.40583	-3.29961	1.50039
0.40589	-3.30021	1.49979
0.40618	-3.30302	1.49698
0.40624	-3.30364	1.49636
0.40654	-3.30656	1.49344
0.4066	-3.30721	1.49279
0.40691	-3.31025	1.48975
0.40698	-3.31092	1.48908
0.4073	-3.31408	1.48592
0.40737	-3.31478	1.48522
0.4077	-3.31807	1.48193
0.40778	-3.3188	1.4812
0.40813	-3.32222	1.47778
0.4082	-3.32298	1.47702
0.40856	-3.32653	1.47347
0.40865	-3.32732	1.47268
0.40902	-3.33101	1.46899
0.40911	-3.33184	1.46816
0.4095	-3.33568	1.46432
0.40959	-3.33653	1.46347
0.41	-3.34053	1.45947
0.41009	-3.34142	1.45858
0.41051	-3.34557	1.45443
0.41061	-3.34649	1.45351
0.41105	-3.35081	1.44919
0.41115	-3.35177	1.44823
0.41161	-3.35626	1.44374
0.41172	-3.35726	1.44274
0.4122	-3.36192	1.43808
0.41231	-3.36296	1.43704
0.41281	-3.36781	1.43219
0.41292	-3.36889	1.43111
0.41344	-3.37393	1.42607
0.41356	-3.37505	1.42495
0.4141	-3.38028	1.41972
0.41423	-3.38145	1.41855
0.41479	-3.38689	1.41311
0.41492	-3.3881	1.4119
0.41551	-3.39375	1.40625
0.41564	-3.395	1.405
0.41626	-3.40087	1.39913
0.41639	-3.40218	1.39782
0.41704	-3.40827	1.39173
0.41718	-3.40963	1.39037
0.41785	-3.41596	1.38404
0.41799	-3.41737	1.38263
0.41869	-3.42394	1.37606
0.41885	-3.42541	1.37459
0.41957	-3.43223	1.36777
0.41973	-3.43375	1.36625
0.42049	-3.44083	1.35917
0.42065	-3.44241	1.35759
0.42144	-3.44976	1.35024
0.42162	-3.45139	1.34861
0.42243	-3.45903	1.34097
0.42262	-3.46072	1.33928
0.42347	-3.46864	1.33136
0.42366	-3.4704	1.3296
0.42455	-3.47861	1.32139
0.42475	-3.48043	1.31957
0.42567	-3.48895	1.31105
0.42588	-3.49084	1.30916
0.42684	-3.49968	1.30032
0.42706	-3.50164	1.29836
0.42806	-3.51079	1.28921
0.42829	-3.51283	1.28717
0.42933	-3.52232	1.27768
0.42956	-3.52443	1.27557
0.43065	-3.53426	1.26574
0.4309	-3.53644	1.26356
0.43203	-3.54663	1.25337
0.43228	-3.54889	1.25111
0.43347	-3.55945	1.24055
0.43373	-3.56179	1.23821
0.43496	-3.57272	1.22728
0.43524	-3.57514	1.22486
0.43652	-3.58645	1.21355
0.43681	-3.58896	1.21104
0.43814	-3.60067	1.19933
0.43844	-3.60326	1.19674
0.43983	-3.61537	1.18463
0.44014	-3.61805	1.18195
0.44159	-3.63058	1.16942
0.44191	-3.63335	1.16665
0.44342	-3.6463	1.1537
0.44376	-3.64916	1.15084
0.44533	-3.66254	1.13746
0.44568	-3.6655	1.1345
0.44732	-3.67933	1.12067
0.44769	-3.68238	1.11762
0.44939	-3.69666	1.10334
0.44978	-3.69981	1.10019
0.45155	-3.71454	1.08546
0.45195	-3.7178	1.0822
0.4538	-3.733	1.067
0.45421	-3.73635	1.06365
0.45614	-3.75202	1.04798
0.45657	-3.75548	1.04452
0.45858	-3.77163	1.02837
0.45903	-3.77519	1.02481
0.46112	-3.79182	1.00818
0.46159	-3.79549	1.00451
0.46377	-3.81261	0.98739
0.46426	-3.81638	0.98362
0.46653	-3.83399	0.96601
0.46703	-3.83787	0.96213
0.4694	-3.85597	0.94403
0.46993	-3.85996	0.94004
0.47239	-3.87855	0.92145
0.47294	-3.88264	0.91736
0.47551	-3.90173	0.89827
0.47608	-3.90592	0.89408
0.47875	-3.9255	0.8745
0.47935	-3.92979	0.87021
0.48213	-3.94985	0.85015
0.48275	-3.95424	0.84576
0.48565	-3.97477	0.82523
0.4863	-3.97927	0.82073
0.48932	-4.00026	0.79974
0.49	-4.00485	0.79515
0.49314	-4.02629	0.77371
0.49384	-4.03097	0.76903
0.49712	-4.05284	0.74716
0.49785	-4.05761	0.74239
0.50127	-4.07989	0.72011
0.50203	-4.08474	0.71526
0.50559	-4.1074	0.6926
0.50638	-4.11233	0.68767
0.51009	-4.13534	0.66466
0.51091	-4.14034	0.65966
0.51477	-4.16367	0.63633
0.51563	-4.16872	0.63128
0.51965	-4.19233	0.60767
0.52055	-4.19743	0.60257
0.52474	-4.22127	0.57873
0.52567	-4.22641	0.57359
0.53003	-4.25042	0.54958
0.53101	-4.25558	0.54442
0.53555	-4.2797	0.5203
0.53656	-4.28487	0.51513
0.5413	-4.30903	0.49097
0.54235	-4.31419	0.48581
0.54728	-4.33831	0.46169
0.54838	-4.34345	0.45655
0.55352	-4.36743	0.43257
0.55466	-4.37252	0.42748
0.56001	-4.39627	0.40373
0.5612	-4.40128	0.39872
0.56678	-4.42469	0.37531
0.56802	-4.4296	0.3704
0.57382	-4.45253	0.34747
0.57512	-4.45731	0.34269
0.58116	-4.47962	0.32038
0.58251	-4.48423	0.31577
0.58881	-4.50576	0.29424
0.59021	-4.51017	0.28983
0.59677	-4.53075	0.26925
0.59824	-4.53491	0.26509
0.60507	-4.55434	0.24566
0.60659	-4.55821	0.24179
0.61371	-4.57629	0.22371
0.6153	-4.57982	0.22018
0.62271	-4.59633	0.20367
0.62437	-4.59948	0.20052
0.63209	-4.61421	0.18579
0.63381	-4.61694	0.18306
0.64185	-4.62971	0.17029
0.64365	-4.63201	0.16799
0.65203	-4.64272	0.15728
0.6539	-4.64457	0.15543
0.66262	-4.65322	0.14678
0.66457	-4.65465	0.14535
0.67366	-4.66136	0.13864
0.67569	-4.66243	0.13757
0.68516	-4.66743	0.13257
0.68727	-4.6682	0.1318
0.69714	-4.67178	0.12822
0.69934	-4.67231	0.12769
0.70961	-4.67478	0.12522
0.71191	-4.67514	0.12486
0.72261	-4.67679	0.12321
0.725	-4.67702	0.12298
0.73615	-4.6781	0.1219
0.73863	-4.67825	0.12175
0.75025	-4.67893	0.12107
0.75284	-4.67902	0.12098
0.76493	-4.67944	0.12056
0.76763	-4.67949	0.12051
0.78023	-4.67974	0.12026
0.78304	-4.67977	0.12023
0.79617	-4.67992	0.12008
0.7991	-4.67994	0.12006

## Sheet: Figure1(e)
Figure1(e)
Position (μm)	E-field contour inside Ga2O3 of device with BaTiO3	Position (μm)	E-field contour inside NiO of device with BaTiO3	Position (μm)	E-field contour inside Ga2O3 of device without BaTiO3	Position (μm)	E-field contour inside NiO of device without BaTiO3
0	2.78581	0	2.46128	0	2.78594	0	2.46142
0.16442	2.7862	0.26615	2.46128	0.17307	2.78634	0.28016	2.46142
0.29688	2.78652	0.29688	2.45272	0.3125	2.78665	0.3125	2.45286
0.4613	2.78652	0.56303	2.45272	0.48557	2.78665	0.59266	2.45287
0.59375	2.78652	0.59375	2.45272	0.625	2.78665	0.625	2.45287
0.75817	2.78652	0.8599	2.45272	0.79807	2.78666	0.90516	2.45287
0.89063	2.78652	0.89063	2.45272	0.9375	2.78666	0.9375	2.45287
1.05505	2.78652	1.15678	2.45272	1.11057	2.78666	1.21766	2.45287
1.1875	2.78652	1.1875	2.45272	1.25	2.78666	1.25	2.45287
1.35192	2.78652	1.45365	2.45272	1.42307	2.78666	1.53016	2.45288
1.48438	2.78652	1.48438	2.45272	1.5625	2.78667	1.5625	2.45288
1.6488	2.78652	1.75053	2.45272	1.73557	2.78667	1.84266	2.45288
1.78125	2.78652	1.78125	2.45272	1.875	2.78667	1.875	2.45288
1.94567	2.78652	2.0474	2.45272	2.04807	2.78668	2.15516	2.45289
2.07813	2.78652	2.07813	2.45272	2.1875	2.78668	2.1875	2.45289
2.24255	2.78652	2.34428	2.45272	2.36057	2.78668	2.46766	2.4529
2.375	2.78652	2.375	2.45272	2.5	2.78669	2.5	2.4529
2.53942	2.78652	2.64115	2.45272	2.67307	2.78669	2.78016	2.4529
2.67188	2.78652	2.67188	2.45272	2.8125	2.7867	2.8125	2.45291
2.8363	2.78652	2.93803	2.45272	2.98557	2.7867	3.09266	2.45292
2.96875	2.78652	2.96875	2.45272	3.125	2.78671	3.125	2.45292
3.13317	2.78652	3.2349	2.45272	3.29807	2.78671	3.40516	2.45293
3.26563	2.78652	3.26563	2.45272	3.4375	2.78672	3.4375	2.45293
3.43005	2.78652	3.53178	2.45272	3.61057	2.78673	3.71766	2.45294
3.5625	2.78652	3.5625	2.45272	3.75	2.78673	3.75	2.45294
3.72692	2.78652	3.82865	2.45272	3.92307	2.78674	4.03016	2.45296
3.85938	2.78652	3.85938	2.45272	4.0625	2.78675	4.0625	2.45296
4.0238	2.78652	4.12553	2.45272	4.23557	2.78676	4.34266	2.45298
4.15625	2.78652	4.15625	2.45272	4.375	2.78677	4.375	2.45298
4.32067	2.78652	4.4224	2.45272	4.54807	2.78678	4.65516	2.453
4.45313	2.78652	4.45313	2.45272	4.6875	2.78679	4.6875	2.453
4.61755	2.78652	4.71928	2.45272	4.86057	2.7868	4.96766	2.45302
4.75	2.78652	4.75	2.45272	5	2.78681	5	2.45302
4.91442	2.78652	5.01615	2.45272	5.17307	2.78682	5.28016	2.45304
5.04688	2.78652	5.04688	2.45272	5.3125	2.78683	5.3125	2.45305
5.2113	2.78652	5.31303	2.45272	5.48557	2.78685	5.59266	2.45307
5.34375	2.78652	5.34375	2.45272	5.625	2.78686	5.625	2.45307
5.50817	2.78652	5.6099	2.45272	5.79807	2.78688	5.90516	2.4531
5.64063	2.78652	5.64063	2.45272	5.9375	2.78689	5.9375	2.4531
5.80505	2.78652	5.90678	2.45272	6.11057	2.78691	6.21766	2.45313
5.9375	2.78652	5.9375	2.45272	6.25	2.78693	6.25	2.45314
6.10192	2.78652	6.20365	2.45272	6.42307	2.78695	6.53016	2.45317
6.23438	2.78652	6.23438	2.45272	6.5625	2.78696	6.5625	2.45318
6.3988	2.78652	6.50053	2.45272	6.73557	2.78699	6.84266	2.45321
6.53125	2.78652	6.53125	2.45272	6.875	2.787	6.875	2.45322
6.69567	2.78652	6.7974	2.45272	7.04807	2.78703	7.15516	2.45326
6.82813	2.78652	6.82813	2.45272	7.1875	2.78705	7.1875	2.45326
6.99255	2.78652	7.09428	2.45272	7.36057	2.78708	7.46766	2.45331
7.125	2.78652	7.125	2.45272	7.5	2.7871	7.5	2.45332
7.28942	2.78652	7.39115	2.45272	7.67307	2.78713	7.78016	2.45337
7.42188	2.78652	7.42188	2.45272	7.8125	2.78716	7.8125	2.45337
7.5863	2.78652	7.68803	2.45272	7.98557	2.78719	8.09266	2.45343
7.71875	2.78652	7.71875	2.45272	8.125	2.78722	8.125	2.45344
7.88317	2.78652	7.9849	2.45272	8.29807	2.78726	8.40516	2.4535
8.01563	2.78652	8.01563	2.45272	8.4375	2.78729	8.4375	2.4535
8.18005	2.78652	8.28178	2.45272	8.61057	2.78733	8.71766	2.45357
8.3125	2.78652	8.3125	2.45272	8.75	2.78736	8.75	2.45358
8.47692	2.78652	8.57865	2.45273	8.92307	2.78741	9.03016	2.45366
8.60938	2.78652	8.60938	2.45273	9.0625	2.78744	9.0625	2.45366
8.7738	2.78652	8.87553	2.45273	9.23557	2.7875	9.34266	2.45375
8.90625	2.78652	8.90625	2.45273	9.375	2.78754	9.375	2.45376
9.07067	2.78652	9.1724	2.45273	9.54807	2.78759	9.65516	2.45385
9.20313	2.78652	9.20313	2.45273	9.6875	2.78764	9.6875	2.45386
9.36755	2.78652	9.46928	2.45273	9.86057	2.7877	9.96766	2.45396
9.5	2.78652	9.5	2.45273	10	2.78775	10	2.45397
9.66442	2.78652	9.76615	2.45273	10.1731	2.78782	10.2802	2.45408
9.79688	2.78652	9.79688	2.45273	10.3125	2.78787	10.3125	2.4541
9.9613	2.78652	10.063	2.45273	10.4856	2.78795	10.5927	2.45422
10.0938	2.78652	10.0938	2.45273	10.625	2.78801	10.625	2.45423
10.2582	2.78652	10.3599	2.45273	10.7981	2.78809	10.9052	2.45437
10.3906	2.78652	10.3906	2.45273	10.9375	2.78816	10.9375	2.45439
10.555	2.78652	10.6568	2.45273	11.1106	2.78825	11.2177	2.45453
10.6875	2.78652	10.6875	2.45273	11.25	2.78832	11.25	2.45455
10.8519	2.78652	10.9536	2.45273	11.4231	2.78842	11.5302	2.45472
10.9844	2.78652	10.9844	2.45273	11.5625	2.7885	11.5625	2.45474
11.1488	2.78652	11.2505	2.45273	11.7356	2.78861	11.8427	2.45492
11.2812	2.78652	11.2812	2.45273	11.875	2.7887	11.875	2.45494
11.4457	2.78652	11.5474	2.45273	12.0481	2.78882	12.1552	2.45514
11.5781	2.78652	11.5781	2.45273	12.1875	2.78892	12.1875	2.45516
11.7425	2.78652	11.8443	2.45273	12.3606	2.78906	12.4677	2.45539
11.875	2.78652	11.875	2.45273	12.5	2.78917	12.5	2.45541
12.0394	2.78652	12.1411	2.45273	12.6731	2.78932	12.7802	2.45566
12.1719	2.78652	12.1719	2.45273	12.8125	2.78944	12.8125	2.45569
12.3363	2.78652	12.438	2.45273	12.9856	2.7896	13.0927	2.45595
12.4688	2.78653	12.4688	2.45273	13.125	2.78973	13.125	2.45599
12.6332	2.78653	12.7349	2.45273	13.2981	2.78991	13.4052	2.45628
12.7656	2.78653	12.7656	2.45273	13.4375	2.79006	13.4375	2.45632
12.93	2.78653	13.0318	2.45273	13.6106	2.79026	13.7177	2.45665
13.0625	2.78653	13.0625	2.45273	13.75	2.79042	13.75	2.45668
13.2269	2.78653	13.3286	2.45273	13.9231	2.79064	14.0302	2.45705
13.3594	2.78653	13.3594	2.45273	14.0625	2.79082	14.0625	2.45709
13.5238	2.78653	13.6255	2.45273	14.2356	2.79106	14.3427	2.45749
13.6562	2.78653	13.6562	2.45273	14.375	2.79126	14.375	2.45754
13.8207	2.78653	13.9224	2.45274	14.5481	2.79153	14.6552	2.45798
13.9531	2.78653	13.9531	2.45274	14.6875	2.79175	14.6875	2.45803
14.1175	2.78653	14.2193	2.45274	14.8606	2.79204	14.9677	2.45851
14.25	2.78653	14.25	2.45274	15	2.79228	15	2.45857
14.4144	2.78653	14.5161	2.45274	15.1731	2.79261	15.2802	2.45911
14.5469	2.78654	14.5469	2.45274	15.3125	2.79287	15.3125	2.45917
14.7113	2.78654	14.813	2.45274	15.4856	2.79324	15.5927	2.45976
14.8438	2.78654	14.8438	2.45274	15.625	2.79353	15.625	2.45983
15.0082	2.78654	15.1099	2.45275	15.7981	2.79393	15.9052	2.46049
15.1406	2.78654	15.1406	2.45275	15.9375	2.79425	15.9375	2.46057
15.305	2.78655	15.4068	2.45275	16.1106	2.79469	16.2177	2.46129
15.4375	2.78655	15.4375	2.45275	16.25	2.79505	16.25	2.46138
15.6019	2.78655	15.7036	2.45276	16.4231	2.79553	16.5302	2.46217
15.7344	2.78656	15.7344	2.45276	16.5625	2.79593	16.5625	2.46227
15.8988	2.78656	16.0005	2.45277	16.7356	2.79647	16.8427	2.46315
16.0312	2.78657	16.0312	2.45277	16.875	2.7969	16.875	2.46326
16.1957	2.78657	16.2974	2.45278	17.0481	2.7975	17.1552	2.46424
16.3281	2.78658	16.3281	2.45278	17.1875	2.79798	17.1875	2.46435
16.4926	2.78659	16.5943	2.4528	17.3606	2.79864	17.4677	2.46543
16.625	2.7866	16.625	2.4528	17.5	2.79918	17.5	2.46556
16.7894	2.78661	16.8911	2.45282	17.6731	2.79991	17.7802	2.46676
16.9219	2.78662	16.9219	2.45283	17.8125	2.8005	17.8125	2.4669
17.0863	2.78664	17.188	2.45285	17.9856	2.80131	18.0927	2.46823
17.2188	2.78665	17.2188	2.45286	18.125	2.80197	18.125	2.46839
17.3832	2.78668	17.4849	2.4529	18.2981	2.80287	18.4052	2.46987
17.5156	2.7867	17.5156	2.4529	18.4375	2.8036	18.4375	2.47004
17.6801	2.78673	17.7818	2.45295	18.6106	2.8046	18.7177	2.47168
17.8125	2.78676	17.8125	2.45296	18.75	2.80541	18.75	2.47188
17.9769	2.7868	18.0786	2.45302	18.9231	2.80653	19.0302	2.4737
18.1094	2.78683	18.1094	2.45303	19.0625	2.80743	19.0625	2.47392
18.2738	2.78688	18.3755	2.45311	19.2356	2.80867	19.3427	2.47595
18.4062	2.78692	18.4062	2.45312	19.375	2.80967	19.375	2.47619
18.5707	2.78698	18.6724	2.45321	19.5481	2.81105	19.6552	2.47844
18.7031	2.78703	18.7031	2.45322	19.6875	2.81216	19.6875	2.47871
18.8676	2.7871	18.9693	2.45332	19.8606	2.81384	19.9677	2.48121
19	2.78715	19	2.45334	20	2.81519	20	2.48153
19.2769	2.78725	19.4483	2.45349	20.2596	2.81767	20.4202	2.48532
19.5	2.78733	19.5	2.45351	20.4688	2.81967	20.4688	2.4858
19.7769	2.78742	19.9483	2.45367	20.7284	2.82269	20.889	2.49065
20	2.78748	20	2.45368	20.9375	2.82512	20.9375	2.49124
20.2596	2.78755	20.4202	2.4538	21.1971	2.82862	21.3577	2.49687
20.4688	2.7876	20.4688	2.45381	21.4062	2.83144	21.4062	2.49756
20.7284	2.78766	20.889	2.45391	21.6659	2.83553	21.8265	2.50412
20.9375	2.7877	20.9375	2.45392	21.875	2.83882	21.875	2.50492
21.1971	2.78776	21.3577	2.45402	22.1346	2.84361	22.2952	2.51259
21.4062	2.78781	21.4062	2.45403	22.3438	2.84747	22.3438	2.51353
21.6659	2.78787	21.8265	2.45414	22.6034	2.8531	22.764	2.52255
21.875	2.78792	21.875	2.45415	22.8125	2.85764	22.8125	2.52365
22.1346	2.78799	22.2952	2.45427	23.0721	2.86428	23.2327	2.53428
22.3438	2.78805	22.3438	2.45428	23.2812	2.86964	23.2812	2.53558
22.6034	2.78814	22.764	2.45442	23.5409	2.8775	23.7015	2.54815
22.8125	2.7882	22.8125	2.45443	23.75	2.88384	23.75	2.54969
23.0721	2.7883	23.2327	2.45459	24.0096	2.89319	24.1702	2.56461
23.2812	2.78838	23.2812	2.45461	24.2188	2.90073	24.2188	2.56644
23.5409	2.78849	23.7015	2.45479	24.4784	2.91189	24.639	2.58424
23.75	2.78859	23.75	2.45481	24.6875	2.92089	24.6875	2.58642
24.0096	2.78872	24.1702	2.45502	24.9471	2.93428	25.1077	2.60775
24.2188	2.78882	24.2188	2.45505	25.1562	2.94507	25.1562	2.61037
24.4784	2.78897	24.639	2.45529	25.4159	2.96123	25.5765	2.63606
24.6875	2.78909	24.6875	2.45532	25.625	2.97426	25.625	2.63923
24.9471	2.78926	25.1077	2.4556	25.8846	2.9939	26.0452	2.6704
25.1562	2.7894	25.1562	2.45563	26.0938	3.00973	26.0938	2.67425
25.4159	2.78959	25.5765	2.45594	26.3534	3.03379	26.514	2.71232
25.625	2.78974	25.625	2.45598	26.5625	3.05319	26.5625	2.71705
25.8846	2.78995	26.0452	2.45632	26.8221	3.08298	26.9827	2.764
26.0938	2.79012	26.0938	2.45636	27.0312	3.10702	27.0312	2.76986
26.3534	2.79035	26.514	2.45674	27.2909	3.14169	27.4515	2.82863
26.5625	2.79054	26.5625	2.45678	27.5	3.16965	27.5	2.83545
26.8221	2.79079	26.9827	2.4572	27.6731	3.20217	27.7802	2.89113
27.0312	2.79099	27.0312	2.45724	27.8125	3.2284	27.8125	2.89754
27.2909	2.79125	27.4515	2.45769	27.9856	3.26494	28.0927	2.95623
27.5	2.79146	27.5	2.45774	28.125	3.29442	28.125	2.96345
27.6731	2.79167	27.7802	2.45813	28.2981	3.33852	28.4052	3.03419
27.8125	2.79185	27.8125	2.45817	28.4375	3.37413	28.4375	3.04294
27.9856	2.79208	28.0927	2.45854	28.6106	3.42813	28.7177	3.12958
28.125	2.79226	28.125	2.45859	28.75	3.47175	28.75	3.14038
28.2981	2.79251	28.4052	2.45899	28.9231	3.53878	29.0302	3.24876
28.4375	2.79271	28.4375	2.45904	29.0625	3.59298	29.0625	3.26229
28.6106	2.79298	28.7177	2.45949	29.2356	3.67743	29.3427	3.39781
28.75	2.7932	28.75	2.45954	29.375	3.74576	29.375	3.41485
28.9231	2.79349	29.0302	2.46002	29.5481	3.85584	29.6552	3.58918
29.0625	2.79372	29.0625	2.46007	29.6875	3.94505	29.6875	3.61163
29.2356	2.79403	29.3427	2.46059	29.8606	4.06736	29.9677	3.8517
29.375	2.79428	29.375	2.46065	30	4.16667	30	3.87717
29.5481	2.79458	29.6552	2.46121	30.0356	4.22402	30.0576	4.01339
29.6875	2.79482	29.6875	2.46127	30.0643	4.27061	30.0643	4.02552
29.6955	2.79495	29.7005	2.46148	30.0998	4.31151	30.1218	4.10128
29.702	2.79506	29.702	2.4615	30.1285	4.34485	30.1285	4.1103
29.867	2.79531	29.9692	2.46185	30.1641	4.38879	30.1861	4.19318
30	2.79551	30	2.4619	30.1928	4.42466	30.1928	4.20305
30.0161	2.79558	30.026	2.46209	30.2283	4.47192	30.2504	4.29316
30.029	2.79564	30.029	2.4621	30.257	4.51056	30.257	4.30384
30.0458	2.79565	30.0562	2.46214	30.2926	4.56151	30.3146	4.40007
30.0593	2.79566	30.0593	2.46214	30.3212	4.60322	30.3212	4.41147
30.0761	2.79567	30.0865	2.46217	30.3568	4.65829	30.3788	4.51584
30.0896	2.79569	30.0896	2.46218	30.3855	4.70346	30.3855	4.52834
30.1232	2.79571	30.144	2.46222	30.4211	4.76315	30.4431	4.64518
30.1502	2.79573	30.1502	2.46223	30.4498	4.81224	30.4498	4.65928
30.1838	2.79576	30.2046	2.46228	30.4853	4.88331	30.5073	4.79245
30.2109	2.79578	30.2109	2.46228	30.514	4.94194	30.514	4.81024
30.2445	2.79581	30.2652	2.46232	30.5675	5.04398	30.6005	5.02087
30.2715	2.79583	30.2715	2.46233	30.6105	5.1286	30.6105	5.04828
30.3051	2.79586	30.3258	2.46235	30.6639	5.24847	30.697	5.32874
30.3321	2.79588	30.3321	2.46236	30.707	5.34847	30.707	5.36352
30.3657	2.7959	30.3865	2.46237	30.7604	5.47925	30.7935	5.70969
30.3927	2.79592	30.3927	2.46238	30.8035	5.58911	30.8035	5.75271
30.4263	2.79593	30.4471	2.46238	30.857	5.72553	30.89	6.1817
30.4534	2.79594	30.4534	2.46238	30.9	5.84102	30.9	6.23389
30.487	2.79594	30.5077	2.46236	30.9535	5.9736	30.9865	6.73359
30.514	2.79594	30.514	2.46236	30.9965	6.08645	30.9965	6.79058
30.5675	2.79593	30.6005	2.4623	31.0499	6.20203	31.083	7.25049
30.6105	2.79591	30.6105	2.46229	31.093	6.30053	31.093	7.29866
30.6639	2.79585	30.697	2.46216	31.1465	6.38872	31.1795	7.61825
30.707	2.7958	30.707	2.46215	31.1895	6.46362	31.1895	7.64982
30.7604	2.79571	30.7935	2.46194	31.243	6.51933	31.276	7.8243
30.8035	2.79562	30.8035	2.46191	31.286	6.56653	31.286	7.84113
30.857	2.79547	30.89	2.4616	31.3394	6.59008	31.3725	7.9094
30.9	2.79534	30.9	2.46156	31.3825	6.61017	31.3825	7.9159
30.9535	2.79515	30.9865	2.46112	31.4359	6.60359	31.469	7.91111
30.9965	2.79499	30.9965	2.46107	31.479	6.59873	31.479	7.9106
31.0304	2.79483	31.0514	2.46063	31.5325	6.56478	31.5655	7.85394
31.0578	2.7947	31.0578	2.46059	31.5755	6.5375	31.5755	7.84849
31.0773	2.79458	31.0893	2.46027	31.6289	6.47758	31.662	7.75411
31.093	2.79448	31.093	2.46024	31.672	6.42927	31.672	7.74526
31.1111	2.79434	31.1224	2.45996	31.7254	6.34906	31.7585	7.62218
31.1257	2.79423	31.1257	2.45992	31.7685	6.28431	31.7685	7.61341
31.161	2.79404	31.1829	2.45938	31.7952	6.22519	31.8118	7.54211
31.1895	2.79387	31.1895	2.45933	31.8167	6.17766	31.8167	7.53745
31.1918	2.79374	31.1933	2.45907	31.8435	6.11401	31.86	7.45972
31.1937	2.79363	31.1937	2.45903	31.865	6.06249	31.865	7.45253
31.2448	2.79327	31.2765	2.4582	31.8917	5.98826	31.9083	7.38264
31.286	2.79295	31.286	2.4581	31.9133	5.92783	31.9133	7.37681
31.3102	2.79263	31.3251	2.4572	31.94	5.84106	31.9565	7.33424
31.3297	2.79234	31.3297	2.4571	31.9615	5.76974	31.9615	7.33243
31.3589	2.79202	31.377	2.45617	31.9882	5.6685	32.0048	7.43672
31.3825	2.79174	31.3825	2.45607	32.0097	5.58396	32.0097	7.45107
31.3909	2.79149	31.396	2.4555	32.0365	5.32964	32.053	7.6758
31.3976	2.79128	31.3976	2.45542	32.058	5.11116	32.053	6.70812
31.4353	2.79082	31.4585	2.45418	32.2565	4.57811	32.058	6.60488
31.4656	2.79042	31.4656	2.45403	32.4165	4.13195	32.3794	5.22726
31.473	2.79012	31.4776	2.45321	32.615	3.65633	32.4165	5.05465
31.479	2.78985	31.479	2.45311	32.7749	3.26635	32.7378	4.10279
31.5092	2.78933	31.5279	2.45183	32.9735	2.95958	32.7749	4.00316
31.5336	2.78885	31.5336	2.45166	33.1334	2.71098	33.0963	3.45423
31.5551	2.78835	31.5685	2.45012	33.3319	2.4892	33.1334	3.3951
31.5725	2.78788	31.5725	2.44995	33.4919	2.31007	33.4548	3.00981
31.5863	2.7875	31.5948	2.44878	33.6904	2.1372	33.4919	2.96743
31.5974	2.78713	31.5974	2.44866	33.8503	1.99775	33.8132	2.66774
31.6111	2.78674	31.6197	2.44755	34.0489	1.85617	33.8503	2.6344
31.6223	2.78634	31.6223	2.4474	34.2088	1.74202	34.1717	2.38713
31.6444	2.78586	31.6581	2.4454	34.4074	1.62198	34.2088	2.35943
31.6622	2.78536	31.6622	2.44519	34.5673	1.52522	34.5302	2.148
31.6676	2.78507	31.671	2.44383	34.7658	1.42082	34.5673	2.1242
31.672	2.78475	31.672	2.44361	34.9258	1.33668	34.8886	1.93879
31.7002	2.78431	31.7176	2.43899	35.1243	1.2441	34.9258	1.91785
31.7229	2.78374	31.7229	2.43814	35.2842	1.1695	35.2471	1.75268
31.7481	2.78357	31.7638	2.42256	35.4828	1.08615	35.2842	1.73399
31.7685	2.78319	31.7685	2.42066	35.6427	1.01899	35.6056	1.58488
31.7768	2.78339	31.782	2.40652	35.8412	0.94305	35.6427	1.56797
31.7836	2.78342	31.7836	2.40465	36.0012	0.88186	35.9641	1.43233
31.802	2.78401	31.8133	2.38264	36.1997	0.81201	36.0012	1.41693
31.8167	2.78436	31.8167	2.37991	36.3596	0.75573	36.3225	1.29251
31.8239	2.78514	31.8284	2.36437	36.5582	0.69099	36.3596	1.27836
31.8298	2.7857	31.8298	2.36256	36.7181	0.63884	36.681	1.16373
31.8493	2.78784	31.8614	2.34615	36.9166	0.57849	36.7181	1.15068
31.865	2.78956	31.865	2.34413	37.0766	0.52987	37.0395	1.04436
31.8917	2.79396	31.9083	2.33298	37.2751	0.47338	37.0766	1.03222
31.9133	2.79773	31.9133	2.33233	37.435	0.42788	37.3979	0.93323
31.94	2.8042	31.9565	2.3459	37.6336	0.37488	37.435	0.9219
31.9615	2.81	31.9615	2.34895	37.7935	0.3322	37.7564	0.82897
31.9882	2.81695	32.0048	2.44866	37.992	0.28251	37.7935	0.8183
32.0097	2.82335	32.0097	2.46282	38.152	0.24251	38.1149	0.7304
32.0189	2.82737	32.0124	2.49847	38.3505	0.19616	38.152	0.72025
32.0263	2.8311	32.0263	2.61063	38.5104	0.15888	38.4733	0.63574
32.0439	2.83556	32.053	2.61597	38.709	0.11606	38.5104	0.62588
32.058	2.83969	32.053	0.1602	38.8689	0.08177	38.8318	0.54248
32.0741	2.84255	32.058	0.15997	39.0674	0.04971	38.8689	0.53259
32.087	2.84502	32.084	0.14903	39.2274	0.02393	39.1903	0.44586
32.2596	2.84228	32.087	0.14801	39.4259	0.01226	39.2274	0.43576
32.3986	2.83917	32.3663	0.13969	39.5858	0.0026	39.5487	0.35057
32.5712	2.83637	32.3986	0.1391	39.7844	0.00161	39.5858	0.34132
32.7102	2.83369	32.6779	0.13759	39.9443	0.000658037	39.9072	0.27448
32.8828	2.83321	32.7102	0.13753	40.1429	0.000539677	39.9443	0.26756
33.0218	2.83275	32.9895	0.13743	40.3028	0.000406664	40.2657	0.21946
33.1944	2.83359	33.0218	0.13743	40.5013	0.000351688	40.3028	0.21439
33.3334	2.83426	33.3011	0.13749	40.6613	0.000288027	40.6242	0.17773
33.5059	2.83581	33.3334	0.1375	40.8598	0.000253431	40.6613	0.17381
33.645	2.83704	33.6127	0.1376	41.0197	0.000213196	40.9826	0.14486
33.8175	2.83908	33.645	0.13762	41.2182	0.000189578	41.0197	0.14175
33.9566	2.84072	33.9243	0.13776	41.3782	0.000162059	41.3411	0.11849
34.1291	2.84318	33.9566	0.13778	41.5767	0.000145196	41.3782	0.11598
34.2682	2.84516	34.2359	0.13796	41.7367	0.000125523	41.6996	0.09714
34.4407	2.84804	34.2682	0.13798	41.9352	0.000113073	41.7367	0.0951
34.5797	2.85037	34.5475	0.13819	42.0951	9.85358e-05	42.058	0.07975
34.7523	2.85368	34.5797	0.13822	42.2937	8.91341e-05	42.0951	0.07809
34.8913	2.85636	34.8591	0.13846	42.4536	7.81502e-05	42.4165	0.06554
35.0639	2.86015	34.8913	0.13849	42.6521	7.09131e-05	42.4536	0.06418
35.2029	2.8632	35.1707	0.13878	42.8121	6.24541e-05	42.775	0.05389
35.3755	2.86751	35.2029	0.13881	43.0106	5.68131e-05	42.8121	0.05278
35.5145	2.87098	35.4823	0.13913	43.1705	5.02174e-05	43.1334	0.04434
35.6871	2.87586	35.5145	0.13917	43.3691	4.57673e-05	43.1705	0.04343
35.8261	2.8798	35.7939	0.13953	43.529	4.05624e-05	43.4919	0.03649
35.9987	2.88533	35.8261	0.13957	43.7275	3.70265e-05	43.529	0.03574
36.1377	2.8898	36.1055	0.13999	43.8875	3.28901e-05	43.8504	0.03004
36.3103	2.89608	36.1377	0.14003	44.086	3.00579e-05	43.8875	0.02942
36.4493	2.90115	36.4171	0.1405	44.2459	2.67442e-05	44.2088	0.02473
36.6219	2.90829	36.4493	0.14056	44.4445	2.44666e-05	44.2459	0.02422
36.7609	2.91405	36.7287	0.14109	44.6044	2.18013e-05	44.5673	0.02036
36.9335	2.92219	36.7609	0.14115	44.8029	1.99593e-05	44.6044	0.01994
37.0725	2.92876	37.0403	0.14176	44.9629	1.78035e-05	44.9258	0.01676
37.2451	2.93806	37.0725	0.14183	45.1614	1.63106e-05	44.9629	0.01642
37.3841	2.94556	37.3518	0.14252	45.3213	1.45632e-05	45.2843	0.01381
37.5567	2.95624	37.3841	0.1426	45.5199	1.33482e-05	45.3213	0.01352
37.6957	2.96485	37.6634	0.14339	45.6798	1.1926e-05	45.6427	0.01137
37.8683	2.97717	37.6957	0.14349	45.8783	1.09362e-05	45.6798	0.01113
38.0073	2.9871	37.975	0.1444	46.0383	9.77764e-06	46.0012	0.00936
38.1799	3.00138	38.0073	0.14451	46.2368	8.9688e-06	46.0383	0.00917
38.3189	3.0129	38.2866	0.14557	46.3967	8.02193e-06	46.3597	0.00771
38.4915	3.02958	38.3189	0.1457	46.5953	7.36084e-06	46.3967	0.00755
38.6305	3.04303	38.5982	0.14693	46.7552	6.58691e-06	46.7181	0.00635
38.803	3.06268	38.6305	0.14708	46.9537	6.04519e-06	46.7552	0.00622
38.9421	3.07853	38.9098	0.14853	47.1137	5.41097e-06	47.0766	0.00523
39.1146	3.10192	38.9421	0.1487	47.3122	4.96722e-06	47.1137	0.00512
39.2537	3.1208	39.2214	0.15042	47.4722	4.4477e-06	47.4351	0.00431
39.4262	3.14901	39.2537	0.15063	47.6707	4.08343e-06	47.4722	0.00422
39.5652	3.17178	39.533	0.1527	47.8306	3.65693e-06	47.7935	0.00355
39.7378	3.2064	39.5652	0.15296	48.0292	3.35812e-06	47.8306	0.00347
39.8768	3.23435	39.8446	0.1555	48.1891	3.00827e-06	48.152	0.00292
40.0494	3.27775	39.8768	0.15581	48.3876	2.7627e-06	48.1891	0.00286
40.1884	3.31283	40.1562	0.15899	48.5476	2.47518e-06	48.5105	0.00241
40.361	3.36881	40.1884	0.15939	48.7461	2.27358e-06	48.5476	0.00236
40.5	3.41413	40.4678	0.16353	48.906	2.03753e-06	48.8689	0.00198
40.6726	3.48885	40.5	0.16406	49.1046	1.87176e-06	48.906	0.00194
40.8116	3.54954	40.7794	0.16984	49.2645	1.67766e-06	49.2274	0.00163
40.9842	3.65271	40.8116	0.17061	49.463	1.54153e-06	49.2645	0.0016
41.1232	3.73701	41.091	0.18037	49.623	1.38214e-06	49.5859	0.00135
41.2958	3.88045	41.1232	0.18177	49.8215	1.2702e-06	49.623	0.00132
41.4348	3.99889	41.4026	0.21148	49.9814	1.13914e-06	49.9443	0.00111
41.6074	4.17992	41.4348	0.21616	50.18	1.04727e-06	49.9814	0.00109
41.7464	4.33181	41.7142	0.38856	50.3399	9.39692e-07	50.3028	0.000916278
41.919	4.46133	41.7464	0.41492	50.5384	8.6422e-07	50.3399	0.000897681
42.058	4.57262	42.0258	1.23518	50.6984	7.7585e-07	50.6613	0.000756531
42.282	4.40073	42.058	1.35336	50.8969	7.14004e-07	50.6984	0.000741241
42.4624	4.25618	42.4206	2.4462	51.0568	6.41589e-07	51.0198	0.000625451
42.6864	3.99249	42.4624	2.54019	51.2554	5.90921e-07	51.0568	0.000612917
42.8669	3.77292	42.825	2.47049	51.4153	5.31593e-07	51.3782	0.000517957
43.0909	3.56088	42.8669	2.45968	51.6138	4.90246e-07	51.4153	0.000507682
43.2713	3.38728	43.2295	2.30192	51.7738	4.41832e-07	51.7367	0.00043009
43.4953	3.22156	43.2713	2.28394	51.9723	4.08171e-07	51.7738	0.000421705
43.6758	3.08688	43.6339	2.13976	52.1322	3.68757e-07	52.0951	0.000358442
43.8997	2.95155	43.6758	2.12343	52.3308	3.41554e-07	52.1322	0.000351614
44.0802	2.84192	44.0383	1.99412	52.4907	3.09703e-07	52.4536	0.000300376
44.3042	2.72733	44.0802	1.97944	52.6893	2.87883e-07	52.4907	0.000294861
44.4846	2.63465	44.4428	1.86196	52.8492	2.62334e-07	52.8121	0.000253637
44.7086	2.53511	44.4846	1.84859	53.0477	2.45105e-07	52.8492	0.000249215
44.8891	2.45467	44.8472	1.74063	53.2077	2.24932e-07	53.1706	0.000216511
45.1131	2.3666	44.8891	1.72833	53.4062	2.1161e-07	53.2077	0.000213022
45.2935	2.29547	45.2516	1.62824	53.5661	1.96012e-07	53.529	0.000187547
45.5175	2.21646	45.2935	1.61682	53.7647	1.86119e-07	53.5661	0.000184854
45.6979	2.15268	45.6561	1.52339	53.9246	1.74536e-07	53.8875	0.000165692
45.9219	2.08105	45.6979	1.51271	54.1231	1.67674e-07	53.9246	0.000163699
46.1024	2.02325	46.0605	1.42497	54.2831	1.5964e-07	54.246	0.000150083
46.3264	1.95778	46.1024	1.41494	54.4816	1.5557e-07	54.2831	0.000148708
46.5068	1.90496	46.465	1.33215	54.6415	1.50806e-07	54.6044	0.000140164
46.7308	1.84472	46.5068	1.32268	54.8401	1.53599e-07	54.6415	0.000139362
46.9113	1.79614	46.8694	1.24424	55	1.5687e-07	54.9629	0.000135912
47.1352	1.74043	46.9113	1.23527
47.3157	1.69551	47.2738	1.16068
47.5397	1.64379	47.3157	1.15214
47.7201	1.6021	47.6783	1.08099
47.9441	1.55394	47.7201	1.07284
48.1246	1.51513	48.0827	1.00479
48.3486	1.4702	48.1246	0.99699
48.529	1.43399	48.4871	0.93174
48.753	1.39204	48.529	0.92426
48.9334	1.35823	48.8916	0.86155
49.1574	1.31904	48.9334	0.85435
49.3379	1.28746	49.296	0.79395
49.5619	1.25089	49.3379	0.78702
49.7423	1.22143	49.7005	0.72872
49.9663	1.18737	49.7423	0.72203
50.1467	1.15993	50.1049	0.66566
50.3707	1.12832	50.1467	0.65919
50.5512	1.10285	50.5093	0.60458
50.7752	1.07366	50.5512	0.5983
50.9556	1.05014	50.9138	0.5453
51.1796	1.02336	50.9556	0.53921
51.3601	1.00179	51.3182	0.48766
51.584	0.97746	51.3601	0.48173
51.7645	0.95786	51.7227	0.43151
51.9885	0.93604	51.7645	0.42573
52.1689	0.91846	52.1271	0.3767
52.3929	0.89923	52.1689	0.37107
52.5734	0.88374	52.5315	0.32312
52.7974	0.8672	52.5734	0.3176
52.9778	0.85388	52.936	0.27064
53.2018	0.84014	52.9778	0.26524
53.3822	0.82908	53.3404	0.21919
53.6062	0.81825	53.3822	0.2139
53.7867	0.80952	53.7448	0.16881
54.0107	0.80171	53.7867	0.16362
54.1911	0.79541	54.1493	0.11981
54.4151	0.79068	54.1911	0.11478
54.5956	0.78688	54.5537	0.07381
54.8195	0.78571	54.5956	0.06917
55	0.78476	54.9582	0.04732

## Sheet: Figure1(f)
Figure1(f)
Frequency (Hz)	reverse bias (-10V)	reverse bias (-5V)	reverse bias (-1V)	reverse bias (0V)
1000	9.40171	12.3301	20.126	25.1085
11000	9.761	12.6075	19.2896	24.6596
21000	9.68643	12.4635	19.0801	24.3774
31000	9.66078	12.3985	18.9837	24.2162
41000	9.54651	12.3028	18.9992	24.1688
51000	9.54519	12.2834	18.8332	24.0876
61000	9.51289	12.2607	18.7974	24.0259
71000	9.49632	12.2379	18.7619	23.9789
81000	9.47755	12.2164	18.7083	23.9313
91000	9.47803	12.2064	18.6931	23.8829
101000	9.44691	12.1828	18.6713	23.8539
111000	9.43204	12.17	18.6464	23.8218
121000	9.42193	12.1558	18.6224	23.7832
131000	9.41355	12.1486	18.6194	23.769
141000	9.41774	12.1283	18.5675	23.7348
151000	9.39995	12.1127	18.564	23.7036
161000	9.38988	12.1059	18.549	23.6829
171000	9.39411	12.0979	18.5155	23.6549
181000	9.36474	12.0826	18.5047	23.647
191000	9.37305	12.0767	18.4938	23.6169
201000	9.36791	12.0668	18.4807	23.598
211000	9.34841	12.0598	18.4619	23.5837
221000	9.35105	12.0544	18.4513	23.5629
231000	9.34408	12.0417	18.4303	23.5432
241000	9.33457	12.0337	18.4219	23.5345
251000	9.33497	12.0277	18.4211	23.5128
261000	9.33321	12.0124	18.3931	23.5036
271000	9.32394	12.0192	18.3784	23.4881
281000	9.32395	11.9886	18.3701	23.4702
291000	9.30537	12.0026	18.374	23.4568
301000	9.31297	11.9924	18.3572	23.4476
311000	9.30356	11.9868	18.3566	23.437
321000	9.29359	11.9814	18.3336	23.4305
331000	9.29939	11.9683	18.3385	23.4164
341000	9.29666	11.9749	18.3209	23.3986
351000	9.28148	11.9606	18.307	23.3857
361000	9.28567	11.9653	18.3094	23.3751
371000	9.28228	11.9561	18.292	23.3661
381000	9.276	11.9445	18.2895	23.3499
391000	9.27857	11.9453	18.2802	23.346
401000	9.26686	11.9374	18.269	23.3245
411000	9.264	11.9349	18.2686	23.318
421000	9.26049	11.9328	18.2569	23.3058
431000	9.26037	11.925	18.2484	23.3076
441000	9.25508	11.9176	18.2379	23.2912
451000	9.25057	11.9131	18.2311	23.2755
461000	9.24464	11.9097	18.2284	23.265
471000	9.24294	11.9092	18.217	23.2554
481000	9.24652	11.898	18.212	23.2521
491000	9.23972	11.8973	18.2047	23.2355
501000	9.24672	11.896	18.1992	23.2225
511000	9.23449	11.8938	18.1977	23.2199
521000	9.22923	11.8885	18.1767	23.206
531000	9.22495	11.8819	18.1759	23.1964
541000	9.2253	11.879	18.1668	23.1794
551000	9.22299	11.8761	18.1627	23.1677
561000	9.2176	11.8743	18.1576	23.1597
571000	9.21033	11.8581	18.1394	23.1589
581000	9.20971	11.8688	18.1451	23.1394
591000	9.20648	11.8612	18.1177	23.1205
601000	9.21469	11.8485	18.1267	23.1236
611000	9.2086	11.8704	18.128	23.1133
621000	9.19214	11.8705	18.0912	23.0898
631000	9.19145	11.8464	18.1082	23.0922
641000	9.19698	11.8466	18.0897	23.0767
651000	9.20115	11.8429	18.0936	23.0697
661000	9.19077	11.845	18.0959	23.0568
671000	9.18438	11.8347	18.0792	23.0475
681000	9.19383	11.833	18.0672	23.0258
691000	9.18879	11.8328	18.0686	23.0186
701000	9.18804	11.8207	18.0561	23.0123
711000	9.19043	11.8161	18.0497	22.9961
721000	9.18274	11.8227	18.0525	22.9971
731000	9.17777	11.8156	18.0359	22.9821
741000	9.17255	11.8149	18.0338	22.9754
751000	9.16799	11.8086	18.0275	22.9565
761000	9.17259	11.8041	18.0208	22.9472
771000	9.16546	11.8001	18.0145	22.9347
781000	9.16078	11.7899	18.013	22.9254
791000	9.15419	11.7925	17.9966	22.9087
801000	9.1538	11.7959	18.0008	22.8955
811000	9.15906	11.7838	17.9776	22.8878
821000	9.1641	11.7875	17.9884	22.8935
831000	9.15117	11.7878	17.9709	22.8747
841000	9.1493	11.7864	17.9555	22.8467
851000	9.15492	11.775	17.9475	22.8366
861000	9.14206	11.767	17.9525	22.8148
871000	9.14512	11.7697	17.9383	22.8152
881000	9.13654	11.7623	17.925	22.8029
891000	9.14283	11.758	17.9381	22.8011
901000	9.14186	11.7564	17.9141	22.7808
911000	9.14571	11.749	17.909	22.7792
921000	9.13524	11.7523	17.9027	22.7463
931000	9.14056	11.7518	17.9021	22.7331
941000	9.13256	11.7426	17.8891	22.7237
951000	9.13738	11.746	17.8871	22.7085
961000	9.13134	11.741	17.8652	22.6989
971000	9.12577	11.7382	17.8633	22.6781
981000	9.1224	11.7337	17.8581	22.6749
991000	9.12547	11.7294	17.8427	22.6492
1000000	9.1247	11.7291	17.8418	22.6439
