# Supplementary material for: An avalanche-and-surge robust ultrawide-bandgap heterojunction for power electronics
Source: Nat Commun. 2023 Jul 25;14:4459. doi: 10.1038/s41467-023-40194-0 (PMC10368629; doi:10.1038/s41467-023-40194-0)
Supplement: Supplementary file 5 — Source Data [file 41467_2023_40194_MOESM5_ESM.zip › Source data/Main manuscript_Figure2_data.xlsx]

## Sheet: Figure2(a)
Figure2(a)
Ga2O3 Reverse voltage (V)25℃	Ga2O3 Reverse current (A) 25℃	Ga2O3 Reverse voltage (V)75℃	Ga2O3 Reverse current (A) 75℃	Ga2O3 Reverse voltage (V)100℃	Ga2O3 Reverse current (A) 100℃	Ga2O3 Reverse voltage (V)125℃	Ga2O3 Reverse current (A) 125℃	Ga2O3 Reverse voltage (V)150℃	Ga2O3 Reverse current (A) 150℃	Ga2O3 Reverse voltage (V)175℃	Ga2O3 Reverse current (A) 175℃	SiC Reverse voltage (V)25℃	SiC Reverse current (A) 25℃	Ga2O3 UIS (V)25℃	Ga2O3 UIS (A) 25℃	Ga2O3 UIS (V)150℃	Ga2O3 UIS (A) 150℃	SiC UIS (V)25℃	SiC UIS (A) 25℃
0	1.35e-10	0	2.47e-10	0	5.08e-10	0	5.71e-10	0	4.38e-10	0	4.328e-10	0	1.624e-10	1629.9	0.00187	1731.63	0.00166	1784.87	0.00167
2.001	1.515e-09	2.001	2.084e-09	2.001	2.345e-09	2.001	2.788e-09	2.001	3.424e-09	2.001	3.7564e-09	2.001	-3.072e-10	1636.46	0.0104	1745.85	0.00963	1797.67	0.00963
4.005	2.118e-09	4.005	2.818e-09	4.005	3.176e-09	4.005	3.707e-09	4.005	4.561e-09	4.005	5.0171e-09	4.005	5.284e-10	1655.42	0.08293	1760.07	0.07387	1812	0.07072
6.006	2.61e-09	6.006	3.365e-09	6.006	3.769e-09	6.006	4.405e-09	6.006	5.449e-09	6.006	5.9939e-09	6.006	5.107e-10	1669.64	0.77134	1774.29	0.68709	1827.53	0.68709
8.007	2.974e-09	8.007	3.873e-09	8.007	4.302e-09	8.007	5.007e-09	8.007	6.238e-09	8.007	6.7618e-09	8.007	7.51e-11	1683.87	4.13267	1788.51	4.82174	1833.66	4.82174
10.011	3.265e-09	10.011	4.239e-09	10.011	4.758e-09	10.011	5.572e-09	10.011	6.873e-09	10.011	7.5603e-09	10.011	-4.492e-10
12.012	3.552e-09	12.012	4.607e-09	12.012	5.212e-09	12.012	6.042e-09	12.012	7.444e-09	12.012	8.4784e-09	12.012	-1.238e-10
14.013	3.817e-09	14.013	4.98e-09	14.013	5.617e-09	14.013	6.471e-09	14.013	8.024e-09	14.013	8.8264e-09	14.013	-1.659e-10
16.017	4.08e-09	16.017	5.306e-09	16.017	5.979e-09	16.017	6.913e-09	16.017	8.492e-09	16.017	9.3412e-09	16.017	4.03e-10
18.018	4.304e-09	18.018	5.577e-09	18.018	6.276e-09	18.018	7.306e-09	18.018	8.988e-09	18.018	9.3218e-09	18.018	2.777e-10
20.019	4.571e-09	20.019	5.84e-09	20.019	6.619e-09	20.019	7.665e-09	20.019	9.445e-09	20.019	1.03895e-08	20.019	-8.85e-11
22.023	4.798e-09	22.023	6.138e-09	22.023	6.914e-09	22.023	8.036e-09	22.023	9.904e-09	22.023	1.08944e-08	22.023	3.52e-11
24.024	5.013e-09	24.024	6.471e-09	24.024	7.208e-09	24.024	8.366e-09	24.024	1.0331e-08	24.024	1.13641e-08	24.024	1.752e-10
26.025	5.183e-09	26.025	6.698e-09	26.025	7.484e-09	26.025	8.701e-09	26.025	1.072e-08	26.025	1.0592e-08	26.025	1.566e-10
28.029	5.377e-09	28.029	6.982e-09	28.029	7.8e-09	28.029	9.069e-09	28.029	1.1184e-08	28.029	1.23024e-08	28.029	-1.352e-10
30.03	5.702e-09	30.03	7.321e-09	30.03	8.264e-09	30.03	9.551e-09	30.03	1.1708e-08	30.03	1.28788e-08	30.03	-5.66e-11
32.031	6.071e-09	32.031	7.842e-09	32.031	8.743e-09	32.031	1.0076e-08	32.031	1.2294e-08	32.031	1.35234e-08	32.031	1.41e-10
34.035	6.273e-09	34.035	8.04e-09	34.035	9.089e-09	34.035	1.0451e-08	34.035	1.2705e-08	34.035	1.38908e-08	34.035	2.72e-10
36.036	6.399e-09	36.036	8.309e-09	36.036	9.321e-09	36.036	1.072e-08	36.036	1.3088e-08	36.036	1.43968e-08	36.036	2.063e-10
38.037	6.574e-09	38.037	8.577e-09	38.037	9.517e-09	38.037	1.1009e-08	38.037	1.3484e-08	38.037	1.45768e-08	38.037	1.77e-10
40.041	6.809e-09	40.041	8.752e-09	40.041	9.781e-09	40.041	1.1329e-08	40.041	1.3857e-08	40.041	1.50671e-08	40.041	-1.731e-10
42.042	6.931e-09	42.042	8.95e-09	42.042	1.0056e-08	42.042	1.1609e-08	42.042	1.4222e-08	42.042	1.55533e-08	42.042	-1.53e-11
44.043	7.156e-09	44.043	9.195e-09	44.043	1.0292e-08	44.043	1.1908e-08	44.043	1.4605e-08	44.043	1.57952e-08	44.043	1.849e-10
46.047	7.306e-09	46.047	9.402e-09	46.047	1.0562e-08	46.047	1.2203e-08	46.047	1.4989e-08	46.047	1.64879e-08	46.047	1.883e-10
48.048	7.481e-09	48.048	9.606e-09	48.048	1.078e-08	48.048	1.251e-08	48.048	1.5317e-08	48.048	1.66538e-08	48.048	1.876e-10
50.049	7.64e-09	50.049	9.836e-09	50.049	1.1003e-08	50.049	1.2787e-08	50.049	1.5688e-08	50.049	1.72568e-08	50.049	1.18e-10
52.053	7.84e-09	52.053	1.0049e-08	52.053	1.128e-08	52.053	1.3097e-08	52.053	1.6056e-08	52.053	1.76616e-08	52.053	-4.93e-11
54.054	8.014e-09	54.054	1.0251e-08	54.054	1.1498e-08	54.054	1.3353e-08	54.054	1.6422e-08	54.054	1.81976e-08	54.054	-1.24e-10
56.055	8.165e-09	56.055	1.0435e-08	56.055	1.1768e-08	56.055	1.3658e-08	56.055	1.6744e-08	56.055	1.82057e-08	56.055	-5.21e-11
58.059	8.316e-09	58.059	1.0651e-08	58.059	1.1992e-08	58.059	1.3918e-08	58.059	1.7059e-08	58.059	1.86609e-08	58.059	7.84e-11
60.06	8.488e-09	60.06	1.0861e-08	60.06	1.2213e-08	60.06	1.4193e-08	60.06	1.7411e-08	60.06	1.90434e-08	60.06	-1.368e-10
62.061	8.64e-09	62.061	1.1086e-08	62.061	1.2416e-08	62.061	1.4446e-08	62.061	1.7741e-08	62.061	1.93251e-08	62.061	-1.57e-11
64.065	8.822e-09	64.065	1.1247e-08	64.065	1.2627e-08	64.065	1.4706e-08	64.065	1.8035e-08	64.065	1.97274e-08	64.065	1.019e-10
66.066	8.936e-09	66.066	1.1421e-08	66.066	1.2837e-08	66.066	1.495e-08	66.066	1.8357e-08	66.066	2.00785e-08	66.066	1.345e-10
68.067	9.092e-09	68.067	1.1644e-08	68.067	1.3062e-08	68.067	1.5169e-08	68.067	1.8682e-08	68.067	2.04359e-08	68.067	1.736e-10
70.071	9.264e-09	70.071	1.185e-08	70.071	1.3296e-08	70.071	1.5433e-08	70.071	1.8955e-08	70.071	2.07355e-08	70.071	1.932e-10
72.072	9.387e-09	72.072	1.2042e-08	72.072	1.3507e-08	72.072	1.5686e-08	72.072	1.9255e-08	72.072	2.1301e-08	72.072	5.76e-11
74.073	9.527e-09	74.073	1.2179e-08	74.073	1.3686e-08	74.073	1.5907e-08	74.073	1.955e-08	74.073	2.16324e-08	74.073	1.2785e-11
76.077	9.682e-09	76.077	1.2346e-08	76.077	1.386e-08	76.077	1.6136e-08	76.077	1.9823e-08	76.077	2.18053e-08	76.077	1.359e-10
78.078	9.82e-09	78.078	1.2535e-08	78.078	1.4045e-08	78.078	1.6367e-08	78.078	2.0125e-08	78.078	2.21375e-08	78.078	-5.55e-11
80.079	9.964e-09	80.079	1.2702e-08	80.079	1.4277e-08	80.079	1.659e-08	80.079	2.0376e-08	80.079	2.25382e-08	80.079	-2.6083e-11
82.083	1.0068e-08	82.083	1.2892e-08	82.083	1.4477e-08	82.083	1.6807e-08	82.083	2.0644e-08	82.083	2.28384e-08	82.083	-1.291e-10
84.084	1.0205e-08	84.084	1.3069e-08	84.084	1.4674e-08	84.084	1.7025e-08	84.084	2.0947e-08	84.084	2.31732e-08	84.084	7.2e-11
86.085	1.0371e-08	86.085	1.323e-08	86.085	1.4876e-08	86.085	1.7245e-08	86.085	2.122e-08	86.085	2.3342e-08	86.085	7.5e-12
88.089	1.0503e-08	88.089	1.3387e-08	88.089	1.5049e-08	88.089	1.7462e-08	88.089	2.148e-08	88.089	2.3628e-08	88.089	-2.94e-11
90.09	1.0593e-08	90.09	1.3548e-08	90.09	1.5225e-08	90.09	1.7677e-08	90.09	2.1735e-08	90.09	2.39085e-08	90.09	6.5e-11
92.091	1.074e-08	92.091	1.3752e-08	92.091	1.5399e-08	92.091	1.7911e-08	92.091	2.2015e-08	92.091	2.42165e-08	92.091	-1.037e-10
94.095	1.0908e-08	94.095	1.3878e-08	94.095	1.5576e-08	94.095	1.8129e-08	94.095	2.2255e-08	94.095	2.44805e-08	94.095	-2.9e-12
96.096	1.1022e-08	96.096	1.4056e-08	96.096	1.5742e-08	96.096	1.8324e-08	96.096	2.2519e-08	96.096	2.47709e-08	96.096	-1.47e-11
98.097	1.1158e-08	98.097	1.4177e-08	98.097	1.5913e-08	98.097	1.8513e-08	98.097	2.2729e-08	98.097	2.50019e-08	98.097	1.666e-10
100.101	1.1229e-08	100.101	1.4365e-08	100.101	1.6119e-08	100.101	1.8695e-08	100.101	2.3021e-08	100.101	2.53231e-08	100.101	2.43e-11
102.102	1.1365e-08	102.102	1.4547e-08	102.102	1.6301e-08	102.102	1.8912e-08	102.102	2.3273e-08	102.102	2.57495e-08	102.102	-6.8e-12
104.103	1.1524e-08	104.103	1.4694e-08	104.103	1.6482e-08	104.103	1.9113e-08	104.103	2.3524e-08	104.103	2.63236e-08	104.103	1.392e-10
106.107	1.17e-08	106.107	1.4823e-08	106.107	1.6673e-08	106.107	1.9344e-08	106.107	2.3796e-08	106.107	2.66273e-08	106.107	9.26e-11
108.108	1.1858e-08	108.108	1.5023e-08	108.108	1.6862e-08	108.108	1.9546e-08	108.108	2.4136e-08	108.108	2.68513e-08	108.108	-7.02e-11
110.109	1.21e-08	110.109	1.5233e-08	110.109	1.7086e-08	110.109	1.9832e-08	110.109	2.4513e-08	110.109	2.72811e-08	110.109	-2.77e-11
112.113	1.2274e-08	112.113	1.5517e-08	112.113	1.7418e-08	112.113	2.0209e-08	112.113	2.4932e-08	112.113	2.74252e-08	112.113	1.032e-10
114.114	1.2435e-08	114.114	1.5857e-08	114.114	1.7714e-08	114.114	2.0526e-08	114.114	2.5303e-08	114.114	2.78333e-08	114.114	-6.07e-11
116.115	1.2613e-08	116.115	1.6058e-08	116.115	1.8007e-08	116.115	2.0828e-08	116.115	2.5554e-08	116.115	2.81094e-08	116.115	-4.5e-11
118.119	1.2732e-08	118.119	1.6297e-08	118.119	1.8228e-08	118.119	2.1062e-08	118.119	2.5833e-08	118.119	2.84163e-08	118.119	9.1e-12
120.12	1.2826e-08	120.12	1.6509e-08	120.12	1.8446e-08	120.12	2.1296e-08	120.12	2.6076e-08	120.12	2.86836e-08	120.12	7.108e-12
122.121	1.2965e-08	122.121	1.6636e-08	122.121	1.8631e-08	122.121	2.1515e-08	122.121	2.6335e-08	122.121	2.89685e-08	122.121	8.4072e-11
124.125	1.311e-08	124.125	1.6778e-08	124.125	1.8793e-08	124.125	2.1719e-08	124.125	2.6624e-08	124.125	2.92864e-08	124.125	7.9936e-11
126.126	1.3281e-08	126.126	1.6953e-08	126.126	1.8969e-08	126.126	2.1954e-08	126.126	2.688e-08	126.126	2.9568e-08	126.126	1.241e-10
128.127	1.3327e-08	128.127	1.7139e-08	128.127	1.9153e-08	128.127	2.2154e-08	128.127	2.7142e-08	128.127	2.98562e-08	128.127	2.121e-10
130.131	1.3471e-08	130.131	1.7262e-08	130.131	1.9321e-08	130.131	2.2349e-08	130.131	2.7388e-08	130.131	3.03541e-08	130.131	1.063e-10
132.132	1.3575e-08	132.132	1.741e-08	132.132	1.9444e-08	132.132	2.2545e-08	132.132	2.7638e-08	132.132	3.04018e-08	132.132	2.79e-11
134.133	1.3754e-08	134.133	1.7537e-08	134.133	1.9633e-08	134.133	2.2721e-08	134.133	2.791e-08	134.133	3.05287e-08	134.133	8.7205e-11
136.137	1.3837e-08	136.137	1.767e-08	136.137	1.9837e-08	136.137	2.2947e-08	136.137	2.8142e-08	136.137	3.13059e-08	136.137	8.692e-12
138.138	1.3963e-08	138.138	1.7829e-08	138.138	1.9976e-08	138.138	2.3095e-08	138.138	2.8434e-08	138.138	3.12774e-08	138.138	9.38e-11
140.139	1.4095e-08	140.139	1.799e-08	140.139	2.0148e-08	140.139	2.3339e-08	140.139	2.866e-08	140.139	3.1526e-08	140.139	9.01e-11
142.143	1.4237e-08	142.143	1.8121e-08	142.143	2.0294e-08	142.143	2.3545e-08	142.143	2.891e-08	142.143	3.1801e-08	142.143	-1.57e-11
144.144	1.4381e-08	144.144	1.8251e-08	144.144	2.0454e-08	144.144	2.3719e-08	144.144	2.9163e-08	144.144	3.20793e-08	144.144	2.7614e-11
146.145	1.4495e-08	146.145	1.8387e-08	146.145	2.064e-08	146.145	2.3917e-08	146.145	2.9409e-08	146.145	3.23499e-08	146.145	9.4577e-11
148.149	1.4587e-08	148.149	1.8566e-08	148.149	2.0811e-08	148.149	2.4139e-08	148.149	2.9643e-08	148.149	3.26073e-08	148.149	6.92e-11
150.15	1.4727e-08	150.15	1.8723e-08	150.15	2.0972e-08	150.15	2.4338e-08	150.15	2.9895e-08	150.15	3.28333e-08	150.15	1.782e-10
152.151	1.4847e-08	152.151	1.8841e-08	152.151	2.1147e-08	152.151	2.4514e-08	152.151	3.014e-08	152.151	3.3154e-08	152.151	1.00939e-10
154.155	1.4997e-08	154.155	1.8999e-08	154.155	2.1331e-08	154.155	2.4721e-08	154.155	3.0391e-08	154.155	3.34301e-08	154.155	6.57e-11
156.156	1.5095e-08	156.156	1.9171e-08	156.156	2.1516e-08	156.156	2.4932e-08	156.156	3.0628e-08	156.156	3.36908e-08	156.156	5.8655e-11
158.157	1.5187e-08	158.157	1.9329e-08	158.157	2.1636e-08	158.157	2.5107e-08	158.157	3.0859e-08	158.157	3.39449e-08	158.157	1.925e-10
160.161	1.5315e-08	160.161	1.9444e-08	160.161	2.1818e-08	160.161	2.5301e-08	160.161	3.1102e-08	160.161	3.42122e-08	160.161	2.343e-10
162.162	1.5439e-08	162.162	1.96e-08	162.162	2.1963e-08	162.162	2.5457e-08	162.162	3.1357e-08	162.162	3.43927e-08	162.162	1.25606e-10
164.163	1.556e-08	164.163	1.9738e-08	164.163	2.2108e-08	164.163	2.5691e-08	164.163	3.1561e-08	164.163	3.47171e-08	164.163	6.2097e-11
166.167	1.5673e-08	166.167	1.9895e-08	166.167	2.2277e-08	166.167	2.5864e-08	166.167	3.1823e-08	166.167	3.50053e-08	166.167	1.982e-10
168.168	1.5758e-08	168.168	2.0062e-08	168.168	2.2471e-08	168.168	2.605e-08	168.168	3.2013e-08	168.168	3.52143e-08	168.168	1.02738e-10
170.169	1.5899e-08	170.169	2.0199e-08	170.169	2.2625e-08	170.169	2.6241e-08	170.169	3.226e-08	170.169	3.5486e-08	170.169	2.91e-11
172.173	1.6007e-08	172.173	2.0267e-08	172.173	2.2784e-08	172.173	2.6443e-08	172.173	3.2464e-08	172.173	3.55104e-08	172.173	9.3787e-11
174.174	1.615e-08	174.174	2.0488e-08	174.174	2.2974e-08	174.174	2.6627e-08	174.174	3.268e-08	174.174	3.5948e-08	174.174	9.4297e-11
176.175	1.6246e-08	176.175	2.061e-08	176.175	2.3109e-08	176.175	2.6803e-08	176.175	3.2915e-08	176.175	3.62065e-08	176.175	9.3593e-11
178.179	1.6336e-08	178.179	2.0735e-08	178.179	2.3239e-08	178.179	2.698e-08	178.179	3.3153e-08	178.179	3.62589e-08	178.179	2.043e-10
180.18	1.643e-08	180.18	2.0869e-08	180.18	2.3405e-08	180.18	2.7176e-08	180.18	3.337e-08	180.18	3.62109e-08	180.18	1.903e-10
182.181	1.661e-08	182.181	2.0996e-08	182.181	2.3582e-08	182.181	2.736e-08	182.181	3.3582e-08	182.181	3.67256e-08	182.181	1.24404e-10
184.185	1.6706e-08	184.185	2.1155e-08	184.185	2.3708e-08	184.185	2.7528e-08	184.185	3.3804e-08	184.185	3.69694e-08	184.185	2.22e-10
186.186	1.6776e-08	186.186	2.1303e-08	186.186	2.3888e-08	186.186	2.7715e-08	186.186	3.4029e-08	186.186	3.72148e-08	186.186	1.16527e-10
188.187	1.6875e-08	188.187	2.144e-08	188.187	2.4034e-08	188.187	2.7869e-08	188.187	3.4222e-08	188.187	3.76442e-08	188.187	1.58518e-10
190.191	1.7013e-08	190.191	2.1528e-08	190.191	2.4194e-08	190.191	2.8068e-08	190.191	3.4438e-08	190.191	3.78818e-08	190.191	2.03203e-10
192.192	1.7148e-08	192.192	2.1664e-08	192.192	2.4353e-08	192.192	2.8236e-08	192.192	3.4686e-08	192.192	3.78605e-08	192.192	2.55525e-10
194.193	1.7221e-08	194.193	2.1812e-08	194.193	2.4472e-08	194.193	2.842e-08	194.193	3.49e-08	194.193	3.81623e-08	194.193	2.11507e-10
196.197	1.7315e-08	196.197	2.196e-08	196.197	2.462e-08	196.197	2.8575e-08	196.197	3.5129e-08	196.197	3.86419e-08	196.197	1.233e-10
198.198	1.743e-08	198.198	2.2092e-08	198.198	2.4771e-08	198.198	2.8761e-08	198.198	3.5327e-08	198.198	3.85344e-08	198.198	2.68134e-10
200.199	1.7548e-08	200.199	2.2205e-08	200.199	2.4918e-08	200.199	2.8952e-08	200.199	3.5524e-08	200.199	3.90764e-08	200.199	1.845e-10
202.203	1.7648e-08	202.203	2.2351e-08	202.203	2.5062e-08	202.203	2.9067e-08	202.203	3.5748e-08	202.203	3.93228e-08	202.203	2.87376e-10
204.204	1.7738e-08	204.204	2.2476e-08	204.204	2.523e-08	204.204	2.9273e-08	204.204	3.5945e-08	204.204	3.95395e-08	204.204	2.92834e-10
206.205	1.7849e-08	206.205	2.2649e-08	206.205	2.537e-08	206.205	2.9442e-08	206.205	3.6167e-08	206.205	3.99889e-08	206.205	3.529e-10
208.209	1.7979e-08	208.209	2.2737e-08	208.209	2.5522e-08	208.209	2.958e-08	208.209	3.639e-08	208.209	4.04858e-08	208.209	3.4101e-10
210.21	1.8106e-08	210.21	2.2882e-08	210.21	2.5642e-08	210.21	2.9773e-08	210.21	3.6584e-08	210.21	4.09347e-08	210.21	3.887e-10
212.211	1.8186e-08	212.211	2.2994e-08	212.211	2.5775e-08	212.211	2.9944e-08	212.211	3.6749e-08	212.211	4.12428e-08	212.211	6.546e-10
214.215	1.8327e-08	214.215	2.3114e-08	214.215	2.5915e-08	214.215	3.0098e-08	214.215	3.6982e-08	214.215	4.11519e-08	214.215	4.556e-10
216.216	1.8522e-08	216.216	2.3251e-08	216.216	2.6061e-08	216.216	3.026e-08	216.216	3.7219e-08	216.216	4.16449e-08	216.216	3.08397e-10
218.217	1.8723e-08	218.217	2.3402e-08	218.217	2.6226e-08	218.217	3.0433e-08	218.217	3.7471e-08	218.217	4.15349e-08	218.217	3.18516e-10
220.221	1.8871e-08	220.221	2.3527e-08	220.221	2.6373e-08	220.221	3.0631e-08	220.221	3.7758e-08	220.221	4.17737e-08	220.221	4.04305e-10
222.222	1.8992e-08	222.222	2.362e-08	222.222	2.6527e-08	222.222	3.0791e-08	222.222	3.8104e-08	222.222	4.21624e-08	222.222	4.2066e-10
224.223	1.914e-08	224.223	2.3774e-08	224.223	2.6695e-08	224.223	3.099e-08	224.223	3.8392e-08	224.223	4.26676e-08	224.223	3.88471e-10
226.227	1.929e-08	226.227	2.3972e-08	226.227	2.6865e-08	226.227	3.1241e-08	226.227	3.8675e-08	226.227	4.25425e-08	226.227	4.56955e-10
228.228	1.9377e-08	228.228	2.417e-08	228.228	2.7029e-08	228.228	3.1498e-08	228.228	3.8943e-08	228.228	4.28373e-08	228.228	4.11998e-10
230.229	1.9489e-08	230.229	2.4345e-08	230.229	2.7292e-08	230.229	3.1782e-08	230.229	3.9154e-08	230.229	4.30694e-08	230.229	3.956e-10
232.233	1.9573e-08	232.233	2.4583e-08	232.233	2.7537e-08	232.233	3.2042e-08	232.233	3.94e-08	232.233	4.334e-08	232.233	4.68922e-10
234.234	1.9749e-08	234.234	2.4808e-08	234.234	2.7789e-08	234.234	3.2259e-08	234.234	3.9601e-08	234.234	4.35611e-08	234.234	4.7252e-10
236.235	1.9837e-08	236.235	2.5014e-08	236.235	2.7966e-08	236.235	3.2448e-08	236.235	3.9831e-08	236.235	4.40637e-08	236.235	4.9863e-10
238.239	1.9971e-08	238.239	2.515e-08	238.239	2.8174e-08	238.239	3.2632e-08	238.239	4.0063e-08	238.239	4.43171e-08	238.239	5.69577e-10
240.24	2.0043e-08	240.24	2.5305e-08	240.24	2.8337e-08	240.24	3.28e-08	240.24	4.0313e-08	240.24	4.45916e-08	240.24	6.0006e-10
242.241	2.0138e-08	242.241	2.5468e-08	242.241	2.8483e-08	242.241	3.2977e-08	242.241	4.0516e-08	242.241	4.48283e-08	242.241	7.215e-10
244.245	2.0267e-08	244.245	2.5604e-08	244.245	2.8661e-08	244.245	3.3163e-08	244.245	4.0706e-08	244.245	4.50264e-08	244.245	6.4914e-10
246.246	2.0416e-08	246.246	2.5715e-08	246.246	2.8772e-08	246.246	3.3341e-08	246.246	4.0928e-08	246.246	4.52853e-08	246.246	7.4836e-10
248.247	2.0497e-08	248.247	2.588e-08	248.247	2.8945e-08	248.247	3.352e-08	248.247	4.1152e-08	248.247	4.55257e-08	248.247	8.8618e-10
250.251	2.0607e-08	250.251	2.6012e-08	250.251	2.9111e-08	250.251	3.3715e-08	250.251	4.1326e-08	250.251	4.59898e-08	250.251	7.4707e-10
252.252	2.0686e-08	252.252	2.6158e-08	252.252	2.9251e-08	252.252	3.3863e-08	252.252	4.1564e-08	252.252	4.59898e-08	252.252	8.719e-10
254.253	2.0808e-08	254.253	2.6253e-08	254.253	2.9412e-08	254.253	3.4046e-08	254.253	4.1785e-08	254.253	4.62339e-08	254.253	9.1325e-10
256.257	2.0939e-08	256.257	2.6349e-08	256.257	2.9553e-08	256.257	3.4199e-08	256.257	4.1977e-08	256.257	4.64383e-08	256.257	8.5885e-10
258.258	2.1033e-08	258.258	2.6547e-08	258.258	2.9678e-08	258.258	3.4328e-08	258.258	4.2167e-08	258.258	4.65613e-08	258.258	9.5496e-10
260.259	2.1121e-08	260.259	2.661e-08	260.259	2.9801e-08	260.259	3.4516e-08	260.259	4.2394e-08	260.259	4.66334e-08	260.259	8.8078e-10
262.263	2.1213e-08	262.263	2.6733e-08	262.263	2.9926e-08	262.263	3.4659e-08	262.263	4.2611e-08	262.263	4.71399e-08	262.263	1.03425e-09
264.264	2.1342e-08	264.264	2.6855e-08	264.264	3.0048e-08	264.264	3.4839e-08	264.264	4.2828e-08	264.264	4.73901e-08	264.264	1.1072e-09
266.265	2.1479e-08	266.265	2.6994e-08	266.265	3.019e-08	266.265	3.5014e-08	266.265	4.3015e-08	266.265	4.75786e-08	266.265	1.03544e-09
268.269	2.1582e-08	268.269	2.7115e-08	268.269	3.0338e-08	268.269	3.5177e-08	268.269	4.3211e-08	268.269	4.781e-08	268.269	1.12243e-09
270.27	2.1657e-08	270.27	2.7191e-08	270.27	3.0509e-08	270.27	3.5315e-08	270.27	4.3414e-08	270.27	4.80213e-08	270.27	1.04157e-09
272.271	2.1733e-08	272.271	2.7334e-08	272.271	3.0618e-08	272.271	3.5473e-08	272.271	4.3609e-08	272.271	4.82549e-08	272.271	1.2001e-09
274.275	2.1844e-08	274.275	2.7476e-08	274.275	3.075e-08	274.275	3.5659e-08	274.275	4.3819e-08	274.275	4.84682e-08	274.275	1.13121e-09
276.276	2.1981e-08	276.276	2.7542e-08	276.276	3.0886e-08	276.276	3.5815e-08	276.276	4.4004e-08	276.276	4.92005e-08	276.276	1.2347e-09
278.277	2.2072e-08	278.277	2.7665e-08	278.277	3.1013e-08	278.277	3.5957e-08	278.277	4.4183e-08	278.277	4.86013e-08	278.277	1.25999e-09
280.281	2.2133e-08	280.281	2.7808e-08	280.281	3.1125e-08	280.281	3.6111e-08	280.281	4.4397e-08	280.281	4.88367e-08	280.281	1.29283e-09
282.282	2.223e-08	282.282	2.7933e-08	282.282	3.1251e-08	282.282	3.6257e-08	282.282	4.4591e-08	282.282	4.93309e-08	282.282	1.3064e-09
284.283	2.2342e-08	284.283	2.8051e-08	284.283	3.1402e-08	284.283	3.6417e-08	284.283	4.4782e-08	284.283	4.96803e-08	284.283	1.35748e-09
286.287	2.2435e-08	286.287	2.8131e-08	286.287	3.153e-08	286.287	3.6579e-08	286.287	4.4965e-08	286.287	4.9746e-08	286.287	1.45499e-09
288.288	2.2571e-08	288.288	2.8246e-08	288.288	3.1648e-08	288.288	3.6736e-08	288.288	4.514e-08	288.288	5.02311e-08	288.288	1.48844e-09
290.289	2.266e-08	290.289	2.8422e-08	290.289	3.1791e-08	290.289	3.689e-08	290.289	4.5298e-08	290.289	5.04087e-08	290.289	1.5347e-09
292.293	2.2757e-08	292.293	2.8489e-08	292.293	3.1946e-08	292.293	3.7035e-08	292.293	4.5473e-08	292.293	5.02976e-08	292.293	1.6231e-09
294.294	2.2836e-08	294.294	2.8615e-08	294.294	3.2064e-08	294.294	3.7164e-08	294.294	4.5681e-08	294.294	5.08329e-08	294.294	1.66961e-09
296.295	2.2933e-08	296.295	2.87e-08	296.295	3.2153e-08	296.295	3.7315e-08	296.295	4.5855e-08	296.295	5.10126e-08	296.295	1.67673e-09
298.299	2.3017e-08	298.299	2.8865e-08	298.299	3.2291e-08	298.299	3.7446e-08	298.299	4.6047e-08	298.299	5.12381e-08	298.299	1.77564e-09
300.3	2.3115e-08	300.3	2.8958e-08	300.3	3.2394e-08	300.3	3.7582e-08	300.3	4.6237e-08	300.3	5.11477e-08	300.3	1.83741e-09
302.301	2.3208e-08	302.301	2.9047e-08	302.301	3.256e-08	302.301	3.7729e-08	302.301	4.6399e-08	302.301	5.16237e-08	302.301	1.8695e-09
304.305	2.3277e-08	304.305	2.9172e-08	304.305	3.2671e-08	304.305	3.7872e-08	304.305	4.6576e-08	304.305	5.1829e-08	304.305	1.9427e-09
306.306	2.3371e-08	306.306	2.9287e-08	306.306	3.2817e-08	306.306	3.7996e-08	306.306	4.6751e-08	306.306	5.20122e-08	306.306	2.04734e-09
308.307	2.3493e-08	308.307	2.9346e-08	308.307	3.2908e-08	308.307	3.8147e-08	308.307	4.693e-08	308.307	5.22191e-08	308.307	2.08569e-09
310.311	2.361e-08	310.311	2.948e-08	310.311	3.3034e-08	310.311	3.8275e-08	310.311	4.7079e-08	310.311	5.23806e-08	310.311	2.17457e-09
312.312	2.3647e-08	312.312	2.9592e-08	312.312	3.3149e-08	312.312	3.8455e-08	312.312	4.7243e-08	312.312	5.25657e-08	312.312	2.18951e-09
314.313	2.3747e-08	314.313	2.9722e-08	314.313	3.3273e-08	314.313	3.8578e-08	314.313	4.7422e-08	314.313	5.24731e-08	314.313	2.29472e-09
316.317	2.3832e-08	316.317	2.9833e-08	316.317	3.3388e-08	316.317	3.8699e-08	316.317	4.7629e-08	316.317	5.29847e-08	316.317	2.44182e-09
318.318	2.3917e-08	318.318	2.9915e-08	318.318	3.3495e-08	318.318	3.8832e-08	318.318	4.7787e-08	318.318	5.3172e-08	318.318	2.4892e-09
320.319	2.4e-08	320.319	3.001e-08	320.319	3.3626e-08	320.319	3.8982e-08	320.319	4.7955e-08	320.319	5.336e-08	320.319	2.5798e-09
322.323	2.4086e-08	322.323	3.0126e-08	322.323	3.3773e-08	322.323	3.9131e-08	322.323	4.8137e-08	322.323	5.336e-08	322.323	2.64864e-09
324.324	2.4201e-08	324.324	3.0209e-08	324.324	3.389e-08	324.324	3.9248e-08	324.324	4.8294e-08	324.324	5.34306e-08	324.324	2.76283e-09
326.325	2.4301e-08	326.325	3.0301e-08	326.325	3.3974e-08	326.325	3.9412e-08	326.325	4.8475e-08	326.325	5.36195e-08	326.325	2.7964e-09
328.329	2.4368e-08	328.329	3.0423e-08	328.329	3.4074e-08	328.329	3.952e-08	328.329	4.8613e-08	328.329	5.37853e-08	328.329	2.9495e-09
330.33	2.4445e-08	330.33	3.0537e-08	330.33	3.4187e-08	330.33	3.9666e-08	330.33	4.8806e-08	330.33	5.39992e-08	330.33	3.06542e-09
332.331	2.452e-08	332.331	3.063e-08	332.331	3.4309e-08	332.331	3.9773e-08	332.331	4.8952e-08	332.331	5.38472e-08	332.331	3.1287e-09
334.335	2.4597e-08	334.335	3.0716e-08	334.335	3.4422e-08	334.335	3.9891e-08	334.335	4.9103e-08	334.335	5.43337e-08	334.335	3.24951e-09
336.336	2.4702e-08	336.336	3.0837e-08	336.336	3.4543e-08	336.336	4.0034e-08	336.336	4.9268e-08	336.336	5.43337e-08	336.336	3.3478e-09
338.34	2.4752e-08	338.34	3.096e-08	338.34	3.4632e-08	338.34	4.0155e-08	338.34	4.9421e-08	338.34	5.46703e-08	338.34	3.49375e-09
340.341	2.4842e-08	340.341	3.1002e-08	340.341	3.4756e-08	340.341	4.0267e-08	340.341	4.9579e-08	340.341	5.46944e-08	340.341	3.57046e-09
342.342	2.4943e-08	342.342	3.1102e-08	342.342	3.4824e-08	342.342	4.0408e-08	342.342	4.9721e-08	342.342	5.50089e-08	342.342	3.62422e-09
344.346	2.5046e-08	344.346	3.1196e-08	344.346	3.4943e-08	344.346	4.0528e-08	344.346	4.9858e-08	344.346	5.51547e-08	344.346	3.8744e-09
346.347	2.5124e-08	346.347	3.1307e-08	346.347	3.5076e-08	346.347	4.0643e-08	346.347	5.0037e-08	346.347	5.53496e-08	346.347	3.87708e-09
348.348	2.5152e-08	348.348	3.1403e-08	348.348	3.5167e-08	348.348	4.0754e-08	348.348	5.0185e-08	348.348	5.54229e-08	348.348	4.1038e-09
350.352	2.5235e-08	350.352	3.1469e-08	350.352	3.5282e-08	350.352	4.0894e-08	350.352	5.0333e-08	350.352	5.56925e-08	350.352	4.2356e-09
352.353	2.5366e-08	352.353	3.1603e-08	352.353	3.5379e-08	352.353	4.1011e-08	352.353	5.0461e-08	352.353	5.58154e-08	352.353	4.4049e-09
354.354	2.5418e-08	354.354	3.1701e-08	354.354	3.547e-08	354.354	4.1119e-08	354.354	5.0615e-08	354.354	5.5988e-08	354.354	4.533e-09
356.358	2.5485e-08	356.358	3.1785e-08	356.358	3.5583e-08	356.358	4.1239e-08	356.358	5.0753e-08	356.358	5.61611e-08	356.358	4.7131e-09
358.359	2.5555e-08	358.359	3.1877e-08	358.359	3.5661e-08	358.359	4.1383e-08	358.359	5.089e-08	358.359	5.66338e-08	358.359	4.8312e-09
360.36	2.5666e-08	360.36	3.1955e-08	360.36	3.5764e-08	360.36	4.1477e-08	360.36	5.1045e-08	360.36	5.64841e-08	360.36	4.9594e-09
362.364	2.5734e-08	362.364	3.2046e-08	362.364	3.5878e-08	362.364	4.1583e-08	362.364	5.1189e-08	362.364	5.66338e-08	362.364	5.1097e-09
364.365	2.5788e-08	364.365	3.2151e-08	364.365	3.5999e-08	364.365	4.1702e-08	364.365	5.1331e-08	364.365	5.67838e-08	364.365	5.367e-09
366.366	2.5837e-08	366.366	3.2232e-08	366.366	3.6109e-08	366.366	4.1828e-08	366.366	5.1466e-08	366.366	5.69092e-08	366.366	5.5192e-09
368.37	2.5961e-08	368.37	3.229e-08	368.37	3.6205e-08	368.37	4.1936e-08	368.37	5.1611e-08	368.37	5.71104e-08	368.37	5.663e-09
370.371	2.604e-08	370.371	3.2389e-08	370.371	3.6294e-08	370.371	4.2044e-08	370.371	5.1744e-08	370.371	5.72365e-08	370.371	5.8703e-09
372.372	2.6097e-08	372.372	3.2492e-08	372.372	3.6375e-08	372.372	4.2163e-08	372.372	5.1889e-08	372.372	5.74135e-08	372.372	6.0387e-09
374.376	2.6167e-08	374.376	3.2606e-08	374.376	3.6476e-08	374.376	4.2288e-08	374.376	5.2017e-08	374.376	5.75402e-08	374.376	6.2964e-09
376.377	2.6235e-08	376.377	3.266e-08	376.377	3.6569e-08	376.377	4.2382e-08	376.377	5.2171e-08	376.377	5.78456e-08	376.377	6.4268e-09
378.378	2.6335e-08	378.378	3.274e-08	378.378	3.6686e-08	378.378	4.2486e-08	378.378	5.2295e-08	378.378	5.78456e-08	378.378	6.6138e-09
380.382	2.639e-08	380.382	3.2872e-08	380.382	3.6782e-08	380.382	4.2598e-08	380.382	5.2422e-08	380.382	5.79989e-08	380.382	6.8462e-09
382.383	2.6465e-08	382.383	3.2938e-08	382.383	3.6885e-08	382.383	4.2744e-08	382.383	5.2537e-08	382.383	5.82039e-08	382.383	7.0898e-09
384.384	2.6549e-08	384.384	3.3036e-08	384.384	3.6963e-08	384.384	4.2843e-08	384.384	5.2687e-08	384.384	5.86161e-08	384.384	7.3484e-09
386.388	2.6599e-08	386.388	3.3089e-08	386.388	3.7074e-08	386.388	4.293e-08	386.388	5.2817e-08	386.388	5.84354e-08	386.388	7.5006e-09
388.389	2.667e-08	388.389	3.3171e-08	388.389	3.7138e-08	388.389	4.3037e-08	388.389	5.297e-08	388.389	5.88233e-08	388.389	7.6371e-09
390.39	2.6732e-08	390.39	3.3281e-08	390.39	3.7206e-08	390.39	4.3158e-08	390.39	5.3084e-08	390.39	5.90572e-08	390.39	7.8688e-09
392.394	2.6823e-08	392.394	3.3394e-08	392.394	3.7359e-08	392.394	4.3248e-08	392.394	5.3228e-08	392.394	5.92137e-08	392.394	8.1694e-09
394.395	2.6863e-08	394.395	3.3456e-08	394.395	3.7467e-08	394.395	4.3358e-08	394.395	5.3365e-08	394.395	5.93183e-08	394.395	8.426e-09
396.396	2.6937e-08	396.396	3.3529e-08	396.396	3.7541e-08	396.396	4.3474e-08	396.396	5.3468e-08	396.396	5.91615e-08	396.396	8.6605e-09
398.4	2.7024e-08	398.4	3.3618e-08	398.4	3.7622e-08	398.4	4.3584e-08	398.4	5.3622e-08	398.4	5.93183e-08	398.4	8.9471e-09
400.401	2.7125e-08	400.401	3.371e-08	400.401	3.7714e-08	400.401	4.3687e-08	400.401	5.374e-08	400.401	5.94493e-08	400.401	9.1621e-09
402.402	2.7178e-08	402.402	3.3784e-08	402.402	3.7786e-08	402.402	4.3753e-08	402.402	5.3886e-08	402.402	5.96068e-08	402.402	9.3714e-09
404.406	2.7215e-08	404.406	3.3875e-08	404.406	3.7846e-08	404.406	4.3842e-08	404.406	5.4008e-08	404.406	5.97384e-08	404.406	9.6052e-09
406.407	2.7279e-08	406.407	3.3962e-08	406.407	3.796e-08	406.407	4.3987e-08	406.407	5.413e-08	406.407	5.98967e-08	406.407	9.8961e-09
408.408	2.7362e-08	408.408	3.4039e-08	408.408	3.8058e-08	408.408	4.4049e-08	408.408	5.4259e-08	408.408	6.00289e-08	408.408	1.02635e-08
410.412	2.7455e-08	410.412	3.4087e-08	410.412	3.8143e-08	410.412	4.4172e-08	410.412	5.4382e-08	410.412	6.01615e-08	410.412	1.04859e-08
412.413	2.7467e-08	412.413	3.417e-08	412.413	3.8232e-08	412.413	4.4255e-08	412.413	5.4508e-08	412.413	6.02411e-08	412.413	1.07681e-08
414.414	2.7569e-08	414.414	3.4276e-08	414.414	3.8349e-08	414.414	4.4376e-08	414.414	5.4609e-08	414.414	6.04274e-08	414.414	1.09993e-08
416.418	2.7635e-08	416.418	3.4358e-08	416.418	3.8442e-08	416.418	4.4467e-08	416.418	5.4719e-08	416.418	6.05341e-08	416.418	1.13027e-08
418.419	2.7721e-08	418.419	3.4436e-08	418.419	3.85e-08	418.419	4.4573e-08	418.419	5.4863e-08	418.419	6.06945e-08	418.419	1.17468e-08
420.42	2.7778e-08	420.42	3.4494e-08	420.42	3.8573e-08	420.42	4.4682e-08	420.42	5.4973e-08	420.42	6.09628e-08	420.42	1.2047e-08
422.424	2.7843e-08	422.424	3.4579e-08	422.424	3.866e-08	422.424	4.4771e-08	422.424	5.5102e-08	422.424	6.09628e-08	422.424	1.22542e-08
424.425	2.7906e-08	424.425	3.4661e-08	424.425	3.8772e-08	424.425	4.4865e-08	424.425	5.52e-08	424.425	6.10705e-08	424.425	1.2591e-08
426.426	2.7979e-08	426.426	3.4747e-08	426.426	3.8821e-08	426.426	4.4977e-08	426.426	5.5315e-08	426.426	6.12053e-08	426.426	1.29749e-08
428.43	2.8053e-08	428.43	3.4801e-08	428.43	3.8912e-08	428.43	4.5097e-08	428.43	5.543e-08	428.43	6.14216e-08	428.43	1.326e-08
430.431	2.8132e-08	430.431	3.487e-08	430.431	3.9004e-08	430.431	4.5172e-08	430.431	5.5547e-08	430.431	6.14487e-08	430.431	1.36448e-08
432.432	2.8168e-08	432.432	3.4952e-08	432.432	3.9097e-08	432.432	4.5257e-08	432.432	5.5678e-08	432.432	6.15844e-08	432.432	1.40447e-08
434.436	2.8234e-08	434.436	3.5041e-08	434.436	3.9195e-08	434.436	4.5361e-08	434.436	5.5743e-08	434.436	6.1666e-08	434.436	1.43725e-08
436.437	2.8299e-08	436.437	3.5132e-08	436.437	3.9269e-08	436.437	4.5462e-08	436.437	5.5864e-08	436.437	6.18021e-08	436.437	1.47564e-08
438.438	2.8386e-08	438.438	3.5179e-08	438.438	3.9358e-08	438.438	4.5563e-08	438.438	5.5978e-08	438.438	6.19385e-08	438.438	1.51408e-08
440.442	2.8443e-08	440.442	3.5263e-08	440.442	3.9444e-08	440.442	4.5655e-08	440.442	5.6079e-08	440.442	6.20479e-08	440.442	1.5443e-08
442.443	2.852e-08	442.443	3.5326e-08	442.443	3.9524e-08	442.443	4.5744e-08	442.443	5.6202e-08	442.443	6.21849e-08	442.443	1.58954e-08
444.444	2.8561e-08	444.444	3.5426e-08	444.444	3.9575e-08	444.444	4.5843e-08	444.444	5.6325e-08	444.444	6.19659e-08	444.444	1.63076e-08
446.448	2.8629e-08	446.448	3.5467e-08	446.448	3.9663e-08	446.448	4.5916e-08	446.448	5.6437e-08	446.448	6.24322e-08	446.448	1.67504e-08
448.449	2.8704e-08	448.449	3.5562e-08	448.449	3.9736e-08	448.449	4.6004e-08	448.449	5.6581e-08	448.449	6.25977e-08	448.449	1.70564e-08
450.45	2.8772e-08	450.45	3.5623e-08	450.45	3.9861e-08	450.45	4.6124e-08	450.45	5.6654e-08	450.45	6.26806e-08	450.45	1.74987e-08
452.454	2.8813e-08	452.454	3.5703e-08	452.454	3.994e-08	452.454	4.6198e-08	452.454	5.6777e-08	452.454	6.2819e-08	452.454	1.80393e-08
454.455	2.8887e-08	454.455	3.5784e-08	454.455	4.0008e-08	454.455	4.6293e-08	454.455	5.6864e-08	454.455	6.29021e-08	454.455	1.83986e-08
456.456	2.8961e-08	456.456	3.5831e-08	456.456	4.0051e-08	456.456	4.636e-08	456.456	5.6986e-08	456.456	6.3041e-08	456.456	1.88345e-08
458.46	2.9024e-08	458.46	3.5922e-08	458.46	4.015e-08	458.46	4.6477e-08	458.46	5.7072e-08	458.46	6.31523e-08	458.46	1.93997e-08
460.461	2.9107e-08	460.461	3.6006e-08	460.461	4.0219e-08	460.461	4.6551e-08	460.461	5.7181e-08	460.461	6.32638e-08	460.461	1.98689e-08
462.462	2.9131e-08	462.462	3.6078e-08	462.462	4.0309e-08	462.462	4.6617e-08	462.462	5.7309e-08	462.462	6.34035e-08	462.462	2.03036e-08
464.466	2.9205e-08	464.466	3.6133e-08	464.466	4.0412e-08	464.466	4.6689e-08	464.466	5.7436e-08	464.466	6.35435e-08	464.466	2.08406e-08
466.467	2.9289e-08	466.467	3.6173e-08	466.467	4.0486e-08	466.467	4.6819e-08	466.467	5.7513e-08	466.467	6.32643e-08	466.467	2.14078e-08
468.468	2.9343e-08	468.468	3.6255e-08	468.468	4.0557e-08	468.468	4.6921e-08	468.468	5.762e-08	468.468	6.3382e-08	468.468	2.19544e-08
470.472	2.9397e-08	470.472	3.6334e-08	470.472	4.0646e-08	470.472	4.6968e-08	470.472	5.7745e-08	470.472	6.35195e-08	470.472	2.23844e-08
472.473	2.9459e-08	472.473	3.6379e-08	472.473	4.0696e-08	472.473	4.7053e-08	472.473	5.7846e-08	472.473	6.36306e-08	472.473	2.29189e-08
474.474	2.9522e-08	474.474	3.6454e-08	474.474	4.0749e-08	474.474	4.7186e-08	474.474	5.7927e-08	474.474	6.27197e-08	474.474	2.35159e-08
476.478	2.9615e-08	476.478	3.6526e-08	476.478	4.0834e-08	476.478	4.727e-08	476.478	5.8013e-08	476.478	6.38143e-08	476.478	2.40615e-08
478.479	2.963e-08	478.479	3.6626e-08	478.479	4.0926e-08	478.479	4.7342e-08	478.479	5.8162e-08	478.479	6.39782e-08	478.479	2.46142e-08
480.48	2.9699e-08	480.48	3.6661e-08	480.48	4.1014e-08	480.48	4.7439e-08	480.48	5.8244e-08	480.48	6.10684e-08	480.48	2.52546e-08
482.484	2.9781e-08	482.484	3.6746e-08	482.484	4.1066e-08	482.484	4.7519e-08	482.484	5.8325e-08	482.484	6.41575e-08	482.484	2.58575e-08
484.485	2.9874e-08	484.485	3.6807e-08	484.485	4.1157e-08	484.485	4.7615e-08	484.485	5.8427e-08	484.485	6.42697e-08	484.485	2.63921e-08
486.486	2.9919e-08	486.486	3.6901e-08	486.486	4.1206e-08	486.486	4.7702e-08	486.486	5.8558e-08	486.486	6.44138e-08	486.486	2.69503e-08
488.49	2.9945e-08	488.49	3.6925e-08	488.49	4.129e-08	488.49	4.7774e-08	488.49	5.8642e-08	488.49	6.45062e-08	488.49	2.7762e-08
490.491	3.0006e-08	490.491	3.6984e-08	490.491	4.1361e-08	490.491	4.7875e-08	490.491	5.8713e-08	490.491	6.45843e-08	490.491	2.83321e-08
492.492	3.0099e-08	492.492	3.7076e-08	492.492	4.1439e-08	492.492	4.7946e-08	492.492	5.8823e-08	492.492	6.47053e-08	492.492	2.88568e-08
494.496	3.0152e-08	494.496	3.7163e-08	494.496	4.1498e-08	494.496	4.8025e-08	494.496	5.8932e-08	494.496	6.48252e-08	494.496	2.96967e-08
496.497	3.0198e-08	496.497	3.7199e-08	496.497	4.1604e-08	496.497	4.8106e-08	496.497	5.9015e-08	496.497	6.21165e-08	496.497	3.04074e-08
498.498	3.0257e-08	498.498	3.7257e-08	498.498	4.1675e-08	498.498	4.8215e-08	498.498	5.9108e-08	498.498	6.50188e-08	498.498	3.11085e-08
500.502	3.0321e-08	500.502	3.734e-08	500.502	4.1751e-08	500.502	4.8289e-08	500.502	5.9224e-08	500.502	6.51464e-08	500.502	3.17791e-08
502.503	3.0398e-08	502.503	3.7421e-08	502.503	4.1815e-08	502.503	4.8354e-08	502.503	5.9321e-08	502.503	6.52531e-08	502.503	3.2604e-08
504.504	3.0451e-08	504.504	3.7497e-08	504.504	4.1893e-08	504.504	4.8445e-08	504.504	5.9398e-08	504.504	6.53378e-08	504.504	3.32686e-08
506.508	3.0512e-08	506.508	3.7547e-08	506.508	4.193e-08	506.508	4.8545e-08	506.508	5.9491e-08	506.508	6.54401e-08	506.508	3.39966e-08
508.509	3.0559e-08	508.509	3.7634e-08	508.509	4.2048e-08	508.509	4.8611e-08	508.509	5.9585e-08	508.509	6.23435e-08	508.509	3.47355e-08
510.51	3.0621e-08	510.51	3.7708e-08	510.51	4.2102e-08	510.51	4.8678e-08	510.51	5.9693e-08	510.51	6.56623e-08	510.51	3.56244e-08
512.514	3.0687e-08	512.514	3.7782e-08	512.514	4.2191e-08	512.514	4.8767e-08	512.514	5.976e-08	512.514	6.5736e-08	512.514	3.62921e-08
514.515	3.0762e-08	514.515	3.7807e-08	514.515	4.2255e-08	514.515	4.8821e-08	514.515	5.985e-08	514.515	6.5835e-08	514.515	3.72385e-08
516.516	3.0793e-08	516.516	3.7869e-08	516.516	4.2316e-08	516.516	4.8918e-08	516.516	5.9924e-08	516.516	6.59164e-08	516.516	3.81654e-08
518.52	3.0842e-08	518.52	3.7941e-08	518.52	4.2401e-08	518.52	4.901e-08	518.52	6.0037e-08	518.52	6.60407e-08	518.52	3.89075e-08
520.521	3.0916e-08	520.521	3.8039e-08	520.521	4.2433e-08	520.521	4.9066e-08	520.521	6.01e-08	520.521	6.611e-08	520.521	3.97916e-08
522.522	3.1008e-08	522.522	3.8101e-08	522.522	4.2525e-08	522.522	4.9168e-08	522.522	6.018e-08	522.522	6.6198e-08	522.522	4.05728e-08
524.526	3.1044e-08	524.526	3.8145e-08	524.526	4.2625e-08	524.526	4.9234e-08	524.526	6.0302e-08	524.526	6.54322e-08	524.526	4.15258e-08
526.527	3.1068e-08	526.527	3.8199e-08	526.527	4.2717e-08	526.527	4.9308e-08	526.527	6.0377e-08	526.527	6.64147e-08	526.527	4.23296e-08
528.528	3.1144e-08	528.528	3.8275e-08	528.528	4.2745e-08	528.528	4.9388e-08	528.528	6.0468e-08	528.528	6.65148e-08	528.528	4.33217e-08
530.532	3.1237e-08	530.532	3.8361e-08	530.532	4.2809e-08	530.532	4.948e-08	530.532	6.0559e-08	530.532	6.66149e-08	530.532	4.43163e-08
532.533	3.125e-08	532.533	3.8393e-08	532.533	4.2876e-08	532.533	4.9563e-08	532.533	6.0668e-08	532.533	6.67348e-08	532.533	4.52872e-08
534.534	3.1305e-08	534.534	3.8461e-08	534.534	4.2942e-08	534.534	4.9629e-08	534.534	6.0781e-08	534.534	6.68591e-08	534.534	4.61744e-08
536.538	3.1366e-08	536.538	3.8515e-08	536.538	4.3026e-08	536.538	4.9727e-08	536.538	6.0843e-08	536.538	6.77527e-08	536.538	4.72555e-08
538.539	3.1452e-08	538.539	3.8585e-08	538.539	4.3106e-08	538.539	4.9813e-08	538.539	6.0918e-08	538.539	6.70098e-08	538.539	4.83423e-08
540.54	3.1541e-08	540.54	3.8625e-08	540.54	4.3197e-08	540.54	4.9901e-08	540.54	6.1007e-08	540.54	6.71077e-08	540.54	4.93258e-08
542.544	3.1562e-08	542.544	3.868e-08	542.544	4.3231e-08	542.544	4.9962e-08	542.544	6.1087e-08	542.544	6.71957e-08	542.544	5.00977e-08
544.545	3.1617e-08	544.545	3.8757e-08	544.545	4.3311e-08	544.545	5.0057e-08	544.545	6.1184e-08	544.545	6.73024e-08	544.545	5.09929e-08
546.546	3.1677e-08	546.546	3.884e-08	546.546	4.3369e-08	546.546	5.0126e-08	546.546	6.1258e-08	546.546	6.21838e-08	546.546	5.21252e-08
548.55	3.1755e-08	548.55	3.8893e-08	548.55	4.3438e-08	548.55	5.0186e-08	548.55	6.1389e-08	548.55	6.75279e-08	548.55	5.3201e-08
550.551	3.1771e-08	550.551	3.894e-08	550.551	4.3467e-08	550.551	5.0265e-08	550.551	6.1468e-08	550.551	6.76148e-08	550.551	5.43119e-08
552.552	3.1837e-08	552.552	3.9025e-08	552.552	4.3571e-08	552.552	5.035e-08	552.552	6.154e-08	552.552	6.7694e-08	552.552	5.53739e-08
554.556	3.191e-08	554.556	3.9102e-08	554.556	4.3632e-08	554.556	5.0396e-08	554.556	6.1633e-08	554.556	6.77963e-08	554.556	5.65781e-08
556.557	3.1947e-08	556.557	3.9132e-08	556.557	4.3704e-08	556.557	5.0486e-08	556.557	6.1721e-08	556.557	6.78931e-08	556.557	5.77806e-08
558.558	3.2008e-08	558.558	3.9176e-08	558.558	4.3785e-08	558.558	5.0537e-08	558.558	6.1799e-08	558.558	6.79789e-08	558.558	5.89396e-08
560.562	3.2054e-08	560.562	3.9243e-08	560.562	4.3836e-08	560.562	5.064e-08	560.562	6.1879e-08	560.562	6.80669e-08	560.562	6.01183e-08
562.563	3.2103e-08	562.563	3.9322e-08	562.563	4.3892e-08	562.563	5.0706e-08	562.563	6.196e-08	562.563	6.8156e-08	562.563	6.12439e-08
564.564	3.2177e-08	564.564	3.9384e-08	564.564	4.3962e-08	564.564	5.0785e-08	564.564	6.2057e-08	564.564	6.82627e-08	564.564	6.25235e-08
566.568	3.2227e-08	566.568	3.9437e-08	566.568	4.4029e-08	566.568	5.0853e-08	566.568	6.2134e-08	566.568	6.83474e-08	566.568	6.39392e-08
568.569	3.231e-08	568.569	3.947e-08	568.569	4.4087e-08	568.569	5.0921e-08	568.569	6.2221e-08	568.569	6.84431e-08	568.569	6.52963e-08
570.57	3.2367e-08	570.57	3.9547e-08	570.57	4.4199e-08	570.57	5.1004e-08	570.57	6.2289e-08	570.57	6.85179e-08	570.57	6.64704e-08
572.574	3.2405e-08	572.574	3.9629e-08	572.574	4.4231e-08	572.574	5.1053e-08	572.574	6.239e-08	572.574	6.8629e-08	572.574	6.79309e-08
574.575	3.2472e-08	574.575	3.9646e-08	574.575	4.4283e-08	574.575	5.1138e-08	574.575	6.2453e-08	574.575	6.86983e-08	574.575	6.89956e-08
576.576	3.2551e-08	576.576	3.9712e-08	576.576	4.4324e-08	576.576	5.1211e-08	576.576	6.255e-08	576.576	6.8805e-08	576.576	7.04957e-08
578.58	3.2608e-08	578.58	3.9795e-08	578.58	4.4401e-08	578.58	5.1294e-08	578.58	6.26e-08	578.58	6.886e-08	578.58	7.21111e-08
580.581	3.2638e-08	580.581	3.9862e-08	580.581	4.4483e-08	580.581	5.1352e-08	580.581	6.2711e-08	580.581	6.89821e-08	580.581	7.34008e-08
582.582	3.2688e-08	582.582	3.9895e-08	582.582	4.4547e-08	582.582	5.1436e-08	582.582	6.2776e-08	582.582	6.91861e-08	582.582	7.50113e-08
584.586	3.2778e-08	584.586	3.9937e-08	584.586	4.4638e-08	584.586	5.1485e-08	584.586	6.2851e-08	584.586	6.95245e-08	584.586	7.66772e-08
586.587	3.2846e-08	586.587	4.0002e-08	586.587	4.4703e-08	586.587	5.1543e-08	586.587	6.2938e-08	586.587	6.9617e-08	586.587	7.80427e-08
588.588	3.2873e-08	588.588	4.0072e-08	588.588	4.4751e-08	588.588	5.1609e-08	588.588	6.3012e-08	588.588	6.97097e-08	588.588	7.97512e-08
590.592	3.2914e-08	590.592	4.0124e-08	590.592	4.4806e-08	590.592	5.1679e-08	590.592	6.3075e-08	590.592	7.00196e-08	590.592	8.12435e-08
592.593	3.2981e-08	592.593	4.0182e-08	592.593	4.4808e-08	592.593	5.1763e-08	592.593	6.3161e-08	592.593	6.98645e-08	592.593	8.27987e-08
594.594	3.3054e-08	594.594	4.0232e-08	594.594	4.4917e-08	594.594	5.1813e-08	594.594	6.324e-08	594.594	6.99575e-08	594.594	8.45398e-08
596.598	3.3093e-08	596.598	4.0279e-08	596.598	4.4982e-08	596.598	5.1889e-08	596.598	6.3311e-08	596.598	7.00507e-08	596.598	8.62977e-08
598.599	3.313e-08	598.599	4.0355e-08	598.599	4.5038e-08	598.599	5.1951e-08	598.599	6.3397e-08	598.599	6.97367e-08	598.599	8.80923e-08
600.6	3.3179e-08	600.6	4.0405e-08	600.6	4.514e-08	600.6	5.2021e-08	600.6	6.3471e-08	600.6	6.98181e-08	600.6	8.95667e-08
602.604	3.3281e-08	602.604	4.0459e-08	602.604	4.5202e-08	602.604	5.2067e-08	602.604	6.3556e-08	602.604	6.99116e-08	602.604	9.12648e-08
604.605	3.3318e-08	604.605	4.0513e-08	604.605	4.5257e-08	604.605	5.2158e-08	604.605	6.3641e-08	604.605	7.00051e-08	604.605	9.30302e-08
606.606	3.3332e-08	606.606	4.0595e-08	606.606	4.5288e-08	606.606	5.222e-08	606.606	6.373e-08	606.606	7.0103e-08	606.606	9.48378e-08
608.61	3.339e-08	608.61	4.065e-08	608.61	4.5356e-08	608.61	5.2304e-08	608.61	6.3807e-08	608.61	7.01877e-08	608.61	9.67464e-08
610.611	3.3475e-08	610.611	4.0679e-08	610.611	4.5441e-08	610.611	5.2375e-08	610.611	6.3908e-08	610.611	7.02988e-08	610.611	9.8812e-08
612.612	3.3523e-08	612.612	4.0744e-08	612.612	4.5495e-08	612.612	5.2447e-08	612.612	6.3961e-08	612.612	7.03571e-08	612.612	1.00598e-07
614.616	3.3559e-08	614.616	4.0812e-08	614.616	4.555e-08	614.616	5.2508e-08	614.616	6.4051e-08	614.616	7.04561e-08	614.616	1.02726e-07
616.617	3.3633e-08	616.617	4.0875e-08	616.617	4.5605e-08	616.617	5.2571e-08	616.617	6.4115e-08	616.617	7.05265e-08	616.617	1.04568e-07
618.618	3.3679e-08	618.618	4.0933e-08	618.618	4.5626e-08	618.618	5.2626e-08	618.618	6.4199e-08	618.618	7.06189e-08	618.618	1.06541e-07
620.622	3.375e-08	620.622	4.0942e-08	620.622	4.5671e-08	620.622	5.2688e-08	620.622	6.4281e-08	620.622	7.07091e-08	620.622	1.08621e-07
622.623	3.3796e-08	622.623	4.1013e-08	622.623	4.5772e-08	622.623	5.2771e-08	622.623	6.4334e-08	622.623	7.11782e-08	622.623	1.1096e-07
624.624	3.3834e-08	624.624	4.103e-08	624.624	4.5856e-08	624.624	5.2834e-08	624.624	6.4424e-08	624.624	7.12729e-08	624.624	1.13068e-07
626.628	3.3908e-08	626.628	4.114e-08	626.628	4.5895e-08	626.628	5.2909e-08	626.628	6.449e-08	626.628	7.13362e-08	626.628	1.15024e-07
628.629	3.3935e-08	628.629	4.1202e-08	628.629	4.5941e-08	628.629	5.2982e-08	628.629	6.4588e-08	628.629	7.14629e-08	628.629	1.17295e-07
630.63	3.4003e-08	630.63	4.1249e-08	630.63	4.6018e-08	630.63	5.3034e-08	630.63	6.4638e-08	630.63	7.15263e-08	630.63	1.19496e-07
632.634	3.403e-08	632.634	4.129e-08	632.634	4.6093e-08	632.634	5.3102e-08	632.634	6.4734e-08	632.634	7.16215e-08	632.634	1.21802e-07
634.635	3.4099e-08	634.635	4.1342e-08	634.635	4.6137e-08	634.635	5.3184e-08	634.635	6.4813e-08	634.635	7.17169e-08	634.635	1.23942e-07
636.636	3.4166e-08	636.636	4.1379e-08	636.636	4.6159e-08	636.636	5.3252e-08	636.636	6.4873e-08	636.636	7.17805e-08	636.636	1.2643e-07
638.64	3.4208e-08	638.64	4.1451e-08	638.64	4.6224e-08	638.64	5.3327e-08	638.64	6.4937e-08	638.64	7.18442e-08	638.64	1.28757e-07
640.641	3.425e-08	640.641	4.1529e-08	640.641	4.6313e-08	640.641	5.3367e-08	640.641	6.5028e-08	640.641	7.19399e-08	640.641	1.30944e-07
642.642	3.4338e-08	642.642	4.1535e-08	642.642	4.6413e-08	642.642	5.3413e-08	642.642	6.5098e-08	642.642	7.20357e-08	642.642	1.33401e-07
644.646	3.4362e-08	644.646	4.1589e-08	644.646	4.6429e-08	644.646	5.3498e-08	644.646	6.5177e-08	644.646	7.20996e-08	644.646	1.35865e-07
646.647	3.4419e-08	646.647	4.1657e-08	646.647	4.6455e-08	646.647	5.3574e-08	646.647	6.5269e-08	646.647	7.21956e-08	646.647	1.38605e-07
648.648	3.4484e-08	648.648	4.1728e-08	648.648	4.6518e-08	648.648	5.3615e-08	648.648	6.5327e-08	648.648	7.22597e-08	648.648	1.40989e-07
650.652	3.4553e-08	650.652	4.174e-08	650.652	4.6585e-08	650.652	5.3711e-08	650.652	6.5407e-08	650.652	7.23559e-08	650.652	1.43551e-07
652.653	3.4585e-08	652.653	4.181e-08	652.653	4.667e-08	652.653	5.3745e-08	652.653	6.5469e-08	652.653	7.24201e-08	652.653	1.46237e-07
654.654	3.4632e-08	654.654	4.1873e-08	654.654	4.6725e-08	654.654	5.3827e-08	654.654	6.5538e-08	654.654	7.25487e-08	654.654	1.48616e-07
656.658	3.4711e-08	656.658	4.193e-08	656.658	4.6756e-08	656.658	5.3871e-08	656.658	6.5655e-08	656.658	7.26453e-08	656.658	1.51409e-07
658.659	3.4788e-08	658.659	4.195e-08	658.659	4.6816e-08	658.659	5.3944e-08	658.659	6.5691e-08	658.659	7.22601e-08	658.659	1.53977e-07
660.66	3.4809e-08	660.66	4.2008e-08	660.66	4.6869e-08	660.66	5.4026e-08	660.66	6.576e-08	660.66	7.2336e-08	660.66	1.56843e-07
662.664	3.4838e-08	662.664	4.2088e-08	662.664	4.6923e-08	662.664	5.4061e-08	662.664	6.5837e-08	662.664	7.24207e-08	662.664	1.59576e-07
664.665	3.4898e-08	664.665	4.2133e-08	664.665	4.7011e-08	664.665	5.4111e-08	664.665	6.5929e-08	664.665	7.25219e-08	664.665	1.62479e-07
666.666	3.4962e-08	666.666	4.2198e-08	666.666	4.7019e-08	666.666	5.4189e-08	666.666	6.5995e-08	666.666	7.25945e-08	666.666	1.65059e-07
668.67	3.5009e-08	668.67	4.2209e-08	668.67	4.7099e-08	668.67	5.4261e-08	668.67	6.6034e-08	668.67	7.12374e-08	668.67	1.68235e-07
670.671	3.5092e-08	670.671	4.2249e-08	670.671	4.7165e-08	670.671	5.4322e-08	670.671	6.6099e-08	670.671	7.31302e-08	670.671	1.70967e-07
672.672	3.5149e-08	672.672	4.234e-08	672.672	4.7247e-08	672.672	5.4357e-08	672.672	6.6208e-08	672.672	7.32601e-08	672.672	1.74164e-07
674.676	3.5174e-08	674.676	4.2425e-08	674.676	4.7263e-08	674.676	5.4435e-08	674.676	6.6262e-08	674.676	7.33251e-08	674.676	1.77412e-07
676.677	3.5237e-08	676.677	4.2443e-08	676.677	4.7324e-08	676.677	5.4507e-08	676.677	6.6332e-08	676.677	7.25809e-08	676.677	1.80437e-07
678.678	3.5254e-08	678.678	4.2466e-08	678.678	4.7419e-08	678.678	5.4563e-08	678.678	6.6411e-08	678.678	7.30521e-08	678.678	1.83718e-07
680.682	3.5306e-08	680.682	4.2557e-08	680.682	4.7444e-08	680.682	5.4605e-08	680.682	6.6481e-08	680.682	7.31291e-08	680.682	1.86894e-07
682.683	3.5348e-08	682.683	4.2613e-08	682.683	4.7489e-08	682.683	5.4679e-08	682.683	6.6546e-08	682.683	7.32006e-08	682.683	1.89772e-07
684.684	3.5444e-08	684.684	4.2656e-08	684.684	4.7513e-08	684.684	5.4748e-08	684.684	6.6613e-08	684.684	7.32743e-08	684.684	1.93065e-07
686.688	3.5515e-08	686.688	4.2709e-08	686.688	4.7578e-08	686.688	5.4806e-08	686.688	6.6686e-08	686.688	7.33546e-08	686.688	1.96569e-07
688.689	3.5565e-08	688.689	4.2769e-08	688.689	4.7678e-08	688.689	5.4895e-08	688.689	6.676e-08	688.689	7.3436e-08	688.689	1.99989e-07
690.69	3.5597e-08	690.69	4.2801e-08	690.69	4.774e-08	690.69	5.4934e-08	690.69	6.6808e-08	690.69	7.34888e-08	690.69	2.03197e-07
692.694	3.5628e-08	692.694	4.2858e-08	692.694	4.7783e-08	692.694	5.5004e-08	692.694	6.6877e-08	692.694	7.35647e-08	692.694	2.07082e-07
694.695	3.5672e-08	694.695	4.2867e-08	694.695	4.7819e-08	694.695	5.5076e-08	694.695	6.6958e-08	694.695	7.36538e-08	694.695	2.10448e-07
696.696	3.5679e-08	696.696	4.2937e-08	696.696	4.7866e-08	696.696	5.5129e-08	696.696	6.7041e-08	696.696	7.37451e-08	696.696	2.14046e-07
698.7	3.572e-08	698.7	4.3031e-08	698.7	4.7926e-08	698.7	5.5183e-08	698.7	6.7097e-08	698.7	7.38067e-08	698.7	2.17746e-07
700.701	3.5817e-08	700.701	4.304e-08	700.701	4.8009e-08	700.701	5.5236e-08	700.701	6.7167e-08	700.701	7.38837e-08	700.701	2.21754e-07
702.702	3.5856e-08	702.702	4.3094e-08	702.702	4.8052e-08	702.702	5.5307e-08	702.702	6.7234e-08	702.702	7.39574e-08	702.702	2.25271e-07
704.706	3.589e-08	704.706	4.319e-08	704.706	4.8094e-08	704.706	5.5366e-08	704.706	6.7326e-08	704.706	7.40586e-08	704.706	2.28713e-07
706.707	3.5951e-08	706.707	4.323e-08	706.707	4.8152e-08	706.707	5.5437e-08	706.707	6.7366e-08	706.707	7.41026e-08	706.707	2.32456e-07
708.708	3.6022e-08	708.708	4.3246e-08	708.708	4.8198e-08	708.708	5.5478e-08	708.708	6.7416e-08	708.708	7.41576e-08	708.708	2.36471e-07
710.712	3.6097e-08	710.712	4.3294e-08	710.712	4.8264e-08	710.712	5.5543e-08	710.712	6.7509e-08	710.712	7.42599e-08	710.712	2.40461e-07
712.713	3.6114e-08	712.713	4.3355e-08	712.713	4.8318e-08	712.713	5.562e-08	712.713	6.7567e-08	712.713	7.43237e-08	712.713	2.44535e-07
714.714	3.6185e-08	714.714	4.342e-08	714.714	4.836e-08	714.714	5.5691e-08	714.714	6.7619e-08	714.714	7.43809e-08	714.714	2.48738e-07
716.718	3.619e-08	716.718	4.3438e-08	716.718	4.8424e-08	716.718	5.5746e-08	716.718	6.7707e-08	716.718	7.44777e-08	716.718	2.52583e-07
718.719	3.6227e-08	718.719	4.348e-08	718.719	4.8515e-08	718.719	5.579e-08	718.719	6.7793e-08	718.719	7.45723e-08	718.719	2.56835e-07
720.72	3.6313e-08	720.72	4.3531e-08	720.72	4.8545e-08	720.72	5.587e-08	720.72	6.7823e-08	720.72	7.46053e-08	720.72	2.61315e-07
722.724	3.6387e-08	722.724	4.3634e-08	722.724	4.8554e-08	722.724	5.592e-08	722.724	6.7891e-08	722.724	7.46801e-08	722.724	2.65379e-07
724.725	3.644e-08	724.725	4.3669e-08	724.725	4.8618e-08	724.725	5.5982e-08	724.725	6.7983e-08	724.725	7.47813e-08	724.725	2.70451e-07
726.726	3.6458e-08	726.726	4.3696e-08	726.726	4.8669e-08	726.726	5.604e-08	726.726	6.8048e-08	726.726	7.48528e-08	726.726	2.74609e-07
728.73	3.6507e-08	728.73	4.3724e-08	728.73	4.8749e-08	728.73	5.6093e-08	728.73	6.8107e-08	728.73	7.49177e-08	728.73	2.79093e-07
730.731	3.6535e-08	730.731	4.3794e-08	730.731	4.8832e-08	730.731	5.6136e-08	730.731	6.8164e-08	730.731	7.49804e-08	730.731	2.83314e-07
732.732	3.6626e-08	732.732	4.3841e-08	732.732	4.8889e-08	732.732	5.6208e-08	732.732	6.8256e-08	732.732	7.50816e-08	732.732	2.88177e-07
734.736	3.6616e-08	734.736	4.3884e-08	734.736	4.8909e-08	734.736	5.628e-08	734.736	6.8301e-08	734.736	7.51311e-08	734.736	2.9302e-07
736.737	3.6688e-08	736.737	4.3904e-08	736.737	4.8967e-08	736.737	5.6322e-08	736.737	6.8394e-08	736.737	7.52334e-08	736.737	2.97651e-07
738.738	3.6767e-08	738.738	4.3955e-08	738.738	4.8987e-08	738.738	5.639e-08	738.738	6.8431e-08	738.738	7.58052e-08	738.738	3.02327e-07
740.742	3.6808e-08	740.742	4.4014e-08	740.742	4.9078e-08	740.742	5.6426e-08	740.742	6.8531e-08	740.742	7.53841e-08	740.742	3.07093e-07
742.743	3.6825e-08	742.743	4.4109e-08	742.743	4.9107e-08	742.743	5.6471e-08	742.743	6.8594e-08	742.743	7.54534e-08	742.743	3.12911e-07
744.744	3.689e-08	744.744	4.415e-08	744.744	4.917e-08	744.744	5.6552e-08	744.744	6.8656e-08	744.744	7.55216e-08	744.744	3.17867e-07
746.748	3.6949e-08	746.748	4.4178e-08	746.748	4.9186e-08	746.748	5.6597e-08	746.748	6.8677e-08	746.748	7.55447e-08	746.748	3.22707e-07
748.749	3.6998e-08	748.749	4.4222e-08	748.749	4.9283e-08	748.749	5.6655e-08	748.749	6.8778e-08	748.749	7.56558e-08	748.749	3.28192e-07
750.75	3.7072e-08	750.75	4.4286e-08	750.75	4.9358e-08	750.75	5.6727e-08	750.75	6.8847e-08	750.75	7.57317e-08	750.75	3.32218e-07
752.754	3.7118e-08	752.754	4.4342e-08	752.754	4.9407e-08	752.754	5.6774e-08	752.754	6.8912e-08	752.754	7.58032e-08	752.754	3.37688e-07
754.755	3.7191e-08	754.755	4.4353e-08	754.755	4.9468e-08	754.755	5.6858e-08	754.755	6.8986e-08	754.755	7.58846e-08	754.755	3.42925e-07
756.756	3.7215e-08	756.756	4.4401e-08	756.756	4.9503e-08	756.756	5.6914e-08	756.756	6.9057e-08	756.756	7.59627e-08	756.756	3.48845e-07
758.76	3.7259e-08	758.76	4.4459e-08	758.76	4.9562e-08	758.76	5.6984e-08	758.76	6.9131e-08	758.76	7.60441e-08	758.76	3.54873e-07
760.761	3.7312e-08	760.761	4.4518e-08	760.761	4.9607e-08	760.761	5.7039e-08	760.761	6.9172e-08	760.761	7.60892e-08	760.761	3.59954e-07
762.762	3.7395e-08	762.762	4.4568e-08	762.762	4.9636e-08	762.762	5.7109e-08	762.762	6.9246e-08	762.762	7.61706e-08	762.762	3.65425e-07
764.766	3.7483e-08	764.766	4.4614e-08	764.766	4.9701e-08	764.766	5.7152e-08	764.766	6.9326e-08	764.766	7.62586e-08	764.766	3.71217e-07
766.767	3.7471e-08	766.767	4.4677e-08	766.767	4.9768e-08	766.767	5.7217e-08	766.767	6.9393e-08	766.767	7.72306e-08	766.767	3.77112e-07
768.768	3.7549e-08	768.768	4.4725e-08	768.768	4.9837e-08	768.768	5.7278e-08	768.768	6.9458e-08	768.768	7.64038e-08	768.768	3.83263e-07
770.772	3.7623e-08	770.772	4.4748e-08	770.772	4.9898e-08	770.772	5.7351e-08	770.772	6.9539e-08	770.772	7.64929e-08	770.772	3.89216e-07
772.773	3.7661e-08	772.773	4.4789e-08	772.773	4.991e-08	772.773	5.7426e-08	772.773	6.9609e-08	772.773	7.65699e-08	772.773	3.95398e-07
774.774	3.7683e-08	774.774	4.4819e-08	774.774	4.9957e-08	774.774	5.7453e-08	774.774	6.9657e-08	774.774	7.66227e-08	774.774	4.01159e-07
776.778	3.7701e-08	776.778	4.4898e-08	776.778	5.0026e-08	776.778	5.7506e-08	776.778	6.9718e-08	776.778	7.66898e-08	776.778	4.07498e-07
778.779	3.776e-08	778.779	4.4967e-08	778.779	5.0097e-08	778.779	5.7566e-08	778.779	6.9798e-08	778.779	7.67778e-08	778.779	4.14023e-07
780.78	3.7824e-08	780.78	4.4982e-08	780.78	5.0165e-08	780.78	5.7622e-08	780.78	6.9861e-08	780.78	7.62774e-08	780.78	4.19929e-07
782.784	3.7876e-08	782.784	4.5018e-08	782.784	5.0183e-08	782.784	5.7702e-08	782.784	6.9938e-08	782.784	7.69318e-08	782.784	4.26812e-07
784.785	3.7919e-08	784.785	4.5088e-08	784.785	5.0216e-08	784.785	5.7736e-08	784.785	6.9986e-08	784.785	7.69846e-08	784.785	4.33249e-07
786.786	3.7997e-08	786.786	4.5173e-08	786.786	5.0266e-08	786.786	5.7764e-08	786.786	7.0083e-08	786.786	7.70913e-08	786.786	4.39593e-07
788.79	3.8077e-08	788.79	4.5212e-08	788.79	5.0313e-08	788.79	5.7824e-08	788.79	7.0127e-08	788.79	7.71397e-08	788.79	4.46491e-07
790.791	3.8123e-08	790.791	4.5245e-08	790.791	5.0375e-08	790.791	5.7911e-08	790.791	7.0153e-08	790.791	7.71683e-08	790.791	4.53071e-07
792.792	3.8203e-08	792.792	4.53e-08	792.792	5.0405e-08	792.792	5.7958e-08	792.792	7.0235e-08	792.792	7.72585e-08	792.792	4.59962e-07
794.796	3.8268e-08	794.796	4.534e-08	794.796	5.0472e-08	794.796	5.8008e-08	794.796	7.0309e-08	794.796	7.73399e-08	794.796	4.67217e-07
796.797	3.8345e-08	796.797	4.539e-08	796.797	5.0545e-08	796.797	5.8047e-08	796.797	7.0374e-08	796.797	7.74114e-08	796.797	4.74014e-07
798.798	3.8402e-08	798.798	4.541e-08	798.798	5.06e-08	798.798	5.8114e-08	798.798	7.0428e-08	798.798	7.74708e-08	798.798	4.80947e-07
800.802	3.8424e-08	800.802	4.545e-08	800.802	5.0659e-08	800.802	5.8181e-08	800.802	7.0507e-08	800.802	7.80917e-08	800.802	4.88092e-07
802.803	3.8443e-08	802.803	4.5494e-08	802.803	5.0721e-08	802.803	5.8225e-08	802.803	7.0608e-08	802.803	7.76688e-08	802.803	4.96112e-07
804.804	3.8461e-08	804.804	4.5607e-08	804.804	5.0754e-08	804.804	5.8262e-08	804.804	7.0658e-08	804.804	7.77238e-08	804.804	5.03717e-07
806.808	3.8523e-08	806.808	4.5601e-08	806.808	5.0782e-08	806.808	5.8325e-08	806.808	7.0702e-08	806.808	7.77722e-08	806.808	5.11215e-07
808.809	3.8573e-08	808.809	4.5665e-08	808.809	5.0831e-08	808.809	5.8391e-08	808.809	7.0779e-08	808.809	7.78569e-08	808.809	5.19033e-07
810.81	3.8601e-08	810.81	4.5691e-08	810.81	5.0896e-08	810.81	5.8429e-08	810.81	7.0821e-08	810.81	7.79031e-08	810.81	5.26332e-07
812.814	3.865e-08	812.814	4.5794e-08	812.814	5.0962e-08	812.814	5.8499e-08	812.814	7.0908e-08	812.814	7.79988e-08	812.814	5.33698e-07
814.815	3.8715e-08	814.815	4.5824e-08	814.815	5.1012e-08	814.815	5.8574e-08	814.815	7.098e-08	814.815	7.8078e-08	814.815	5.41798e-07
816.816	3.8769e-08	816.816	4.5854e-08	816.816	5.1102e-08	816.816	5.8637e-08	816.816	7.1043e-08	816.816	7.81473e-08	816.816	5.49912e-07
818.82	3.8774e-08	818.82	4.5901e-08	818.82	5.1122e-08	818.82	5.868e-08	818.82	7.109e-08	818.82	7.8199e-08	818.82	5.58343e-07
820.821	3.8862e-08	820.821	4.5955e-08	820.821	5.1158e-08	820.821	5.8757e-08	820.821	7.1155e-08	820.821	7.82705e-08	820.821	5.66395e-07
822.822	3.8913e-08	822.822	4.5992e-08	822.822	5.1188e-08	822.822	5.8817e-08	822.822	7.1238e-08	822.822	7.83618e-08	822.822	5.74906e-07
824.826	3.9006e-08	824.826	4.6044e-08	824.826	5.1259e-08	824.826	5.8886e-08	824.826	7.13e-08	824.826	7.843e-08	824.826	5.82795e-07
826.827	3.9043e-08	826.827	4.6078e-08	826.827	5.1351e-08	826.827	5.8912e-08	826.827	7.1377e-08	826.827	7.85147e-08	826.827	5.92213e-07
828.828	3.9038e-08	828.828	4.6175e-08	828.828	5.139e-08	828.828	5.8966e-08	828.828	7.1402e-08	828.828	7.85422e-08	828.828	6.00373e-07
830.832	3.9114e-08	830.832	4.6216e-08	830.832	5.1428e-08	830.832	5.9061e-08	830.832	7.1493e-08	830.832	7.86423e-08	830.832	6.10451e-07
832.833	3.9179e-08	832.833	4.6259e-08	832.833	5.1508e-08	832.833	5.9101e-08	832.833	7.1573e-08	832.833	7.87303e-08	832.833	6.1939e-07
834.834	3.9186e-08	834.834	4.6295e-08	834.834	5.152e-08	834.834	5.9162e-08	834.834	7.1612e-08	834.834	7.87732e-08	834.834	6.27899e-07
836.838	3.9216e-08	836.838	4.6348e-08	836.838	5.158e-08	836.838	5.9227e-08	836.838	7.1663e-08	836.838	7.88293e-08	836.838	6.37208e-07
838.839	3.9311e-08	838.839	4.64e-08	838.839	5.1643e-08	838.839	5.931e-08	838.839	7.1725e-08	838.839	7.88975e-08	838.839	6.46648e-07
840.84	3.937e-08	840.84	4.6437e-08	840.84	5.1675e-08	840.84	5.9352e-08	840.84	7.178e-08	840.84	7.8958e-08	840.84	6.56299e-07
842.844	3.9456e-08	842.844	4.648e-08	842.844	5.175e-08	842.844	5.9414e-08	842.844	7.1855e-08	842.844	7.90405e-08	842.844	6.65238e-07
844.845	3.9458e-08	844.845	4.6536e-08	844.845	5.179e-08	844.845	5.9438e-08	844.845	7.1921e-08	844.845	7.91131e-08	844.845	6.74727e-07
846.846	3.9505e-08	846.846	4.6594e-08	846.846	5.1844e-08	846.846	5.9502e-08	846.846	7.1991e-08	846.846	7.91901e-08	846.846	6.84978e-07
848.85	3.9602e-08	848.85	4.6626e-08	848.85	5.189e-08	848.85	5.9559e-08	848.85	7.2073e-08	848.85	7.92803e-08	848.85	6.95302e-07
850.851	3.9785e-08	850.851	4.6679e-08	850.851	5.1914e-08	850.851	5.9619e-08	850.851	7.2118e-08	850.851	7.97721e-08	850.851	7.05932e-07
852.852	3.9735e-08	852.852	4.6714e-08	852.852	5.1985e-08	852.852	5.967e-08	852.852	7.2224e-08	852.852	7.98783e-08	852.852	7.15985e-07
854.856	3.986e-08	854.856	4.6788e-08	854.856	5.2061e-08	854.856	5.9727e-08	854.856	7.2287e-08	854.856	7.95157e-08	854.856	7.26171e-07
856.857	3.9824e-08	856.857	4.6839e-08	856.857	5.2138e-08	856.857	5.9778e-08	856.857	7.2349e-08	856.857	7.95839e-08	856.857	7.36947e-07
858.858	3.9907e-08	858.858	4.6865e-08	858.858	5.2189e-08	858.858	5.9829e-08	858.858	7.2386e-08	858.858	7.96246e-08	858.858	7.48792e-07
860.862	4.002e-08	860.862	4.6927e-08	860.862	5.2222e-08	860.862	5.9934e-08	860.862	7.2464e-08	860.862	8.01622e-08	860.862	7.58744e-07
862.863	4.0015e-08	862.863	4.6976e-08	862.863	5.2275e-08	862.863	5.997e-08	862.863	7.2523e-08	862.863	8.00556e-08	862.863	7.67245e-07
864.864	4.0054e-08	864.864	4.6982e-08	864.864	5.2321e-08	864.864	6.001e-08	864.864	7.2584e-08	864.864	7.98424e-08	864.864	7.79186e-07
866.868	4.0106e-08	866.868	4.7034e-08	866.868	5.2334e-08	866.868	6.0055e-08	866.868	7.266e-08	866.868	7.9926e-08	866.868	7.91183e-07
868.869	4.0161e-08	868.869	4.714e-08	868.869	5.2381e-08	868.869	6.0118e-08	868.869	7.27e-08	868.869	7.997e-08	868.869	8.02124e-07
870.87	4.0213e-08	870.87	4.716e-08	870.87	5.2464e-08	870.87	6.0189e-08	870.87	7.2762e-08	870.87	8.00382e-08	870.87	8.14171e-07
872.874	4.0251e-08	872.874	4.7198e-08	872.874	5.2538e-08	872.874	6.0224e-08	872.874	7.2821e-08	872.874	8.01031e-08	872.874	8.2608e-07
874.875	4.0307e-08	874.875	4.7263e-08	874.875	5.2597e-08	874.875	6.0285e-08	874.875	7.2878e-08	874.875	8.01658e-08	874.875	8.36435e-07
876.876	4.0369e-08	876.876	4.7293e-08	876.876	5.2619e-08	876.876	6.0347e-08	876.876	7.2954e-08	876.876	8.02494e-08	876.876	8.49075e-07
878.88	4.0417e-08	878.88	4.7342e-08	878.88	5.2673e-08	878.88	6.042e-08	878.88	7.302e-08	878.88	8.0322e-08	878.88	8.61502e-07
880.881	4.0477e-08	880.881	4.7387e-08	880.881	5.2709e-08	880.881	6.0462e-08	880.881	7.3081e-08	880.881	8.03891e-08	880.881	8.72822e-07
882.882	4.0554e-08	882.882	4.7451e-08	882.882	5.2781e-08	882.882	6.053e-08	882.882	7.3144e-08	882.882	8.04584e-08	882.882	8.85362e-07
884.886	4.0657e-08	884.886	4.7493e-08	884.886	5.2837e-08	884.886	6.0589e-08	884.886	7.3199e-08	884.886	8.05189e-08	884.886	8.97446e-07
886.887	4.0742e-08	886.887	4.7517e-08	886.887	5.2888e-08	886.887	6.0614e-08	886.887	7.3296e-08	886.887	8.06256e-08	886.887	9.11648e-07
888.888	4.0823e-08	888.888	4.755e-08	888.888	5.2935e-08	888.888	6.0682e-08	888.888	7.3342e-08	888.888	8.11279e-08	888.888	9.23871e-07
890.892	4.0853e-08	890.892	4.764e-08	890.892	5.2954e-08	890.892	6.073e-08	890.892	7.3393e-08	890.892	8.11999e-08	890.892	9.36857e-07
892.893	4.0903e-08	892.893	4.7697e-08	892.893	5.303e-08	892.893	6.0827e-08	892.893	7.3479e-08	892.893	8.13081e-08	892.893	9.50322e-07
894.894	4.0977e-08	894.894	4.7739e-08	894.894	5.3062e-08	894.894	6.0861e-08	894.894	7.3562e-08	894.894	8.13802e-08	894.894	9.62854e-07
896.898	4.1057e-08	896.898	4.7772e-08	896.898	5.3127e-08	896.898	6.0913e-08	896.898	7.3614e-08	896.898	8.14524e-08	896.898	9.78099e-07
898.899	4.1089e-08	898.899	4.7855e-08	898.899	5.317e-08	898.899	6.0996e-08	898.899	7.3643e-08	898.899	8.14886e-08	898.899	9.90788e-07
900.9	4.1111e-08	900.9	4.7872e-08	900.9	5.3262e-08	900.9	6.1072e-08	900.9	7.3729e-08	900.9	8.15609e-08	900.9	1.00842e-06
902.904	4.119e-08	902.904	4.7906e-08	902.904	5.3325e-08	902.904	6.1139e-08	902.904	7.38e-08	902.904	8.16333e-08	902.904	1.01919e-06
904.905	4.1279e-08	904.905	4.8002e-08	904.905	5.3367e-08	904.905	6.1175e-08	904.905	7.3858e-08	904.905	8.17057e-08	904.905	1.03253e-06
906.906	4.1361e-08	906.906	4.8033e-08	906.906	5.3398e-08	906.906	6.1248e-08	906.906	7.3931e-08	906.906	8.17782e-08	906.906	1.04613e-06
908.91	4.1339e-08	908.91	4.8052e-08	908.91	5.3448e-08	908.91	6.1294e-08	908.91	7.3996e-08	908.91	8.1742e-08	908.91	1.06198e-06
910.911	4.1396e-08	910.911	4.8093e-08	910.911	5.3498e-08	910.911	6.1335e-08	910.911	7.4078e-08	910.911	8.14858e-08	910.911	1.07547e-06
912.912	4.1482e-08	912.912	4.8195e-08	912.912	5.354e-08	912.912	6.1392e-08	912.912	7.4134e-08	912.912	8.15474e-08	912.912	1.09216e-06
914.916	4.16e-08	914.916	4.8222e-08	914.916	5.3603e-08	914.916	6.1434e-08	914.916	7.418e-08	914.916	8.1598e-08	914.916	1.10529e-06
916.917	4.1571e-08	916.917	4.8256e-08	916.917	5.366e-08	916.917	6.1511e-08	916.917	7.428e-08	916.917	8.21782e-08	916.917	1.12078e-06
918.918	4.1602e-08	918.918	4.8314e-08	918.918	5.3745e-08	918.918	6.1535e-08	918.918	7.4336e-08	918.918	8.22511e-08	918.918	1.13628e-06
920.922	4.1692e-08	920.922	4.8376e-08	920.922	5.3787e-08	920.922	6.1619e-08	920.922	7.4384e-08	920.922	8.22876e-08	920.922	1.15239e-06
922.923	4.1729e-08	922.923	4.8398e-08	922.923	5.382e-08	922.923	6.1676e-08	922.923	7.4459e-08	922.923	8.23606e-08	922.923	1.16869e-06
924.924	4.1783e-08	924.924	4.8465e-08	924.924	5.387e-08	924.924	6.1731e-08	924.924	7.4538e-08	924.924	8.24703e-08	924.924	1.1858e-06
926.928	4.1811e-08	926.928	4.8517e-08	926.928	5.3908e-08	926.928	6.1778e-08	926.928	7.4584e-08	926.928	8.25069e-08	926.928	1.20263e-06
928.929	4.1881e-08	928.929	4.8544e-08	928.929	5.397e-08	928.929	6.184e-08	928.929	7.464e-08	928.929	8.25801e-08	928.929	1.21919e-06
930.93	4.1923e-08	930.93	4.8572e-08	930.93	5.4044e-08	930.93	6.1923e-08	930.93	7.4707e-08	930.93	8.26534e-08	930.93	1.23634e-06
932.934	4.1966e-08	932.934	4.8635e-08	932.934	5.4089e-08	932.934	6.195e-08	932.934	7.4819e-08	932.934	8.23009e-08	932.934	1.25177e-06
934.935	4.2013e-08	934.935	4.873e-08	934.935	5.4152e-08	934.935	6.2033e-08	934.935	7.4865e-08	934.935	8.23515e-08	934.935	1.27066e-06
936.936	4.2074e-08	936.936	4.8738e-08	936.936	5.4168e-08	936.936	6.2107e-08	936.936	7.4927e-08	936.936	8.24197e-08	936.936	1.28966e-06
938.94	4.2141e-08	938.94	4.878e-08	938.94	5.4219e-08	938.94	6.2172e-08	938.94	7.4988e-08	938.94	8.24868e-08	938.94	1.30596e-06
940.941	4.2216e-08	940.941	4.886e-08	940.941	5.4296e-08	940.941	6.2208e-08	940.941	7.5088e-08	940.941	8.25968e-08	940.941	1.32595e-06
942.942	4.2251e-08	942.942	4.8899e-08	942.942	5.4353e-08	942.942	6.2276e-08	942.942	7.5145e-08	942.942	8.26595e-08	942.942	1.34296e-06
944.946	4.2263e-08	944.946	4.8958e-08	944.946	5.441e-08	944.946	6.2325e-08	944.946	7.5212e-08	944.946	8.27332e-08	944.946	1.36236e-06
946.947	4.2334e-08	946.947	4.8982e-08	946.947	5.4449e-08	946.947	6.2379e-08	946.947	7.5241e-08	946.947	8.27651e-08	946.947	1.38087e-06
948.948	4.2405e-08	948.948	4.9013e-08	948.948	5.4529e-08	948.948	6.2442e-08	948.948	7.5313e-08	948.948	8.28443e-08	948.948	1.39962e-06
950.952	4.2431e-08	950.952	4.9108e-08	950.952	5.4543e-08	950.952	6.2499e-08	950.952	7.5372e-08	950.952	8.29092e-08	950.952	1.41917e-06
952.953	4.2522e-08	952.953	4.9116e-08	952.953	5.4612e-08	952.953	6.2571e-08	952.953	7.5434e-08	952.953	8.29774e-08	952.953	1.43785e-06
954.954	4.2506e-08	954.954	4.9188e-08	954.954	5.4696e-08	954.954	6.2601e-08	954.954	7.5496e-08	954.954	8.30456e-08	954.954	1.45949e-06
956.958	4.2571e-08	956.958	4.9266e-08	956.958	5.471e-08	956.958	6.2664e-08	956.958	7.5577e-08	956.958	8.31347e-08	956.958	1.48078e-06
958.959	4.2637e-08	958.959	4.9305e-08	958.959	5.476e-08	958.959	6.2728e-08	958.959	7.5659e-08	958.959	8.32249e-08	958.959	1.49895e-06
960.96	4.2669e-08	960.96	4.9353e-08	960.96	5.4818e-08	960.96	6.2802e-08	960.96	7.5735e-08	960.96	8.33085e-08	960.96	1.52016e-06
962.964	4.271e-08	962.964	4.9401e-08	962.964	5.488e-08	962.964	6.2857e-08	962.964	7.5822e-08	962.964	8.34042e-08	962.964	1.54046e-06
964.965	4.2717e-08	964.965	4.9431e-08	964.965	5.4952e-08	964.965	6.2903e-08	964.965	7.5877e-08	964.965	8.21647e-08	964.965	1.56338e-06
966.966	4.283e-08	966.966	4.9474e-08	966.966	5.5022e-08	966.966	6.2964e-08	966.966	7.592e-08	966.966	8.3512e-08	966.966	1.58723e-06
968.97	4.2827e-08	968.97	4.9537e-08	968.97	5.5047e-08	968.97	6.3062e-08	968.97	7.5993e-08	968.97	8.35923e-08	968.97	1.60856e-06
970.971	4.2872e-08	970.971	4.9595e-08	970.971	5.5127e-08	970.971	6.3125e-08	970.971	7.6071e-08	970.971	8.36781e-08	970.971	1.6309e-06
972.972	4.2953e-08	972.972	4.963e-08	972.972	5.5174e-08	972.972	6.3181e-08	972.972	7.6145e-08	972.972	8.37595e-08	972.972	1.65224e-06
974.976	4.3044e-08	974.976	4.9665e-08	974.976	5.5207e-08	974.976	6.3241e-08	974.976	7.6204e-08	974.976	8.38244e-08	974.976	1.67471e-06
976.977	4.3086e-08	976.977	4.9711e-08	976.977	5.526e-08	976.977	6.3304e-08	976.977	7.6253e-08	976.977	8.38783e-08	976.977	1.69926e-06
978.978	4.3113e-08	978.978	4.9745e-08	978.978	5.5313e-08	978.978	6.3361e-08	978.978	7.6334e-08	978.978	8.39674e-08	978.978	1.72352e-06
980.982	4.3185e-08	980.982	4.9861e-08	980.982	5.5393e-08	980.982	6.3405e-08	980.982	7.6427e-08	980.982	8.40697e-08	980.982	1.74607e-06
982.983	4.3211e-08	982.983	4.9901e-08	982.983	5.5461e-08	982.983	6.3485e-08	982.983	7.6492e-08	982.983	8.41412e-08	982.983	1.76849e-06
984.984	4.325e-08	984.984	4.9976e-08	984.984	5.5505e-08	984.984	6.3523e-08	984.984	7.6574e-08	984.984	8.42314e-08	984.984	1.79558e-06
986.988	4.3268e-08	986.988	5e-08	986.988	5.5548e-08	986.988	6.3578e-08	986.988	7.6653e-08	986.988	8.43183e-08	986.988	1.81878e-06
988.989	4.3333e-08	988.989	5.0071e-08	988.989	5.5598e-08	988.989	6.365e-08	988.989	7.6718e-08	988.989	8.43898e-08	988.989	1.84419e-06
990.99	4.3385e-08	990.99	5.0117e-08	990.99	5.5655e-08	990.99	6.3709e-08	990.99	7.6757e-08	990.99	8.51464e-08	990.99	1.86886e-06
992.994	4.3402e-08	992.994	5.0121e-08	992.994	5.5736e-08	992.994	6.3775e-08	992.994	7.6834e-08	992.994	8.49955e-08	992.994	1.89535e-06
994.995	4.353e-08	994.995	5.0228e-08	994.995	5.5797e-08	994.995	6.3829e-08	994.995	7.6898e-08	994.995	8.50709e-08	994.995	1.92163e-06
996.996	4.3572e-08	996.996	5.0232e-08	996.996	5.5838e-08	996.996	6.3887e-08	996.996	7.6979e-08	996.996	8.51842e-08	996.996	1.94794e-06
999	4.3631e-08	999	5.0279e-08	999	5.5892e-08	999	6.3955e-08	999	7.7051e-08	999	8.52598e-08	999	1.97526e-06
1001	4.3679e-08	1001	5.0347e-08	1001	5.5958e-08	1001	6.4015e-08	1001	7.7131e-08	1001	8.53354e-08	1001	2.00566e-06
1003	4.3772e-08	1003	5.0403e-08	1003	5.6009e-08	1003	6.4049e-08	1003	7.7186e-08	1003	8.49046e-08	1003	2.0321e-06
1005.01	4.3794e-08	1005.01	5.047e-08	1005.01	5.6053e-08	1005.01	6.4107e-08	1005.01	7.7221e-08	1005.01	8.49431e-08	1005.01	2.05889e-06
1007.01	4.3887e-08	1007.01	5.0506e-08	1007.01	5.6091e-08	1007.01	6.4178e-08	1007.01	7.7314e-08	1007.01	8.50454e-08	1007.01	2.09096e-06
1009.01	4.3941e-08	1009.01	5.0573e-08	1009.01	5.6169e-08	1009.01	6.4288e-08	1009.01	7.7419e-08	1009.01	8.51609e-08	1009.01	2.11748e-06
1011.01	4.398e-08	1011.01	5.0652e-08	1011.01	5.626e-08	1011.01	6.4351e-08	1011.01	7.7454e-08	1011.01	8.51994e-08	1011.01	2.1497e-06
1013.01	4.4034e-08	1013.01	5.0668e-08	1013.01	5.6313e-08	1013.01	6.4401e-08	1013.01	7.7511e-08	1013.01	8.52621e-08	1013.01	2.17633e-06
1015.02	4.4093e-08	1015.02	5.0724e-08	1015.02	5.6336e-08	1015.02	6.4477e-08	1015.02	7.7586e-08	1015.02	8.53446e-08	1015.02	2.20559e-06
1017.02	4.4139e-08	1017.02	5.08e-08	1017.02	5.6377e-08	1017.02	6.4542e-08	1017.02	7.7674e-08	1017.02	8.54414e-08	1017.02	2.23829e-06
1019.02	4.4184e-08	1019.02	5.086e-08	1019.02	5.6454e-08	1019.02	6.4588e-08	1019.02	7.7759e-08	1019.02	8.55349e-08	1019.02	2.27264e-06
1021.02	4.4218e-08	1021.02	5.0878e-08	1021.02	5.6521e-08	1021.02	6.4684e-08	1021.02	7.7807e-08	1021.02	8.55877e-08	1021.02	2.30254e-06
1023.02	4.4302e-08	1023.02	5.0905e-08	1023.02	5.6546e-08	1023.02	6.4744e-08	1023.02	7.789e-08	1023.02	8.5679e-08	1023.02	2.33235e-06
1025.03	4.4375e-08	1025.03	5.1004e-08	1025.03	5.6648e-08	1025.03	6.48e-08	1025.03	7.7979e-08	1025.03	8.57769e-08	1025.03	2.36108e-06
1027.03	4.445e-08	1027.03	5.1078e-08	1027.03	5.6729e-08	1027.03	6.486e-08	1027.03	7.8069e-08	1027.03	8.58759e-08	1027.03	2.39277e-06
1029.03	4.4466e-08	1029.03	5.1124e-08	1029.03	5.6784e-08	1029.03	6.4942e-08	1029.03	7.8124e-08	1029.03	8.64402e-08	1029.03	2.42913e-06
1031.03	4.4505e-08	1031.03	5.116e-08	1031.03	5.6809e-08	1031.03	6.5016e-08	1031.03	7.8194e-08	1031.03	8.65169e-08	1031.03	2.46233e-06
1033.04	4.462e-08	1033.04	5.1213e-08	1033.04	5.6847e-08	1033.04	6.5082e-08	1033.04	7.8246e-08	1033.04	8.65552e-08	1033.04	2.49566e-06
1035.04	4.4654e-08	1035.04	5.1286e-08	1035.04	5.6937e-08	1035.04	6.5088e-08	1035.04	7.8322e-08	1035.04	8.66705e-08	1035.04	2.53039e-06
1037.04	4.4714e-08	1037.04	5.1327e-08	1037.04	5.6953e-08	1037.04	6.5223e-08	1037.04	7.8402e-08	1037.04	8.67474e-08	1037.04	2.56393e-06
1039.04	4.4743e-08	1039.04	5.1361e-08	1039.04	5.7047e-08	1039.04	6.5244e-08	1039.04	7.8472e-08	1039.04	8.68244e-08	1039.04	2.60061e-06
1041.04	4.4784e-08	1041.04	5.1421e-08	1041.04	5.7111e-08	1041.04	6.5318e-08	1041.04	7.8568e-08	1041.04	8.694e-08	1041.04	2.63246e-06
1043.04	4.4916e-08	1043.04	5.1476e-08	1043.04	5.7165e-08	1043.04	6.5369e-08	1043.04	7.8627e-08	1043.04	8.69786e-08	1043.04	2.66741e-06
1045.05	4.4988e-08	1045.05	5.1546e-08	1045.05	5.7238e-08	1045.05	6.5457e-08	1045.05	7.8718e-08	1045.05	8.70944e-08	1045.05	2.70755e-06
1047.05	4.5019e-08	1047.05	5.161e-08	1047.05	5.7265e-08	1047.05	6.552e-08	1047.05	7.8815e-08	1047.05	8.72103e-08	1047.05	2.75117e-06
1049.05	4.5068e-08	1049.05	5.1665e-08	1049.05	5.7354e-08	1049.05	6.5584e-08	1049.05	7.8886e-08	1049.05	8.72877e-08	1049.05	2.7876e-06
1051.05	4.5103e-08	1051.05	5.1715e-08	1051.05	5.7432e-08	1051.05	6.5648e-08	1051.05	7.8961e-08	1051.05	8.73652e-08	1051.05	2.82342e-06
1053.05	4.5155e-08	1053.05	5.1757e-08	1053.05	5.749e-08	1053.05	6.5722e-08	1053.05	7.9003e-08	1053.05	8.7404e-08	1053.05	2.85836e-06
1055.06	4.5241e-08	1055.06	5.1862e-08	1055.06	5.7536e-08	1055.06	6.5795e-08	1055.06	7.9103e-08	1055.06	8.75203e-08	1055.06	2.89672e-06
1057.06	4.526e-08	1057.06	5.1914e-08	1057.06	5.7617e-08	1057.06	6.5858e-08	1057.06	7.9181e-08	1057.06	8.83001e-08	1057.06	2.93536e-06
1059.06	4.5317e-08	1059.06	5.1923e-08	1059.06	5.7621e-08	1059.06	6.5967e-08	1059.06	7.9247e-08	1059.06	8.76757e-08	1059.06	2.97928e-06
1061.06	4.5379e-08	1061.06	5.1979e-08	1061.06	5.772e-08	1061.06	6.604e-08	1061.06	7.931e-08	1061.06	8.8261e-08	1061.06	3.02142e-06
1063.07	4.5454e-08	1063.07	5.2054e-08	1063.07	5.7779e-08	1063.07	6.609e-08	1063.07	7.9413e-08	1063.07	8.78704e-08	1063.07	3.06463e-06
1065.07	4.55e-08	1065.07	5.2121e-08	1065.07	5.7869e-08	1065.07	6.6158e-08	1065.07	7.9491e-08	1065.07	8.79484e-08	1065.07	3.10684e-06
1067.07	4.5525e-08	1067.07	5.2157e-08	1067.07	5.7923e-08	1067.07	6.6218e-08	1067.07	7.9588e-08	1067.07	8.80655e-08	1067.07	3.15179e-06
1069.07	4.5617e-08	1069.07	5.2216e-08	1069.07	5.7968e-08	1069.07	6.6287e-08	1069.07	7.9674e-08	1069.07	8.81436e-08	1069.07	3.19733e-06
1071.07	4.5662e-08	1071.07	5.2277e-08	1071.07	5.8056e-08	1071.07	6.6349e-08	1071.07	7.9736e-08	1071.07	8.82219e-08	1071.07	3.24328e-06
1073.07	4.5741e-08	1073.07	5.2372e-08	1073.07	5.8126e-08	1073.07	6.6408e-08	1073.07	7.9819e-08	1073.07	8.78009e-08	1073.07	3.28905e-06
1075.08	4.5816e-08	1075.08	5.2442e-08	1075.08	5.8167e-08	1075.08	6.6493e-08	1075.08	7.9891e-08	1075.08	8.78801e-08	1075.08	3.33234e-06
1077.08	4.5898e-08	1077.08	5.2488e-08	1077.08	5.8203e-08	1077.08	6.6589e-08	1077.08	7.9987e-08	1077.08	8.79857e-08	1077.08	3.37766e-06
1079.08	4.5952e-08	1079.08	5.2529e-08	1079.08	5.8306e-08	1079.08	6.6629e-08	1079.08	8.0065e-08	1079.08	8.80715e-08	1079.08	3.42721e-06
1081.08	4.5962e-08	1081.08	5.2573e-08	1081.08	5.8358e-08	1081.08	6.6716e-08	1081.08	8.0153e-08	1081.08	8.81683e-08	1081.08	3.46954e-06
1083.08	4.6034e-08	1083.08	5.2683e-08	1083.08	5.8415e-08	1083.08	6.6773e-08	1083.08	8.0229e-08	1083.08	8.82519e-08	1083.08	3.52239e-06
1085.09	4.6101e-08	1085.09	5.271e-08	1085.09	5.8502e-08	1085.09	6.6837e-08	1085.09	8.0322e-08	1085.09	8.83542e-08	1085.09	3.57402e-06
1087.09	4.6166e-08	1087.09	5.2753e-08	1087.09	5.8544e-08	1087.09	6.6899e-08	1087.09	8.0401e-08	1087.09	8.84411e-08	1087.09	3.61951e-06
1089.09	4.6201e-08	1089.09	5.2837e-08	1089.09	5.8628e-08	1089.09	6.6974e-08	1089.09	8.0486e-08	1089.09	8.85346e-08	1089.09	3.66728e-06
1091.09	4.629e-08	1091.09	5.2939e-08	1091.09	5.8694e-08	1091.09	6.7082e-08	1091.09	8.055e-08	1091.09	8.8605e-08	1091.09	3.72354e-06
1093.1	4.6423e-08	1093.1	5.2986e-08	1093.1	5.8767e-08	1093.1	6.7155e-08	1093.1	8.0645e-08	1093.1	8.87095e-08	1093.1	3.77564e-06
1095.1	4.6519e-08	1095.1	5.3014e-08	1095.1	5.884e-08	1095.1	6.7208e-08	1095.1	8.0727e-08	1095.1	8.87997e-08	1095.1	3.82819e-06
1097.1	4.6589e-08	1097.1	5.3079e-08	1097.1	5.8905e-08	1097.1	6.7274e-08	1097.1	8.0798e-08	1097.1	8.88778e-08	1097.1	3.87891e-06
1099.1	4.6682e-08	1099.1	5.3165e-08	1099.1	5.894e-08	1099.1	6.737e-08	1099.1	8.0886e-08	1099.1	8.89746e-08	1099.1	3.93367e-06
1101.1	4.6739e-08	1101.1	5.3241e-08	1101.1	5.9004e-08	1101.1	6.7454e-08	1101.1	8.097e-08	1101.1	8.9067e-08	1101.1	3.99316e-06
1103.1	4.6855e-08	1103.1	5.3259e-08	1103.1	5.9079e-08	1103.1	6.753e-08	1103.1	8.1105e-08	1103.1	8.92155e-08	1103.1	4.04963e-06
1105.11	4.6925e-08	1105.11	5.3334e-08	1105.11	5.9166e-08	1105.11	6.7614e-08	1105.11	8.1166e-08	1105.11	8.92826e-08	1105.11	4.10513e-06
1107.11	4.7005e-08	1107.11	5.3396e-08	1107.11	5.9279e-08	1107.11	6.7689e-08	1107.11	8.1218e-08	1107.11	8.93398e-08	1107.11	4.16326e-06
1109.11	4.7074e-08	1109.11	5.3469e-08	1109.11	5.9321e-08	1109.11	6.7755e-08	1109.11	8.1325e-08	1109.11	8.94575e-08	1109.11	4.21814e-06
1111.11	4.7182e-08	1111.11	5.3532e-08	1111.11	5.9401e-08	1111.11	6.7823e-08	1111.11	8.1427e-08	1111.11	8.95697e-08	1111.11	4.27805e-06
1113.11	4.7173e-08	1113.11	5.3558e-08	1113.11	5.9473e-08	1113.11	6.79e-08	1113.11	8.1483e-08	1113.11	8.96313e-08	1113.11	4.34216e-06
1115.12	4.719e-08	1115.12	5.3667e-08	1115.12	5.9486e-08	1115.12	6.8028e-08	1115.12	8.1574e-08	1115.12	8.97314e-08	1115.12	4.39898e-06
1117.12	4.735e-08	1117.12	5.3727e-08	1117.12	5.9578e-08	1117.12	6.81e-08	1117.12	8.1661e-08	1117.12	8.98271e-08	1117.12	4.46283e-06
1119.12	4.7449e-08	1119.12	5.3791e-08	1119.12	5.9674e-08	1119.12	6.8162e-08	1119.12	8.1768e-08	1119.12	9.12464e-08	1119.12	4.52503e-06
1121.12	4.7559e-08	1121.12	5.3846e-08	1121.12	5.9721e-08	1121.12	6.8247e-08	1121.12	8.1848e-08	1121.12	9.00328e-08	1121.12	4.5872e-06
1123.12	4.7576e-08	1123.12	5.394e-08	1123.12	5.9808e-08	1123.12	6.8331e-08	1123.12	8.1956e-08	1123.12	9.01516e-08	1123.12	4.65083e-06
1125.13	4.7638e-08	1125.13	5.4028e-08	1125.13	5.9881e-08	1125.13	6.8406e-08	1125.13	8.2074e-08	1125.13	9.02814e-08	1125.13	4.71098e-06
1127.13	4.7707e-08	1127.13	5.4063e-08	1127.13	5.9956e-08	1127.13	6.8488e-08	1127.13	8.2154e-08	1127.13	9.03694e-08	1127.13	4.78474e-06
1129.13	4.7912e-08	1129.13	5.4142e-08	1129.13	6.0026e-08	1129.13	6.8571e-08	1129.13	8.2223e-08	1129.13	9.04453e-08	1129.13	4.85795e-06
1131.13	4.7911e-08	1131.13	5.4191e-08	1131.13	6.0083e-08	1131.13	6.8636e-08	1131.13	8.2329e-08	1131.13	9.05619e-08	1131.13	4.89144e-06
1133.13	4.791e-08	1133.13	5.4262e-08	1133.13	6.0172e-08	1133.13	6.8701e-08	1133.13	8.2417e-08	1133.13	9.06587e-08	1133.13	4.95065e-06
1135.14	4.7985e-08	1135.14	5.4352e-08	1135.14	6.0265e-08	1135.14	6.8793e-08	1135.14	8.251e-08	1135.14	9.0761e-08	1135.14	5.01809e-06
1137.14	4.8155e-08	1137.14	5.4408e-08	1137.14	6.0324e-08	1137.14	6.8885e-08	1137.14	8.2593e-08	1137.14	9.08523e-08	1137.14	5.09708e-06
1139.14	4.8189e-08	1139.14	5.4461e-08	1139.14	6.0402e-08	1139.14	6.897e-08	1139.14	8.268e-08	1139.14	9.0948e-08	1139.14	5.16682e-06
1141.14	4.8241e-08	1141.14	5.4552e-08	1141.14	6.0457e-08	1141.14	6.9046e-08	1141.14	8.2803e-08	1141.14	9.10833e-08	1141.14	5.27138e-06
1143.14	4.8312e-08	1143.14	5.4653e-08	1143.14	6.0538e-08	1143.14	6.9141e-08	1143.14	8.2901e-08	1143.14	9.11911e-08	1143.14	5.35537e-06
1145.14	4.8386e-08	1145.14	5.4709e-08	1145.14	6.0619e-08	1145.14	6.9232e-08	1145.14	8.2982e-08	1145.14	9.12802e-08	1145.14	5.43583e-06
1147.15	4.8416e-08	1147.15	5.4763e-08	1147.15	6.0695e-08	1147.15	6.9317e-08	1147.15	8.3094e-08	1147.15	9.14034e-08	1147.15	5.50763e-06
1149.15	4.8511e-08	1149.15	5.4838e-08	1149.15	6.0813e-08	1149.15	6.9412e-08	1149.15	8.3205e-08	1149.15	9.15255e-08	1149.15	5.58539e-06
1151.15	4.8608e-08	1151.15	5.4956e-08	1151.15	6.0894e-08	1151.15	6.9487e-08	1151.15	8.3297e-08	1151.15	9.21411e-08	1151.15	5.66131e-06
1153.15	4.8692e-08	1153.15	5.5006e-08	1153.15	6.0927e-08	1153.15	6.9579e-08	1153.15	8.338e-08	1153.15	9.22637e-08	1153.15	5.74776e-06
1155.16	4.8752e-08	1155.16	5.5065e-08	1155.16	6.1024e-08	1155.16	6.9656e-08	1155.16	8.3473e-08	1155.16	9.18147e-08	1155.16	5.83313e-06
1157.16	4.8797e-08	1157.16	5.5095e-08	1157.16	6.1097e-08	1157.16	6.9724e-08	1157.16	8.3579e-08	1157.16	9.24686e-08	1157.16	5.91499e-06
1159.16	4.8901e-08	1159.16	5.5189e-08	1159.16	6.1215e-08	1159.16	6.9827e-08	1159.16	8.3687e-08	1159.16	9.25917e-08	1159.16	6.00186e-06
1161.16	4.8981e-08	1161.16	5.531e-08	1161.16	6.1261e-08	1161.16	6.9937e-08	1161.16	8.3802e-08	1161.16	9.21822e-08	1161.16	6.07975e-06
1163.16	4.9029e-08	1163.16	5.537e-08	1163.16	6.1348e-08	1163.16	7.0035e-08	1163.16	8.3883e-08	1163.16	9.22713e-08	1163.16	6.16525e-06
1165.17	4.911e-08	1165.17	5.5439e-08	1165.17	6.1435e-08	1165.17	7.0117e-08	1165.17	8.3996e-08	1165.17	9.23956e-08	1165.17	6.25692e-06
1167.17	4.92e-08	1167.17	5.5498e-08	1167.17	6.1501e-08	1167.17	7.0203e-08	1167.17	8.4111e-08	1167.17	9.30445e-08	1167.17	6.34454e-06
1169.17	4.9304e-08	1169.17	5.5603e-08	1169.17	6.1574e-08	1169.17	7.0326e-08	1169.17	8.422e-08	1169.17	9.28384e-08	1169.17	6.4431e-06
1171.17	4.934e-08	1171.17	5.5704e-08	1171.17	6.1688e-08	1171.17	7.04e-08	1171.17	8.4331e-08	1171.17	9.27641e-08	1171.17	6.53293e-06
1173.17	4.9432e-08	1173.17	5.5758e-08	1173.17	6.1776e-08	1173.17	7.0487e-08	1173.17	8.4425e-08	1173.17	9.28675e-08	1173.17	6.62247e-06
1175.17	4.9498e-08	1175.17	5.5812e-08	1175.17	6.1883e-08	1175.17	7.0586e-08	1175.17	8.451e-08	1175.17	9.2961e-08	1175.17	6.71999e-06
1177.18	4.9611e-08	1177.18	5.5891e-08	1177.18	6.1959e-08	1177.18	7.0703e-08	1177.18	8.4619e-08	1177.18	9.36241e-08	1177.18	6.82506e-06
1179.18	4.9701e-08	1179.18	5.5987e-08	1179.18	6.2007e-08	1179.18	7.0794e-08	1179.18	8.4724e-08	1179.18	9.31964e-08	1179.18	6.92625e-06
1181.18	4.9709e-08	1181.18	5.6074e-08	1181.18	6.2116e-08	1181.18	7.0913e-08	1181.18	8.4854e-08	1181.18	9.33394e-08	1181.18	7.02084e-06
1183.18	4.9817e-08	1183.18	5.6143e-08	1183.18	6.2178e-08	1183.18	7.0981e-08	1183.18	8.4952e-08	1183.18	9.34472e-08	1183.18	7.1198e-06
1185.19	4.9933e-08	1185.19	5.6255e-08	1185.19	6.2246e-08	1185.19	7.112e-08	1185.19	8.5054e-08	1185.19	9.35594e-08	1185.19	7.22574e-06
1187.19	5.0033e-08	1187.19	5.6339e-08	1187.19	6.2389e-08	1187.19	7.119e-08	1187.19	8.5178e-08	1187.19	9.36958e-08	1187.19	7.32792e-06
1189.19	5.0082e-08	1189.19	5.6393e-08	1189.19	6.2488e-08	1189.19	7.1272e-08	1189.19	8.5305e-08	1189.19	9.38355e-08	1189.19	7.4413e-06
1191.19	5.0174e-08	1191.19	5.6459e-08	1191.19	6.2561e-08	1191.19	7.1396e-08	1191.19	8.5391e-08	1191.19	9.39301e-08	1191.19	7.54146e-06
1193.19	5.0288e-08	1193.19	5.657e-08	1193.19	6.2647e-08	1193.19	7.1516e-08	1193.19	8.5505e-08	1193.19	9.45841e-08	1193.19	7.6454e-06
1195.2	5.0395e-08	1195.2	5.6671e-08	1195.2	6.2719e-08	1195.2	7.1569e-08	1195.2	8.5596e-08	1195.2	9.471e-08	1195.2	7.70227e-06
1197.2	5.0499e-08	1197.2	5.6734e-08	1197.2	6.2812e-08	1197.2	7.1699e-08	1197.2	8.5757e-08	1197.2	9.48782e-08	1197.2	7.81262e-06
1199.2	5.0531e-08	1199.2	5.6789e-08	1199.2	6.2931e-08	1199.2	7.1788e-08	1199.2	8.584e-08	1199.2	9.49624e-08	1199.2	7.93193e-06
1201.2	5.0576e-08	1201.2	5.6901e-08	1201.2	6.3038e-08	1201.2	7.1869e-08	1201.2	8.6006e-08	1201.2	9.51732e-08	1201.2	8.04628e-06
1203.2	5.0685e-08	1203.2	5.7003e-08	1203.2	6.3125e-08	1203.2	7.2008e-08	1203.2	8.6108e-08	1203.2	9.52577e-08	1203.2	8.16152e-06
1205.2	5.0807e-08	1205.2	5.7109e-08	1205.2	6.32e-08	1205.2	7.2097e-08	1205.2	8.6248e-08	1205.2	9.48728e-08	1205.2	8.28135e-06
1207.21	5.0865e-08	1207.21	5.7167e-08	1207.21	6.3255e-08	1207.21	7.2207e-08	1207.21	8.6367e-08	1207.21	9.50037e-08	1207.21	8.40133e-06
1209.21	5.0935e-08	1209.21	5.7282e-08	1209.21	6.3393e-08	1209.21	7.2324e-08	1209.21	8.6488e-08	1209.21	9.51368e-08	1209.21	8.52785e-06
1211.21	5.1009e-08	1211.21	5.737e-08	1211.21	6.3483e-08	1211.21	7.2445e-08	1211.21	8.6637e-08	1211.21	9.53007e-08	1211.21	8.66558e-06
1213.21	5.1187e-08	1213.21	5.7458e-08	1213.21	6.3633e-08	1213.21	7.2553e-08	1213.21	8.6738e-08	1213.21	9.54118e-08	1213.21	8.78793e-06
1215.22	5.1254e-08	1215.22	5.7517e-08	1215.22	6.3711e-08	1215.22	7.2672e-08	1215.22	8.6846e-08	1215.22	9.55306e-08	1215.22	8.91247e-06
1217.22	5.1365e-08	1217.22	5.7623e-08	1217.22	6.3787e-08	1217.22	7.276e-08	1217.22	8.6979e-08	1217.22	9.64931e-08	1217.22	9.04538e-06
1219.22	5.1408e-08	1219.22	5.7717e-08	1219.22	6.3888e-08	1219.22	7.2868e-08	1219.22	8.7124e-08	1219.22	9.66868e-08	1219.22	9.17934e-06
1221.22	5.1466e-08	1221.22	5.785e-08	1221.22	6.4003e-08	1221.22	7.3002e-08	1221.22	8.7258e-08	1221.22	9.68162e-08	1221.22	9.30368e-06
1223.22	5.1596e-08	1223.22	5.7935e-08	1223.22	6.4084e-08	1223.22	7.3117e-08	1223.22	8.7352e-08	1223.22	9.69458e-08	1223.22	9.44071e-06
1225.23	5.1688e-08	1225.23	5.7989e-08	1225.23	6.4211e-08	1225.23	7.3228e-08	1225.23	8.7511e-08	1225.23	9.70755e-08	1225.23	9.59581e-06
1227.23	5.179e-08	1227.23	5.8105e-08	1227.23	6.4333e-08	1227.23	7.3339e-08	1227.23	8.7641e-08	1227.23	9.77922e-08	1227.23	9.75924e-06
1229.23	5.185e-08	1229.23	5.8252e-08	1229.23	6.4432e-08	1229.23	7.3462e-08	1229.23	8.7772e-08	1229.23	9.65492e-08	1229.23	9.90398e-06
1231.23	5.1963e-08	1231.23	5.8302e-08	1231.23	6.4483e-08	1231.23	7.3586e-08	1231.23	8.7919e-08	1231.23	9.67109e-08	1231.23	1.00071e-05
1233.23	5.2067e-08	1233.23	5.8372e-08	1233.23	6.4626e-08	1233.23	7.3702e-08	1233.23	8.8051e-08	1233.23	9.68561e-08	1233.23	1.01565e-05
1235.23	5.2215e-08	1235.23	5.8492e-08	1235.23	6.4753e-08	1235.23	7.3801e-08	1235.23	8.8184e-08	1235.23	9.78576e-08	1235.23	1.03549e-05
1237.24	5.2271e-08	1237.24	5.8594e-08	1237.24	6.4876e-08	1237.24	7.39e-08	1237.24	8.83e-08	1237.24	9.713e-08	1237.24	1.05189e-05
1239.24	5.2303e-08	1239.24	5.8739e-08	1239.24	6.4976e-08	1239.24	7.4033e-08	1239.24	8.8471e-08	1239.24	9.73181e-08	1239.24	1.06154e-05
1241.24	5.2444e-08	1241.24	5.8804e-08	1241.24	6.5077e-08	1241.24	7.4146e-08	1241.24	8.8593e-08	1241.24	9.74523e-08	1241.24	1.07629e-05
1243.24	5.2527e-08	1243.24	5.891e-08	1243.24	6.5195e-08	1243.24	7.4283e-08	1243.24	8.8756e-08	1243.24	9.76316e-08	1243.24	1.09367e-05
1245.25	5.2634e-08	1245.25	5.9031e-08	1245.25	6.5281e-08	1245.25	7.4416e-08	1245.25	8.8887e-08	1245.25	9.77757e-08	1245.25	1.10916e-05
1247.25	5.2743e-08	1247.25	5.9134e-08	1247.25	6.5393e-08	1247.25	7.4546e-08	1247.25	8.9048e-08	1247.25	9.79528e-08	1247.25	1.12623e-05
1249.25	5.2853e-08	1249.25	5.9239e-08	1249.25	6.5525e-08	1249.25	7.468e-08	1249.25	8.9194e-08	1249.25	9.81134e-08	1249.25	1.14303e-05
1251.25	5.293e-08	1251.25	5.9332e-08	1251.25	6.5649e-08	1251.25	7.4799e-08	1251.25	8.9352e-08	1251.25	9.91751e-08	1251.25	1.15947e-05
1253.25	5.3039e-08	1253.25	5.9455e-08	1253.25	6.5772e-08	1253.25	7.494e-08	1253.25	8.9449e-08	1253.25	9.92414e-08	1253.25	1.17617e-05
1255.26	5.3131e-08	1255.26	5.9555e-08	1255.26	6.5875e-08	1255.26	7.509e-08	1255.26	8.963e-08	1255.26	9.94407e-08	1255.26	1.19516e-05
1257.26	5.3287e-08	1257.26	5.9659e-08	1257.26	6.5997e-08	1257.26	7.52e-08	1257.26	8.9776e-08	1257.26	9.89764e-08	1257.26	1.21185e-05
1259.26	5.3386e-08	1259.26	5.978e-08	1259.26	6.6149e-08	1259.26	7.5336e-08	1259.26	8.994e-08	1259.26	9.97738e-08	1259.26	1.23013e-05
1261.26	5.3517e-08	1261.26	5.9926e-08	1261.26	6.6253e-08	1261.26	7.5484e-08	1261.26	9.0063e-08	1261.26	9.99073e-08	1261.26	1.24933e-05
1263.26	5.3595e-08	1263.26	5.9984e-08	1263.26	6.6349e-08	1263.26	7.5618e-08	1263.26	9.0249e-08	1263.26	1.00108e-07	1263.26	1.26673e-05
1265.27	5.371e-08	1265.27	6.0147e-08	1265.27	6.6493e-08	1265.27	7.5776e-08	1265.27	9.0398e-08	1265.27	1.00309e-07	1265.27	1.28758e-05
1267.27	5.3855e-08	1267.27	6.0275e-08	1267.27	6.6616e-08	1267.27	7.5893e-08	1267.27	9.055e-08	1267.27	1.00443e-07	1267.27	1.30662e-05
1269.27	5.3968e-08	1269.27	6.0355e-08	1269.27	6.6716e-08	1269.27	7.6034e-08	1269.27	9.0704e-08	1269.27	1.00645e-07	1269.27	1.3264e-05
1271.27	5.4038e-08	1271.27	6.0487e-08	1271.27	6.6832e-08	1271.27	7.6195e-08	1271.27	9.0899e-08	1271.27	1.00847e-07	1271.27	1.3449e-05
1273.28	5.4135e-08	1273.28	6.0599e-08	1273.28	6.701e-08	1273.28	7.632e-08	1273.28	9.1048e-08	1273.28	1.00153e-07	1273.28	1.36553e-05
1275.28	5.4247e-08	1275.28	6.073e-08	1275.28	6.7171e-08	1275.28	7.6463e-08	1275.28	9.1221e-08	1275.28	1.00343e-07	1275.28	1.38333e-05
1277.28	5.434e-08	1277.28	6.0828e-08	1277.28	6.7268e-08	1277.28	7.6592e-08	1277.28	9.1367e-08	1277.28	1.00504e-07	1277.28	1.41352e-05
1279.28	5.4504e-08	1279.28	6.0943e-08	1279.28	6.7391e-08	1279.28	7.6747e-08	1279.28	9.1529e-08	1279.28	1.01591e-07	1279.28	1.43039e-05
1281.28	5.4618e-08	1281.28	6.108e-08	1281.28	6.7522e-08	1281.28	7.6902e-08	1281.28	9.1712e-08	1281.28	1.02684e-07	1281.28	1.44944e-05
1283.28	5.473e-08	1283.28	6.1192e-08	1283.28	6.7646e-08	1283.28	7.7028e-08	1283.28	9.1871e-08	1283.28	1.02822e-07	1283.28	1.47294e-05
1285.29	5.4754e-08	1285.29	6.1344e-08	1285.29	6.7784e-08	1285.29	7.7194e-08	1285.29	9.2038e-08	1285.29	1.02136e-07	1285.29	1.49304e-05
1287.29	5.4942e-08	1287.29	6.1497e-08	1287.29	6.7935e-08	1287.29	7.7356e-08	1287.29	9.222e-08	1287.29	1.03235e-07	1287.29	1.51201e-05
1289.29	5.5061e-08	1289.29	6.1604e-08	1289.29	6.8092e-08	1289.29	7.7461e-08	1289.29	9.2418e-08	1289.29	1.03442e-07	1289.29	1.53661e-05
1291.29	5.5227e-08	1291.29	6.1719e-08	1291.29	6.8211e-08	1291.29	7.7659e-08	1291.29	9.2593e-08	1291.29	1.0365e-07	1291.29	1.55892e-05
1293.29	5.5314e-08	1293.29	6.1867e-08	1293.29	6.8328e-08	1293.29	7.7823e-08	1293.29	9.2757e-08	1293.29	1.0289e-07	1293.29	1.58919e-05
1295.3	5.542e-08	1295.3	6.2025e-08	1295.3	6.8494e-08	1295.3	7.7969e-08	1295.3	9.298e-08	1295.3	1.03166e-07	1295.3	1.61303e-05
1297.3	5.5602e-08	1297.3	6.2111e-08	1297.3	6.8639e-08	1297.3	7.8129e-08	1297.3	9.3181e-08	1297.3	1.03373e-07	1297.3	1.63752e-05
1299.3	5.5699e-08	1299.3	6.2241e-08	1299.3	6.8806e-08	1299.3	7.8304e-08	1299.3	9.3342e-08	1299.3	1.03581e-07	1299.3	1.66462e-05
1301.3	5.5856e-08	1301.3	6.2418e-08	1301.3	6.8924e-08	1301.3	7.845e-08	1301.3	9.3522e-08	1301.3	1.03789e-07	1301.3	1.68649e-05
1303.31	5.5985e-08	1303.31	6.2567e-08	1303.31	6.9088e-08	1303.31	7.8603e-08	1303.31	9.3707e-08	1303.31	1.04905e-07	1303.31	1.71257e-05
1305.31	5.6099e-08	1305.31	6.267e-08	1305.31	6.9279e-08	1305.31	7.878e-08	1305.31	9.388e-08	1305.31	1.05538e-07	1305.31	1.73744e-05
1307.31	5.6207e-08	1307.31	6.2814e-08	1307.31	6.9395e-08	1307.31	7.8997e-08	1307.31	9.4096e-08	1307.31	1.04415e-07	1307.31	1.76461e-05
1309.31	5.6348e-08	1309.31	6.2969e-08	1309.31	6.9557e-08	1309.31	7.9168e-08	1309.31	9.4307e-08	1309.31	1.03738e-07	1309.31	1.79255e-05
1311.31	5.6463e-08	1311.31	6.3146e-08	1311.31	6.9704e-08	1311.31	7.9356e-08	1311.31	9.452e-08	1311.31	1.03997e-07	1311.31	1.81242e-05
1313.31	5.66e-08	1313.31	6.3278e-08	1313.31	6.9846e-08	1313.31	7.9502e-08	1313.31	9.4713e-08	1313.31	1.05116e-07	1313.31	1.83964e-05
1315.32	5.68e-08	1315.32	6.3392e-08	1315.32	7.0008e-08	1315.32	7.9697e-08	1315.32	9.4902e-08	1315.32	1.05327e-07	1315.32	1.86924e-05
1317.32	5.691e-08	1317.32	6.3559e-08	1317.32	7.0181e-08	1317.32	7.9881e-08	1317.32	9.512e-08	1317.32	1.05538e-07	1317.32	1.89527e-05
1319.32	5.6995e-08	1319.32	6.3725e-08	1319.32	7.0376e-08	1319.32	8.0061e-08	1319.32	9.5336e-08	1319.32	1.0575e-07	1319.32	1.9236e-05
1321.32	5.7216e-08	1321.32	6.3862e-08	1321.32	7.0559e-08	1321.32	8.022e-08	1321.32	9.5548e-08	1321.32	1.06033e-07	1321.32	1.96052e-05
1323.32	5.7368e-08	1323.32	6.3994e-08	1323.32	7.0696e-08	1323.32	8.0395e-08	1323.32	9.5751e-08	1323.32	1.06246e-07	1323.32	1.98419e-05
1325.33	5.7496e-08	1325.33	6.4151e-08	1325.33	7.0864e-08	1325.33	8.0616e-08	1325.33	9.5971e-08	1325.33	1.0646e-07	1325.33	2.02099e-05
1327.33	5.7641e-08	1327.33	6.4356e-08	1327.33	7.1036e-08	1327.33	8.0779e-08	1327.33	9.6182e-08	1327.33	1.06745e-07	1327.33	2.05074e-05
1329.33	5.7753e-08	1329.33	6.4516e-08	1329.33	7.1192e-08	1329.33	8.0967e-08	1329.33	9.6419e-08	1329.33	1.06061e-07	1329.33	2.08289e-05
1331.33	5.7923e-08	1331.33	6.4675e-08	1331.33	7.1397e-08	1331.33	8.1153e-08	1331.33	9.6632e-08	1331.33	1.07246e-07	1331.33	2.10902e-05
1333.34	5.8089e-08	1333.34	6.4821e-08	1333.34	7.1559e-08	1333.34	8.1372e-08	1333.34	9.687e-08	1333.34	1.07461e-07	1333.34	2.13725e-05
1335.34	5.8237e-08	1335.34	6.4982e-08	1335.34	7.1729e-08	1335.34	8.1571e-08	1335.34	9.7111e-08	1335.34	1.07749e-07	1335.34	2.16992e-05
1337.34	5.838e-08	1337.34	6.5203e-08	1337.34	7.1912e-08	1337.34	8.1765e-08	1337.34	9.732e-08	1337.34	1.07965e-07	1337.34	2.21318e-05
1339.34	5.8571e-08	1339.34	6.5358e-08	1339.34	7.2084e-08	1339.34	8.1985e-08	1339.34	9.7574e-08	1339.34	1.08254e-07	1339.34	2.23897e-05
1341.34	5.8732e-08	1341.34	6.5457e-08	1341.34	7.2318e-08	1341.34	8.2197e-08	1341.34	9.7824e-08	1341.34	1.08544e-07	1341.34	2.27201e-05
1343.34	5.8927e-08	1343.34	6.566e-08	1343.34	7.2522e-08	1343.34	8.2375e-08	1343.34	9.8051e-08	1343.34	1.08762e-07	1343.34	2.30496e-05
1345.35	5.9056e-08	1345.35	6.5856e-08	1345.35	7.2692e-08	1345.35	8.2607e-08	1345.35	9.8291e-08	1345.35	1.09054e-07	1345.35	2.33772e-05
1347.35	5.9269e-08	1347.35	6.6092e-08	1347.35	7.2893e-08	1347.35	8.2822e-08	1347.35	9.8512e-08	1347.35	1.09346e-07	1347.35	2.37474e-05
1349.35	5.947e-08	1349.35	6.6213e-08	1349.35	7.3052e-08	1349.35	8.303e-08	1349.35	9.8769e-08	1349.35	1.10079e-07	1349.35	2.41059e-05
1351.35	5.9636e-08	1351.35	6.6408e-08	1351.35	7.3258e-08	1351.35	8.3257e-08	1351.35	9.904e-08	1351.35	1.09859e-07	1351.35	2.44552e-05
1353.35	5.9719e-08	1353.35	6.6612e-08	1353.35	7.3479e-08	1353.35	8.3518e-08	1353.35	9.9307e-08	1353.35	1.10227e-07	1353.35	2.48344e-05
1355.36	5.9908e-08	1355.36	6.6804e-08	1355.36	7.3684e-08	1355.36	8.3739e-08	1355.36	9.955e-08	1355.36	1.10448e-07	1355.36	2.52502e-05
1357.36	6.0166e-08	1357.36	6.6976e-08	1357.36	7.3869e-08	1357.36	8.3953e-08	1357.36	9.9838e-08	1357.36	1.10744e-07	1357.36	2.56407e-05
1359.36	6.0305e-08	1359.36	6.7177e-08	1359.36	7.4098e-08	1359.36	8.4191e-08	1359.36	1.00089e-07	1359.36	1.1104e-07	1359.36	2.60094e-05
1361.36	6.05e-08	1361.36	6.7386e-08	1361.36	7.4262e-08	1361.36	8.4408e-08	1361.36	1.00358e-07	1361.36	1.11338e-07	1361.36	2.64484e-05
1363.37	6.0673e-08	1363.37	6.7544e-08	1363.37	7.4482e-08	1363.37	8.4615e-08	1363.37	1.00631e-07	1363.37	1.11636e-07	1363.37	2.68151e-05
1365.37	6.0826e-08	1365.37	6.7734e-08	1365.37	7.4741e-08	1365.37	8.4842e-08	1365.37	1.00891e-07	1365.37	1.11935e-07	1365.37	2.72518e-05
1367.37	6.1005e-08	1367.37	6.7942e-08	1367.37	7.4957e-08	1367.37	8.5104e-08	1367.37	1.01153e-07	1367.37	1.12235e-07	1367.37	2.76874e-05
1369.37	6.1329e-08	1369.37	6.821e-08	1369.37	7.52e-08	1369.37	8.5354e-08	1369.37	1.0144e-07	1369.37	1.11584e-07	1369.37	2.80686e-05
1371.37	6.1564e-08	1371.37	6.841e-08	1371.37	7.5399e-08	1371.37	8.5608e-08	1371.37	1.01725e-07	1371.37	1.11897e-07	1371.37	2.85822e-05
1373.37	6.1744e-08	1373.37	6.8591e-08	1373.37	7.5612e-08	1373.37	8.5894e-08	1373.37	1.02043e-07	1373.37	1.12247e-07	1373.37	2.90854e-05
1375.38	6.1945e-08	1375.38	6.8795e-08	1375.38	7.5829e-08	1375.38	8.6147e-08	1375.38	1.02328e-07	1375.38	1.12561e-07	1375.38	2.94547e-05
1377.38	6.2146e-08	1377.38	6.9081e-08	1377.38	7.6097e-08	1377.38	8.6373e-08	1377.38	1.02601e-07	1377.38	1.12861e-07	1377.38	2.9866e-05
1379.38	6.2299e-08	1379.38	6.928e-08	1379.38	7.6335e-08	1379.38	8.6633e-08	1379.38	1.02937e-07	1379.38	1.13231e-07	1379.38	3.03322e-05
1381.38	6.2473e-08	1381.38	6.9439e-08	1381.38	7.6548e-08	1381.38	8.688e-08	1381.38	1.03251e-07	1381.38	1.13576e-07	1381.38	3.08386e-05
1383.38	6.2757e-08	1383.38	6.9661e-08	1383.38	7.6794e-08	1383.38	8.717e-08	1383.38	1.0355e-07	1383.38	1.13905e-07	1383.38	3.1278e-05
1385.38	6.2985e-08	1385.38	6.9909e-08	1385.38	7.7046e-08	1385.38	8.7439e-08	1385.38	1.03828e-07	1385.38	1.14211e-07	1385.38	3.17361e-05
1387.39	6.3177e-08	1387.39	7.018e-08	1387.39	7.7315e-08	1387.39	8.7705e-08	1387.39	1.04165e-07	1387.39	1.14582e-07	1387.39	3.22788e-05
1389.39	6.337e-08	1389.39	7.0397e-08	1389.39	7.7548e-08	1389.39	8.8001e-08	1389.39	1.04509e-07	1389.39	1.1496e-07	1389.39	3.27259e-05
1391.39	6.36e-08	1391.39	7.061e-08	1391.39	7.7796e-08	1391.39	8.8288e-08	1391.39	1.04823e-07	1391.39	1.15305e-07	1391.39	3.32823e-05
1393.39	6.3756e-08	1393.39	7.0864e-08	1393.39	7.8074e-08	1393.39	8.8616e-08	1393.39	1.05139e-07	1393.39	1.15653e-07	1393.39	3.37319e-05
1395.4	6.4032e-08	1395.4	7.1115e-08	1395.4	7.8355e-08	1395.4	8.8884e-08	1395.4	1.05492e-07	1395.4	1.16041e-07	1395.4	3.42591e-05
1397.4	6.4256e-08	1397.4	7.1418e-08	1397.4	7.8591e-08	1397.4	8.9165e-08	1397.4	1.05854e-07	1397.4	1.16439e-07	1397.4	3.48062e-05
1399.4	6.4526e-08	1399.4	7.1654e-08	1399.4	7.8858e-08	1399.4	8.9493e-08	1399.4	1.06197e-07	1399.4	1.16817e-07	1399.4	3.53759e-05
1401.4	6.4791e-08	1401.4	7.1881e-08	1401.4	7.9146e-08	1401.4	8.9796e-08	1401.4	1.06549e-07	1401.4	1.17204e-07	1401.4	3.58714e-05
1403.4	6.5062e-08	1403.4	7.2125e-08	1403.4	7.9459e-08	1403.4	9.0109e-08	1403.4	1.06889e-07	1403.4	1.17578e-07	1403.4	3.64231e-05
1405.41	6.5351e-08	1405.41	7.2406e-08	1405.41	7.971e-08	1405.41	9.0402e-08	1405.41	1.07228e-07	1405.41	1.17951e-07	1405.41	3.69938e-05
1407.41	6.561e-08	1407.41	7.2687e-08	1407.41	7.999e-08	1407.41	9.0708e-08	1407.41	1.07588e-07	1407.41	1.18347e-07	1407.41	3.75146e-05
1409.41	6.5977e-08	1409.41	7.2941e-08	1409.41	8.0307e-08	1409.41	9.1036e-08	1409.41	1.07964e-07	1409.41	1.1876e-07	1409.41	3.80497e-05
1411.41	6.622e-08	1411.41	7.3172e-08	1411.41	8.0619e-08	1411.41	9.1371e-08	1411.41	1.08349e-07	1411.41	1.19184e-07	1411.41	3.87049e-05
1413.41	6.6437e-08	1413.41	7.3505e-08	1413.41	8.0909e-08	1413.41	9.1713e-08	1413.41	1.08731e-07	1413.41	1.19604e-07	1413.41	3.92931e-05
1415.41	6.6677e-08	1415.41	7.3821e-08	1415.41	8.1182e-08	1415.41	9.2066e-08	1415.41	1.09109e-07	1415.41	1.2002e-07	1415.41	3.98588e-05
1417.42	6.7e-08	1417.42	7.4095e-08	1417.42	8.1509e-08	1417.42	9.2386e-08	1417.42	1.09521e-07	1417.42	1.20473e-07	1417.42	4.05161e-05
1419.42	6.7212e-08	1419.42	7.4346e-08	1419.42	8.1813e-08	1419.42	9.2724e-08	1419.42	1.09957e-07	1419.42	1.20953e-07	1419.42	4.11168e-05
1421.42	6.7506e-08	1421.42	7.4663e-08	1421.42	8.2144e-08	1421.42	9.3059e-08	1421.42	1.10339e-07	1421.42	1.21373e-07	1421.42	4.17106e-05
1423.42	6.7757e-08	1423.42	7.4985e-08	1423.42	8.246e-08	1423.42	9.3426e-08	1423.42	1.10749e-07	1423.42	1.21824e-07	1423.42	4.24048e-05
1425.43	6.8033e-08	1425.43	7.5278e-08	1425.43	8.2777e-08	1425.43	9.3796e-08	1425.43	1.11166e-07	1425.43	1.22283e-07	1425.43	4.3121e-05
1427.43	6.8323e-08	1427.43	7.5564e-08	1427.43	8.315e-08	1427.43	9.4165e-08	1427.43	1.11594e-07	1427.43	1.22753e-07	1427.43	4.37073e-05
1429.43	6.8601e-08	1429.43	7.586e-08	1429.43	8.346e-08	1429.43	9.4556e-08	1429.43	1.12006e-07	1429.43	1.23207e-07	1429.43	4.43557e-05
1431.43	6.8925e-08	1431.43	7.6218e-08	1431.43	8.381e-08	1431.43	9.4959e-08	1431.43	1.12463e-07	1431.43	1.23709e-07	1431.43	4.51328e-05
1433.43	6.9215e-08	1433.43	7.6536e-08	1433.43	8.4152e-08	1433.43	9.535e-08	1433.43	1.1288e-07	1433.43	1.24168e-07	1433.43	4.5722e-05
1435.44	6.9517e-08	1435.44	7.6865e-08	1435.44	8.4518e-08	1435.44	9.5732e-08	1435.44	1.13357e-07	1435.44	1.24693e-07	1435.44	4.64027e-05
1437.44	6.985e-08	1437.44	7.7197e-08	1437.44	8.4875e-08	1437.44	9.612e-08	1437.44	1.138e-07	1437.44	1.2518e-07	1437.44	4.71687e-05
1439.44	7.0135e-08	1439.44	7.7568e-08	1439.44	8.5241e-08	1439.44	9.6525e-08	1439.44	1.14263e-07	1439.44	1.25689e-07	1439.44	4.79244e-05
1441.44	7.0441e-08	1441.44	7.793e-08	1441.44	8.5626e-08	1441.44	9.696e-08	1441.44	1.14764e-07	1441.44	1.27354e-07	1441.44	4.85792e-05
1443.44	7.0789e-08	1443.44	7.8242e-08	1443.44	8.5994e-08	1443.44	9.7335e-08	1443.44	1.15212e-07	1443.44	1.27866e-07	1443.44	4.93149e-05
1445.44	7.1159e-08	1445.44	7.8574e-08	1445.44	8.6344e-08	1445.44	9.7751e-08	1445.44	1.15716e-07	1445.44	1.2838e-07	1445.44	5.01078e-05
1447.45	7.1504e-08	1447.45	7.8975e-08	1447.45	8.6737e-08	1447.45	9.8191e-08	1447.45	1.16229e-07	1447.45	1.28983e-07	1447.45	5.07834e-05
1449.45	7.1864e-08	1449.45	7.9331e-08	1449.45	8.7145e-08	1449.45	9.8594e-08	1449.45	1.16701e-07	1449.45	1.29501e-07	1449.45	5.15491e-05
1451.45	7.2218e-08	1451.45	7.9685e-08	1451.45	8.759e-08	1451.45	9.9049e-08	1451.45	1.17204e-07	1451.45	1.30022e-07	1451.45	5.234e-05
1453.45	7.2549e-08	1453.45	8.006e-08	1453.45	8.7968e-08	1453.45	9.9528e-08	1453.45	1.17712e-07	1453.45	1.30632e-07	1453.45	5.31556e-05
1455.46	7.2855e-08	1455.46	8.0472e-08	1455.46	8.8402e-08	1455.46	9.9988e-08	1455.46	1.18235e-07	1455.46	1.31157e-07	1455.46	5.40074e-05
1457.46	7.3315e-08	1457.46	8.0883e-08	1457.46	8.8789e-08	1457.46	1.00446e-07	1457.46	1.18813e-07	1457.46	1.3186e-07	1457.46	5.48663e-05
1459.46	7.3636e-08	1459.46	8.1303e-08	1459.46	8.9215e-08	1459.46	1.00911e-07	1459.46	1.19344e-07	1459.46	1.31278e-07	1459.46	5.56106e-05
1461.46	7.4022e-08	1461.46	8.1679e-08	1461.46	8.9676e-08	1461.46	1.01412e-07	1461.46	1.19878e-07	1461.46	1.31866e-07	1461.46	5.65354e-05
1463.46	7.4412e-08	1463.46	8.2086e-08	1463.46	9.0127e-08	1463.46	1.01904e-07	1463.46	1.20472e-07	1463.46	1.32519e-07	1463.46	5.73311e-05
1465.47	7.4852e-08	1465.47	8.2521e-08	1465.47	9.0604e-08	1465.47	1.02377e-07	1465.47	1.21053e-07	1465.47	1.33158e-07	1465.47	5.82508e-05
1467.47	7.5268e-08	1467.47	8.2951e-08	1467.47	9.1029e-08	1467.47	1.02906e-07	1467.47	1.21622e-07	1467.47	1.33784e-07	1467.47	5.90883e-05
1469.47	7.564e-08	1469.47	8.3384e-08	1469.47	9.1501e-08	1469.47	1.03409e-07	1469.47	1.22211e-07	1469.47	1.34432e-07	1469.47	6.00208e-05
1471.47	7.5996e-08	1471.47	8.383e-08	1471.47	9.1945e-08	1471.47	1.03958e-07	1471.47	1.22808e-07	1471.47	1.35089e-07	1471.47	6.09962e-05
1473.47	7.6453e-08	1473.47	8.4265e-08	1473.47	9.2455e-08	1473.47	1.04503e-07	1473.47	1.23429e-07	1473.47	1.35772e-07	1473.47	6.19112e-05
1475.47	7.6908e-08	1475.47	8.4721e-08	1475.47	9.3004e-08	1475.47	1.05008e-07	1475.47	1.24026e-07	1475.47	1.36429e-07	1475.47	6.27873e-05
1477.48	7.7281e-08	1477.48	8.5219e-08	1477.48	9.3494e-08	1477.48	1.05567e-07	1477.48	1.24639e-07	1477.48	1.37103e-07	1477.48	6.37551e-05
1479.48	7.771e-08	1479.48	8.5694e-08	1479.48	9.3969e-08	1479.48	1.06164e-07	1479.48	1.25301e-07	1479.48	1.37831e-07	1479.48	6.4744e-05
1481.48	7.8081e-08	1481.48	8.6213e-08	1481.48	9.4459e-08	1481.48	1.06712e-07	1481.48	1.25973e-07	1481.48	1.3857e-07	1481.48	6.57495e-05
1483.48	7.8554e-08	1483.48	8.6681e-08	1483.48	9.5014e-08	1483.48	1.0728e-07	1483.48	1.26636e-07	1483.48	1.40509e-07	1483.48	6.67477e-05
1485.49	7.9016e-08	1485.49	8.7197e-08	1485.49	9.5549e-08	1485.49	1.07861e-07	1485.49	1.27352e-07	1485.49	1.41357e-07	1485.49	6.77382e-05
1487.49	7.9538e-08	1487.49	8.7697e-08	1487.49	9.6115e-08	1487.49	1.08465e-07	1487.49	1.28037e-07	1487.49	1.42115e-07	1487.49	6.87939e-05
1489.49	8.0094e-08	1489.49	8.8227e-08	1489.49	9.6664e-08	1489.49	1.09099e-07	1489.49	1.28759e-07	1489.49	1.41641e-07	1489.49	6.98569e-05
1491.49	8.063e-08	1491.49	8.8746e-08	1491.49	9.7243e-08	1491.49	1.09704e-07	1491.49	1.29445e-07	1491.49	1.43644e-07	1491.49	7.08816e-05
1493.49	8.106e-08	1493.49	8.9309e-08	1493.49	9.7784e-08	1493.49	1.10401e-07	1493.49	1.30193e-07	1493.49	1.43212e-07	1493.49	7.19998e-05
1495.5	8.1554e-08	1495.5	8.9838e-08	1495.5	9.8404e-08	1495.5	1.11023e-07	1495.5	1.30941e-07	1495.5	1.44035e-07	1495.5	7.31233e-05
1497.5	8.2127e-08	1497.5	9.0379e-08	1497.5	9.9016e-08	1497.5	1.11708e-07	1497.5	1.31673e-07	1497.5	1.4484e-07	1497.5	7.41715e-05
1499.5	8.268e-08	1499.5	9.097e-08	1499.5	9.9607e-08	1499.5	1.12394e-07	1499.5	1.32417e-07	1499.5	1.45659e-07	1499.5	7.5276e-05
1501.5	8.3234e-08	1501.5	9.1578e-08	1501.5	1.00243e-07	1501.5	1.13069e-07	1501.5	1.33234e-07	1501.5	1.46557e-07	1501.5	7.64651e-05
1503.5	8.3805e-08	1503.5	9.218e-08	1503.5	1.0091e-07	1503.5	1.13787e-07	1503.5	1.34071e-07	1503.5	1.47478e-07	1503.5	7.76394e-05
1505.51	8.4401e-08	1505.51	9.277e-08	1505.51	1.01542e-07	1505.51	1.14455e-07	1505.51	1.34877e-07	1505.51	1.48365e-07	1505.51	7.86936e-05
1507.51	8.4914e-08	1507.51	9.3406e-08	1507.51	1.02139e-07	1507.51	1.15184e-07	1507.51	1.35708e-07	1507.51	1.49279e-07	1507.51	7.9806e-05
1509.51	8.5517e-08	1509.51	9.4058e-08	1509.51	1.02829e-07	1509.51	1.15933e-07	1509.51	1.36541e-07	1509.51	1.50195e-07	1509.51	8.11521e-05
1511.51	8.6167e-08	1511.51	9.4697e-08	1511.51	1.03543e-07	1511.51	1.16675e-07	1511.51	1.37434e-07	1511.51	1.51177e-07	1511.51	8.23557e-05
1513.52	8.679e-08	1513.52	9.5341e-08	1513.52	1.04286e-07	1513.52	1.17461e-07	1513.52	1.38303e-07	1513.52	1.52133e-07	1513.52	8.3548e-05
1515.52	8.738e-08	1515.52	9.5982e-08	1515.52	1.04977e-07	1515.52	1.18221e-07	1515.52	1.39175e-07	1515.52	1.53093e-07	1515.52	8.48615e-05
1517.52	8.803e-08	1517.52	9.6683e-08	1517.52	1.05694e-07	1517.52	1.19014e-07	1517.52	1.40079e-07	1517.52	1.54087e-07	1517.52	8.61632e-05
1519.52	8.8725e-08	1519.52	9.7399e-08	1519.52	1.06431e-07	1519.52	1.19859e-07	1519.52	1.41021e-07	1519.52	1.55123e-07	1519.52	8.73814e-05
1521.52	8.9444e-08	1521.52	9.8109e-08	1521.52	1.07181e-07	1521.52	1.20715e-07	1521.52	1.42009e-07	1521.52	1.5621e-07	1521.52	8.87175e-05
1523.52	9.0113e-08	1523.52	9.8842e-08	1523.52	1.07979e-07	1523.52	1.21546e-07	1523.52	1.42979e-07	1523.52	1.57277e-07	1523.52	8.99769e-05
1525.53	9.0845e-08	1525.53	9.9592e-08	1525.53	1.08738e-07	1525.53	1.22411e-07	1525.53	1.4399e-07	1525.53	1.58389e-07	1525.53	9.14913e-05
1527.53	9.1602e-08	1527.53	1.00352e-07	1527.53	1.09549e-07	1527.53	1.23297e-07	1527.53	1.44985e-07	1527.53	1.59484e-07	1527.53	9.28473e-05
1529.53	9.2351e-08	1529.53	1.0111e-07	1529.53	1.10357e-07	1529.53	1.24185e-07	1529.53	1.46027e-07	1529.53	1.6063e-07	1529.53	9.41785e-05
1531.53	9.311e-08	1531.53	1.01981e-07	1531.53	1.11215e-07	1531.53	1.25131e-07	1531.53	1.47084e-07	1531.53	1.61792e-07	1531.53	9.55549e-05
1533.53	9.3928e-08	1533.53	1.02767e-07	1533.53	1.12103e-07	1533.53	1.26062e-07	1533.53	1.4814e-07	1533.53	1.62954e-07	1533.53	9.69517e-05
1535.54	9.4788e-08	1535.54	1.03541e-07	1535.54	1.13009e-07	1535.54	1.27018e-07	1535.54	1.49211e-07	1535.54	1.64132e-07	1535.54	9.84117e-05
1537.54	9.5701e-08	1537.54	1.04394e-07	1537.54	1.1392e-07	1537.54	1.28018e-07	1537.54	1.5032e-07	1537.54	1.65352e-07	1537.54	9.98755e-05
1539.54	9.6561e-08	1539.54	1.0524e-07	1539.54	1.14805e-07	1539.54	1.29043e-07	1539.54	1.51474e-07	1539.54	1.66621e-07	1539.54	0.0001014
1541.54	9.7555e-08	1541.54	1.06156e-07	1541.54	1.15723e-07	1541.54	1.30048e-07	1541.54	1.52658e-07	1541.54	1.67924e-07	1541.54	0.000102805
1543.55	9.8621e-08	1543.55	1.07085e-07	1543.55	1.16674e-07	1543.55	1.31081e-07	1543.55	1.53844e-07	1543.55	1.69228e-07	1543.55	0.000104359
1545.55	9.9693e-08	1545.55	1.08005e-07	1545.55	1.1766e-07	1545.55	1.32168e-07	1545.55	1.55058e-07	1545.55	1.70564e-07	1545.55	0.00010587
1547.55	1.03067e-07	1547.55	1.08939e-07	1547.55	1.18672e-07	1547.55	1.33272e-07	1547.55	1.56308e-07	1547.55	1.71939e-07	1547.55	0.000107504
1549.55	1.06735e-07	1549.55	1.09923e-07	1549.55	1.19701e-07	1549.55	1.34379e-07	1549.55	1.57622e-07	1549.55	1.73384e-07	1549.55	0.000109028
1551.55	1.12199e-07	1551.55	1.10964e-07	1551.55	1.20762e-07	1551.55	1.35511e-07	1551.55	1.58931e-07	1551.55	1.74824e-07	1551.55	0.000110664
1553.55	1.19861e-07	1553.55	1.11979e-07	1553.55	1.21792e-07	1553.55	1.36699e-07	1553.55	1.60245e-07	1553.55	1.7627e-07	1553.55	0.000112292
1555.56	1.31883e-07	1555.56	1.12989e-07	1555.56	1.22886e-07	1555.56	1.37896e-07	1555.56	1.61572e-07	1555.56	1.77729e-07	1555.56	0.000114005
1557.56	1.50556e-07	1557.56	1.14065e-07	1557.56	1.24049e-07	1557.56	1.39115e-07	1557.56	1.62975e-07	1557.56	1.79273e-07	1557.56	0.000115715
1559.56	1.82469e-07	1559.56	1.15185e-07	1559.56	1.25195e-07	1559.56	1.40337e-07	1559.56	1.64402e-07	1559.56	1.80842e-07	1559.56	0.000117441
1561.56	2.28465e-07	1561.56	1.16304e-07	1561.56	1.26393e-07	1561.56	1.41685e-07	1561.56	1.65867e-07	1561.56	1.82454e-07	1561.56	0.000119046
1563.56	2.95855e-07	1563.56	1.17433e-07	1563.56	1.27548e-07	1563.56	1.43008e-07	1563.56	1.67353e-07	1563.56	1.84088e-07	1563.56	0.000120807
1565.57	3.88453e-07	1565.57	1.18628e-07	1565.57	1.28794e-07	1565.57	1.44337e-07	1565.57	1.68886e-07	1565.57	1.85775e-07	1565.57	0.000122558
1567.45	4.95018e-07	1567.57	1.19877e-07	1567.57	1.3002e-07	1567.57	1.45738e-07	1567.57	1.7047e-07	1567.57	1.87517e-07	1567.57	0.000124353
1567.04	5.00072e-07	1569.57	1.21185e-07	1569.57	1.31332e-07	1569.57	1.47138e-07	1569.57	1.72063e-07	1569.57	1.89269e-07	1569.57	0.000126239
		1571.57	1.224e-07	1571.57	1.32674e-07	1571.57	1.48549e-07	1571.57	1.73717e-07	1571.57	1.91089e-07	1571.57	0.000128157
		1573.58	1.23779e-07	1573.58	1.3401e-07	1573.58	1.50027e-07	1573.58	1.75405e-07	1573.58	1.92946e-07	1573.58	0.000130029
		1575.58	1.25185e-07	1575.58	1.35405e-07	1575.58	1.51534e-07	1575.58	1.77118e-07	1575.58	1.9483e-07	1575.58	0.00013196
		1577.58	1.26622e-07	1577.58	1.36853e-07	1577.58	1.53088e-07	1577.58	1.78859e-07	1577.58	1.96745e-07	1577.58	0.000133968
		1579.58	1.28161e-07	1579.58	1.38369e-07	1579.58	1.54677e-07	1579.58	1.80653e-07	1579.58	1.98718e-07	1579.58	0.000135898
		1581.58	1.29891e-07	1581.58	1.3983e-07	1581.58	1.56325e-07	1581.58	1.82505e-07	1581.58	2.00756e-07	1581.58	0.000137874
		1583.58	1.32428e-07	1583.58	1.41374e-07	1583.58	1.57988e-07	1583.58	1.84376e-07	1583.58	2.02814e-07	1583.58	0.000139882
		1585.59	1.39643e-07	1585.59	1.4295e-07	1585.59	1.59717e-07	1585.59	1.86324e-07	1585.59	2.04956e-07	1585.59	0.000141869
		1587.59	1.60356e-07	1587.59	1.44623e-07	1587.59	1.61499e-07	1587.59	1.88317e-07	1587.59	2.07149e-07	1587.59	0.000143942
		1589.59	2.00597e-07	1589.59	1.46288e-07	1589.59	1.63293e-07	1589.59	1.90416e-07	1589.59	2.09458e-07	1589.59	0.000145963
		1591.59	2.6842e-07	1591.59	1.48024e-07	1591.59	1.65194e-07	1591.59	1.92495e-07	1591.59	2.11745e-07	1591.59	0.000148088
		1593.59	3.71355e-07	1593.59	1.49749e-07	1593.59	1.67075e-07	1593.59	1.94642e-07	1593.59	2.14106e-07	1593.59	0.000150274
		1595.47	4.95986e-07	1595.6	1.51566e-07	1595.6	1.69046e-07	1595.6	1.96859e-07	1595.6	2.16545e-07	1595.6	0.000152413
		1594.96	4.99983e-07	1597.6	1.53497e-07	1597.6	1.71025e-07	1597.6	1.99134e-07	1597.6	2.19047e-07	1597.6	0.000154533
		1594.42	5.00052e-07	1599.6	1.55434e-07	1599.6	1.7311e-07	1599.6	2.01455e-07	1599.6	2.21601e-07	1599.6	0.000156832
				1601.6	1.57421e-07	1601.6	1.75261e-07	1601.6	2.03867e-07	1601.6	2.24254e-07	1601.6	0.000159049
				1603.61	1.59469e-07	1603.61	1.77456e-07	1603.61	2.06358e-07	1603.61	2.26994e-07	1603.61	0.000161389
				1605.61	1.61591e-07	1605.61	1.79721e-07	1605.61	2.08883e-07	1605.61	2.29771e-07	1605.61	0.000163701
				1607.61	1.63771e-07	1607.61	1.82057e-07	1607.61	2.11494e-07	1607.61	2.32643e-07	1607.61	0.000166128
				1609.61	1.66084e-07	1609.61	1.84423e-07	1609.61	2.14228e-07	1609.61	2.35651e-07	1609.61	0.000168443
				1611.61	1.68477e-07	1611.61	1.86893e-07	1611.61	2.17026e-07	1611.61	2.38729e-07	1611.61	0.000170825
				1613.61	1.71013e-07	1613.61	1.89391e-07	1613.61	2.19829e-07	1613.61	2.41812e-07	1613.61	0.00017325
				1615.62	1.73902e-07	1615.62	1.92041e-07	1615.62	2.22747e-07	1615.62	2.45022e-07	1615.62	0.000175926
				1617.62	1.78371e-07	1617.62	1.94747e-07	1617.62	2.25778e-07	1617.62	2.48356e-07	1617.62	0.000178257
				1619.62	1.90695e-07	1619.62	1.97528e-07	1619.62	2.2891e-07	1619.62	2.51801e-07	1619.62	0.000180796
				1621.62	2.23639e-07	1621.62	2.00381e-07	1621.62	2.32157e-07	1621.62	2.55373e-07	1621.62	0.000183391
				1623.62	2.83574e-07	1623.62	2.03374e-07	1623.62	2.35447e-07	1623.62	2.58992e-07	1623.62	0.000186036
				1625.62	3.74775e-07	1625.62	2.06475e-07	1625.62	2.38875e-07	1625.62	2.62763e-07	1625.62	0.000188661
				1627.36	4.9584e-07	1627.63	2.09675e-07	1627.63	2.42441e-07	1627.63	2.66685e-07	1627.63	0.000191335
				1626.91	5.0003e-07	1629.63	2.13004e-07	1629.63	2.46113e-07	1629.63	2.70724e-07	1629.63	0.000194035
						1631.63	2.16438e-07	1631.63	2.4991e-07	1631.63	2.74901e-07	1631.63	0.000196789
						1633.63	2.2002e-07	1633.63	2.53893e-07	1633.63	2.79282e-07	1633.63	0.000199666
						1635.64	2.23674e-07	1635.64	2.57962e-07	1635.64	2.83758e-07	1635.64	0.000202422
						1637.64	2.27555e-07	1637.64	2.62178e-07	1637.64	2.88396e-07	1637.64	0.000205384
						1639.64	2.31544e-07	1639.64	2.66584e-07	1639.64	2.93242e-07	1639.64	0.000208235
						1641.64	2.35718e-07	1641.64	2.71167e-07	1641.64	2.98284e-07	1641.64	0.000211136
						1643.64	2.40169e-07	1643.64	2.75907e-07	1643.64	3.03498e-07	1643.64	0.000214099
						1645.65	2.4483e-07	1645.65	2.80865e-07	1645.65	3.08952e-07	1645.65	0.000217138
						1647.65	2.49738e-07	1647.65	2.86042e-07	1647.65	3.14646e-07	1647.65	0.000220178
						1649.65	2.55337e-07	1649.65	2.9153e-07	1649.65	3.2006e-07	1649.65	0.000223336
						1651.65	2.63265e-07	1651.65	2.97186e-07	1651.65	3.24961e-07	1651.65	0.000226384
						1653.65	2.81025e-07	1653.65	3.03244e-07	1653.65	3.30684e-07	1653.65	0.000229584
						1655.65	3.19984e-07	1655.65	3.09675e-07	1655.65	3.37129e-07	1655.65	0.00023304
						1657.66	3.85184e-07	1657.66	3.16471e-07	1657.66	3.42987e-07	1657.66	0.000236385
						1659.66	4.77899e-07	1659.66	3.23831e-07	1659.66	3.49735e-07	1659.66	0.000239658
						1659.65	5.00008e-07	1661.66	3.31751e-07	1661.66	3.56785e-07	1661.66	0.000243021
								1663.66	3.4108e-07	1663.66	3.64311e-07	1663.66	0.000246486
								1665.67	3.53739e-07	1665.67	3.71031e-07	1665.67	0.000249779
								1667.67	3.79645e-07	1667.67	3.79535e-07	1667.67	0.000253319
								1669.67	4.31887e-07	1669.67	3.87827e-07	1669.67	0.000256827
								1671.67	5.00032e-07	1671.67	3.9645e-07	1671.67	0.000260386
										1673.67	4.05547e-07	1673.68	0.000263921
										1675.67	4.14938e-07	1675.68	0.000267452
										1677.68	4.24644e-07	1677.68	0.000271206
										1679.68	4.36087e-07	1679.68	0.000275128
										1681.68	4.50869e-07	1681.68	0.00027875
										1683.68	4.83041e-07	1683.68	0.000282504
										1685.68	5.22382e-07	1685.69	0.000286398
												1687.69	0.000290429
												1689.69	0.000294531
												1691.69	0.000298512
												1693.69	0.000302622
												1695.7	0.000306756
												1697.7	0.000311048
												1699.7	0.000315283
												1701.7	0.000319661
												1703.71	0.000323923
												1705.71	0.000328127
												1707.71	0.000332712
												1709.71	0.00033739
												1711.71	0.000342164
												1713.71	0.000346774
												1715.72	0.000351429
												1717.72	0.000356207
												1719.72	0.00036107
												1721.72	0.000365986
												1723.72	0.000370927
												1725.73	0.000375854
												1727.73	0.000381004
												1729.73	0.00038625
												1731.73	0.000391259
												1733.74	0.000396584
												1735.74	0.000401975
												1737.74	0.000407127
												1739.74	0.000412728
												1741.74	0.000418319
												1743.74	0.000424129
												1745.75	0.000429855
												1747.75	0.00043609
												1749.75	0.000442203
												1751.75	0.000448212
												1753.76	0.0004543
												1755.76	0.000460582
												1757.76	0.000466955
												1759.76	0.000473399
												1761.76	0.000480198
												1763.77	0.000486965
												1765.77	0.000493951
												1767.77	0.000501265
												1769.77	0.000508504
												1771.77	0.000516329
												1773.77	0.000524085
												1775.78	0.000532425
												1777.78	0.000541951
												1779.78	0.000870095
												1781.78	0.000896733

## Sheet: Figure2(c)
Figure2(c)
Time (μs)	Voltage (V) 25℃	Voltage (V) 75℃	Voltage (V) 125℃	Voltage (V) 175℃	current (A) 25℃	current (A) 75℃	current (A) 125℃	current (A) 175℃	Time (μs)	the repetitive UIS Voltage (V) 25℃	the repetitive UIS current (A) 25℃	Time (μs)	the repetitive UIS Voltage (V) 25℃	the repetitive UIS current (A) 25℃
-7.04	2.36	6.25	17.96	16.73	0.46	0.51	0.4	0.42	-0.1	15.21	0	1.2e+06	0.44	0.04
-6.4	5.22	2.36	17.65	9.91	0.1	0.44	0.04	0.33	-0.1	16.22	0.01	1.2e+06	22.62	0.12
-5.76	2.24	7.24	9.91	6.19	0.24	0.44	0.52	0.58	-0.1	8.34	0.01	1.2e+06	13.92	0.04
-5.12	2.37	2.36	9.25	1.24	0.88	0.32	0.42	0.2	-0.1	21.04	0.01	1.2e+06	40.6	0.09
-4.48	1.36	1.22	9.91	6.22	0.42	0.3	0.43	0.38	-0.1	5.26	0.01	1.2e+06	20.16	0.03
-3.84	1.36	1.24	2.21	1.36	0.54	0.37	0.21	0.4	-0.1	-1.61	0.01	1.2e+06	9.28	0.11
-3.2	2.21	-6.81	3.78	4.96	0.45	0.21	0.42	0.36	-0.09	17.13	0.02	1.2e+06	9.43	0.07
-2.56	1.24	1.63	9.29	1.83	0.46	0.58	0.01	0.37	-0.09	18.89	0.01	1.2e+06	-2.47	0.13
-1.92	-6.23	1.34	2.48	5.53	0.31	0.33	0.45	0.36	-0.09	9.37	0.01	1.2e+06	10.88	0.07
-1.28	3.53	1.22	4.33	1.21	0.13	0.01	0.49	0.26	-0.09	5.71	0.01	1.2e+06	14.21	0.07
-0.64	6.32	-2.35	5.58	4.25	0.36	0.32	0.5	0.42	-0.09	12.89	0.01	1.2e+06	-7.54	0.1
0	3.43	2.44	8.05	14.87	0.98	0.32	0.81	1.29	-0.09	-4.39	0.02	1.2e+06	-9.86	0.08
0.64	1739.36	1788.59	1845.45	1893.61	28.16	28.56	28.87	29.02	-0.09	12.89	0.01	1.2e+06	15.52	0.04
1.28	1743.3	1792.71	1850.28	1904.51	27.1	27.66	27.91	27.54	-0.09	9.52	0	1.2e+06	11.89	0.07
1.92	1746.91	1797.31	1855.8	1913.21	25.94	26.4	26.77	26.17	-0.09	12.59	0.01	1.2e+06	15.23	0.12
2.56	1750.87	1801.42	1861.04	1919.14	24.68	25.17	25.4	24.95	-0.09	-3.66	0.01	1.2e+06	2.32	0.08
3.2	1753.94	1804.73	1865.44	1924.24	23.55	23.84	24.13	23.62	-0.08	23.43	0.01	1.2e+06	35.52	0.06
3.84	1757.54	1807.69	1869.87	1929.9	22.33	22.65	22.81	22.48	-0.08	2.2	0.01	1.2e+06	7.69	0.07
4.48	1760.71	1810.91	1874.15	1934.18	20.93	21.44	21.54	21.22	-0.08	20.8	0.02	1.2e+06	27.4	0.08
5.12	1763.34	1813.67	1878.84	1938.53	19.86	19.94	20.03	19.96	-0.08	5.13	0.01	1.2e+06	17.26	0.04
5.76	1765.57	1817.02	1883.26	1942.6	18.65	18.87	18.74	18.71	-0.08	0.73	0.01	1.2e+06	11.46	0.04
6.4	1767.75	1820.17	1887.54	1946.39	17.37	17.6	17.57	17.48	-0.08	10.84	0	1.2e+06	20.3	0.07
7.04	1770.24	1822.41	1889.47	1947.93	16.14	16.32	16.39	16.17	-0.08	9.81	0.01	1.2e+06	24.8	0.06
7.68	1773	1825.3	1891.54	1948.61	15.07	15.21	14.97	14.97	-0.08	18.16	0.01	1.2e+06	34.08	0.09
8.32	1776.58	1827.09	1892.37	1947.41	13.68	13.87	13.67	13.76	-0.08	7.91	0.02	1.2e+06	3.19	0.04
8.96	1778.38	1828.75	1893.06	1946.9	12.45	12.7	12.58	12.61	-0.08	20.65	0.01	1.2e+06	18.42	0.05
9.6	1779.34	1829.99	1891.62	1945.19	11.22	11.41	11.26	11.15	-0.07	20.65	0.01	1.2e+06	20.3	0.1
10.24	1780.45	1829.02	1889.83	1942.97	10	10.23	9.97	9.81	-0.07	-11.86	0.02	1.2e+06	25.23	0.03
10.88	1780.99	1827.51	1888.04	1938.6	8.61	8.64	8.74	8.42	-0.07	8.05	0.01	1.2e+06	19.28	0
11.52	1778.5	1826.26	1885.42	1933.63	7.23	7.41	7.27	6.91	-0.07	13.77	0.01	1.2e+06	4.35	0.1
12.16	1771.12	1820.47	1879.35	1928.66	6.26	6.13	5.78	5.57	-0.07	9.52	0.01	1.2e+06	13.2	0.07
12.8	1759.62	1810.12	1866.94	1915.41	4.88	4.69	4.45	4.39	-0.07	11.28	0.01	1.2e+06	15.23	0.05
13.44	1747.72	1795.21	1843.77	1890.3	3.65	3.38	3.02	3	-0.07	9.67	0.01	1.2e+06	23.06	0.03
14.08	1735.55	1773.55	1800.6	1822.48	2.16	2.24	1.84	1.55	-0.07	21.38	0	1.2e+06	36.54	0.09
14.72	1719.65	1732.42	1752.48	1642.21	1.06	1.32	0.81	0.69	-0.07	18.6	0.01	1.2e+06	12.91	0.1
15.36	1683.72	1637.88	1518.32	1326.28	0.78	0.41	0.07	0.38	-0.07	-13.91	0.01	1.2e+06	22.91	0.03
16	1605.04	1465.04	1297.17	1048.76	0.33	-0.08	0.15	-0.04	-0.06	7.03	0.01	1.2e+06	10.15	0.1
16.64	1398.14	1233.36	1033.27	732.21	0.3	0.11	0.2	0.13	-0.06	35.15	0	1.2e+06	14.79	0.05
17.28	1150.97	903.19	723.54	405.13	0.29	0.06	0.11	0.08	-0.06	7.47	0.02	1.2e+06	-14.94	0.09
17.92	843.1	549.47	374.78	131.95	0.19	-0.02	0.3	0.09	-0.06	16.84	0.01	1.2e+06	17.11	0.06
18.7	496.81	207.52	85.49	14.23	0.36	0.13	0.34	0.27	-0.06	30.46	0.01	1.2e+06	20.59	0.05
19.37	182.74	68.14	30.35	35.93	0.36	0.29	0.3	0.31	-0.06	26.21	0	1.2e+06	11.89	0.05
19.84	48.94	19.82	10.53	37.17	0.38	0.29	0.34	0.25	-0.06	28.56	0.01	1.2e+06	35.24	0.08
20.48	16.25	2.02	31.59	13.01	0.31	0.31	0.32	0.39	-0.06	7.18	0.01	1.2e+06	5.22	0.03
21.12	16.36	43.36	18.58	13.63	0.41	0.23	0.38	0.29	-0.06	31.05	0.01	1.2e+06	0.44	0.03
21.76	16.22	27.26	14.26	15.97	0.32	0.32	0.33	0.21	-0.06	9.23	0	1.2e+06	22.76	0.01
22.4	19.25	27.19	14.32	15.02	0.28	0.25	0.31	0.25	-0.05	26.95	0.01	1.2e+06	32.62	0.12
23.04	3.04	19.2	14.25	15.04	0.32	0.18	0.34	0.33	-0.05	11.28	0.01	1.2e+06	5.51	0.05
23.68	-3.04	16.11	14.25	11.77	0.27	0.2	0.34	0.36	-0.05	11.13	0.01	1.2e+06	27.55	0.09
24.32	-3.72	24.35	22.18	27.6	0.17	0.23	0.31	0.35	-0.05	13.62	0.01	1.2e+06	8.56	0.06
24.96	3.25	19.71	14.61	29.22	0.22	0.22	0.21	0.34	-0.05	14.35	0	1.2e+06	28.86	0.08
25.6	7.43	17.26	14.01	26.26	0.19	0.09	0.27	0.35	-0.05	1.46	0.01	1.2e+06	20.59	0.04
26.24	11.15	17.04	14.07	26.35	0.25	0.12	0.27	0.31	-0.05	-2.2	0.01	1.2e+06	23.78	0.05
26.88	3.1	19.61	14.57	26.92	0.31	0.16	0.24	0.38	-0.05	11.72	0.01	1.2e+06	37.26	0.05
									-0.05	-19.18	0.01	1.2e+06	9.72	0.1
									-0.05	17.13	0	1.2e+06	13.49	0.06
									-0.04	-0.59	0.01	1.2e+06	20.44	-0.01
									-0.04	9.52	0.01	1.2e+06	15.81	0.06
									-0.04	6.74	0.01	1.2e+06	36.1	0.07
									-0.04	3.22	0.01	1.2e+06	24.8	0.06
									-0.04	1.61	0.01	1.2e+06	13.34	0.1
									-0.04	2.93	0.01	1.2e+06	19.43	0.09
									-0.04	-0.59	0.01	1.2e+06	14.94	0.07
									-0.04	13.33	0.02	1.2e+06	17.84	0.07
									-0.04	-2.64	0.01	1.2e+06	23.2	0.06
									-0.04	-7.32	0	1.2e+06	12.91	0.02
									-0.03	9.67	0.01	1.2e+06	19.14	0.05
									-0.03	14.5	0.01	1.2e+06	-2.9	0.07
									-0.03	3.37	0.01	1.2e+06	11.6	0.02
									-0.03	9.67	0.01	1.2e+06	7.11	0.12
									-0.03	2.34	0.01	1.2e+06	9.28	0.08
									-0.03	10.69	0.01	1.2e+06	15.95	0.03
									-0.03	11.13	0.01	1.2e+06	11.75	0.06
									-0.03	-24.31	0.01	1.2e+06	8.85	0.05
									-0.03	2.64	0.01	1.2e+06	9.43	0.09
									-0.03	4.83	0.01	1.2e+06	25.81	0.1
									-0.02	0.88	0.01	1.2e+06	14.36	0.05
									-0.02	-16.99	0	1.2e+06	28.71	0.09
									-0.02	4.69	0.02	1.2e+06	23.06	0.08
									-0.02	-8.79	0.01	1.2e+06	26.68	0.09
									-0.02	11.72	0.01	1.2e+06	12.91	0.05
									-0.02	-9.81	0.01	1.2e+06	1.45	0.06
									-0.02	5.13	0.01	1.2e+06	16.68	0.03
									-0.02	-11.42	0.01	1.2e+06	18.56	0.11
									-0.02	13.18	0.01	1.2e+06	7.11	0.05
									-0.02	-4.98	0.01	1.2e+06	9.72	0.06
									-0.01	-6.74	0.01	1.2e+06	-2.47	0.05
									-0.01	9.52	0.01	1.2e+06	13.49	0.05
									-0.01	-3.95	0.01	1.2e+06	-1.74	0
									-0.01	-16.99	0.01	1.2e+06	20.59	0.07
									-0.01	-11.72	0.01	1.2e+06	10.01	0.1
									-0.01	5.27	0.01	1.2e+06	3.48	0.03
									-0.01	0.73	0.01	1.2e+06	23.49	0.01
									-0.01	6.44	0.01	1.2e+06	11.46	0.05
									-0.01	7.18	0.01	1.2e+06	38.42	0.07
									-0.01	6.74	0.01	1.2e+06	20.16	0.04
									0	0.73	0.01	1.2e+06	10.88	0.07
									0	9.96	0	1.2e+06	14.36	0.09
									0	10.98	0.01	1.2e+06	14.21	0.06
									0	1.46	0.01	1.2e+06	-13.05	0.09
									0	21.53	0.01	1.2e+06	15.95	0.09
									0	1751.16	30.8	1.2e+06	11.46	0.08
									0	1742.03	28.52	1.2e+06	15.23	0.14
									0	1745.25	26.5	1.2e+06	14.36	0.03
									0	1736.8	24.46	1.2e+06	11.31	0.03
									0	1733.58	22.43	1.2e+06	19.28	0.07
									0.01	1733.58	20.45	1.2e+06	22.04	0.07
									0.01	1736.8	18.18	1.2e+06	13.78	0.08
									0.01	1739.99	16.18	1.2e+06	30.45	0.09
									0.01	1736.8	14.14	1.2e+06	17.69	0.1
									0.01	1736.8	12.12	1.2e+06	28.13	0.11
									0.01	1728.91	10.1	1.2e+06	15.52	0.07
									0.01	1722.29	7.83	1.2e+06	15.08	0.06
									0.01	1721.73	5.81	1.2e+06	10.44	0.04
									0.01	1715.66	3.81	1.2e+06	27.26	0.08
									0.01	1701.32	2.04	1.2e+06	5.08	0.04
									0.02	1670.42	-0.23	1.2e+06	20.01	0.05
									0.02	1593.16	0.25	1.2e+06	32.48	0.07
									0.02	1405.54	0.01	1.2e+06	-4.64	0.07
									0.02	1012.64	0.01	1.2e+06	13.92	0.07
									0.02	535.86	0.01	1.2e+06	7.11	0.06
									0.02	6.39	0.01	1.2e+06	15.66	0.03
									0.02	28.01	0.01	1.2e+06	34.51	0.06
									0.02	2.9	0.01	1.2e+06	12.62	0.1
									0.02	13.93	0.01	1.2e+06	13.49	0.02
									0.02	14.66	0.01	1.2e+06	17.4	0.05
									0.03	17.85	0.01	1.2e+06	8.7	0.09
									0.03	11.03	0.02	1.2e+06	18.13	0.05
									0.03	10.6	0.01	1.2e+06	12.76	0.08
									0.03	30.19	0.01	1.2e+06	-1.89	0.06
									0.03	17.56	0.01	1.2e+06	25.23	0.05
									0.03	15.39	0.01	1.2e+06	21.9	0.07
									0.03	29.46	0.01	1.2e+06	19.72	0.02
									0.03	11.76	0.01	1.2e+06	11.46	0.03
									0.03	0.73	0.01	1.2e+06	13.2	0.06
									0.03	4.21	0.02	1.2e+06	-8.41	0.05
									0.04	33.24	0.01	1.2e+06	18.7	0.08
									0.04	-1.6	0.01	1.2e+06	26.68	0.1
									0.04	21.19	0.01	1.2e+06	20.16	0.06
									0.04	19.45	0.02	1.2e+06	23.34	0.05
									0.04	7.4	0.01	1.2e+06	14.65	0.04
									0.04	13.79	0	1.2e+06	13.49	0.04
									0.04	2.18	0.01	1.2e+06	29.44	0.12
									0.04	11.9	0.02	1.2e+06	10.01	0.1
									0.04	26.42	0.01	1.2e+06	20.3	0.03
									0.04	8.71	0	1.2e+06	6.09	0.02
									0.05	31.79	0.01	1.2e+06	18.42	0.05
									0.05	19.74	0.01	1.2e+06	5.8	0.09
									0.05	29.17	0.01	1.2e+06	8.12	0.1
									0.05	13.35	0.01	1.2e+06	19.86	0.09
									0.05	10.74	0.01	1.2e+06	12.04	0.14
									0.05	18	0.01	1.2e+06	1.16	0.05
									0.05	16.69	0.01	1.2e+06	11.31	0.05
									0.05	20.61	0	1.2e+06	17.26	0.02
									0.05	23.95	0.01	1.2e+06	8.7	0.11
									0.05	13.5	0.01	1.2e+06	-7.98	0.06
									0.06	-3.77	0.01	1.2e+06	7.11	0.03
									0.06	19.01	0	1.2e+06	18.7	0.05
									0.06	7.26	0.01	1.2e+06	10.73	0.06
									0.06	29.17	0.01	1.2e+06	31.03	0.07
									0.06	3.05	0.01	1.2e+06	22.04	0.01
									0.06	19.45	0.01	1.2e+06	11.46	0.07
									0.06	15.39	0.01	1.2e+06	21.17	0.07
									0.06	5.52	0.01	1.2e+06	6.96	0.06
									0.06	18.14	0.01	1.2e+06	28.56	0.07
									0.06	12.19	0.01	1.2e+06	30.88	0.04
									0.07	23.51	0.01	1.2e+06	24.5	0.07
									0.07	26.13	0.01	1.2e+06	-14.5	0.05
									0.07	33.38	0.01	1.2e+06	18.42	0.07
									0.07	-9.58	0.01	1.2e+06	33.78	0.06
									0.07	1.02	0.01	1.2e+06	0.29	0.09
									0.07	16.26	0.01	1.2e+06	4.64	0.07
									0.07	24.96	0.02	1.2e+06	9.14	0.09
									0.07	3.05	0	1.2e+06	14.79	0.05
									0.07	13.21	0.01	1.2e+06	4.21	0.09
									0.07	4.93	0.01	1.2e+06	5.37	0.06
									0.08	10.6	0.01	1.2e+06	10.73	0.03
									0.08	23.51	0	1.2e+06	-5.66	0.08
									0.08	0	0.01	1.2e+06	19.72	0.09
									0.08	24.09	0.01	1.2e+06	1.6	0.06
									0.08	31.5	0	1.2e+06	19	0.07
									0.08	14.8	0.01	1.2e+06	10.59	0.06
									0.08	15.68	0	1.2e+06	21.17	0.1
									0.08	-3.05	0.02	1.2e+06	11.6	0.06
									0.08	16.4	0.01	1.2e+06	4.06	0.1
									0.08	7.55	0.01	1.2e+06	19.86	0.11
									0.09	26.85	0.02	1.2e+06	17.69	0.08
									0.09	30.19	0.01	1.2e+06	17.69	0.05
									0.09	17.13	0.01	1.2e+06	18.42	0.01
									0.09	32.08	0.01	1.2e+06	20.16	0.05
									0.09	31.35	0.01	1.2e+06	7.4	0.05
									0.09	24.38	0.01	1.2e+06	25.23	0.04
									0.09	7.26	0.01	1.2e+06	18.56	0
									0.09	23.22	0	1.2e+06	24.94	0.1
									0.09	32.8	0.01	1.2e+06	12.62	0.05
									0.09	3.34	0.01	1.2e+06	12.62	0.09
									0.1	23.51	0.01	1.2e+06	9.72	-0.03
									0.1	13.64	0	1.2e+06	6.09	0.04
									0.1	16.4	0.01	1.2e+06	24.8	0.1
									0.1	23.08	0.02	1.2e+06	14.79	0.01
									0.1	21.34	0.01	1.2e+06	18.27	0.02
									0.1	5.66	0.01	1.2e+06	28.42	0.08
									0.1	7.98	0.01	1.2e+06	23.78	0.1
									0.1	14.95	0.01	1.2e+06	0.15	0.11
									0.1	9.43	0.01	1.2e+06	33.93	0.04
									0.1	17.56	0.01	1.2e+06	8.56	0.04
									0.11	2.32	0.01	1.2e+06	13.92	0.08
									0.11	18.29	0.01	1.2e+06	6.96	0.04
									0.11	6.24	0.01	1.2e+06	22.04	0.04
									0.11	12.19	0.01	1.2e+06	25.52	0.05
									0.11	11.9	0.01	1.2e+06	10.15	0.04
									0.11	4.06	0.01	1.2e+06	15.66	0.08
									0.11	13.06	0.01	1.2e+06	2.9	0.04
									0.11	0.58	0	1.2e+06	24.36	0.09
									0.11	16.11	0.01	1.2e+06	8.27	0.07
									0.11	11.32	0.02	1.2e+06	10.44	0.07
									0.12	15.53	0.01	1.2e+06	9.86	0.03
									0.12	13.79	0	1.2e+06	15.66	0.06
									0.12	20.18	0.01	1.2e+06	19.58	0.12
									0.12	22.5	0.02	1.2e+06	12.33	0.01
									0.12	10.89	0.01	1.2e+06	13.92	0.08
									0.12	12.05	0.01	1.2e+06	25.38	0.03
									0.12	10.16	0.02	1.2e+06	34.94	0.06
									0.12	0.58	0.02	1.2e+06	-1.6	0.05
									0.12	2.32	0.01	1.2e+06	21.75	0.06
									0.12	8.85	0.01	1.2e+06	-1.89	0.06
									0.13	-8.27	0.01	1.2e+06	13.92	0.05
									0.13	18.72	0.02	1.2e+06	24.5	0.03
									0.13	2.18	0.01	1.2e+06	14.5	0.09
									0.13	8.42	0.01	1.2e+06	28.86	0.1
									0.13	20.47	0	1.2e+06	11.75	0.03
									0.13	9.87	0.02	1.2e+06	12.04	0.09
									0.13	-1.89	0.01	1.2e+06	26.1	0.05
									0.13	-0.15	0.01	1.2e+06	41.18	0
									0.13	18.87	0.01	1.2e+06	10.44	0.06
									0.13	12.19	0.02	1.2e+06	24.8	0.05
									0.14	10.02	0.02	1.2e+06	3.92	0.02
									0.14	27.14	0.01	1.2e+06	13.49	0.09
									0.14	21.19	0.01	1.2e+06	20.44	0.06
									0.14	24.67	0.02	1.2e+06	2.61	0.08
									0.14	1.89	0.01	1.2e+06	20.01	0.04
									0.14	10.16	0.01	1.2e+06	23.06	0.02
									0.14	9.72	0.01	1.2e+06	19.72	0.06
									0.14	4.64	0.01	1.2e+06	5.22	0.07
									0.14	21.92	0.01	1.2e+06	25.66	0.03
									0.14	20.76	0.01	1.2e+06	2.47	0.07
									0.15	5.95	0.01	1.2e+06	25.96	0.06
									0.15	-8.85	0.01	1.2e+06	21.75	0.06
									0.15	11.47	0.01	1.2e+06	-1.02	0.03
									0.15	3.05	0.01	1.2e+06	15.52	0.08
									0.15	34.25	0.02	1.2e+06	20.3	0.08
									0.15	14.37	0.01	1.2e+06	20.44	0.06
									0.15	27.29	0.01	1.2e+06	26.54	0.07
									0.15	23.22	0.01	1.2e+06	12.33	0.06
									0.15	3.77	0.01	1.2e+06	36.4	0.05
									0.15	13.79	0.01	1.2e+06	12.91	0.07
									0.16	9.58	0.01	1.2e+06	16.1	0.02
									0.16	6.1	0.01	1.2e+06	21.6	0.03
									0.16	10.31	0.01	1.2e+06	23.34	0.07
									0.16	22.5	0.01	1.2e+06	15.23	0.1
									0.16	2.47	0.01	1.2e+06	27.26	0.07
									0.16	9	0.01	1.2e+06	-6.38	0.09
									0.16	5.08	0.02	1.2e+06	22.18	0.14
									0.16	26.71	0.01	1.2e+06	14.36	0.05
									0.16	13.21	0.01	1.2e+06	-1.45	0.06
									0.16	-3.05	0	1.2e+06	18.42	0.09
									0.17	5.81	0.01	1.2e+06	11.6	0.13
									0.17	0.58	0.02	1.2e+06	18.27	0.07
									0.17	18	0.01	1.2e+06	19.14	0.05
									0.17	11.47	0.01	1.2e+06	5.95	0.09
									0.17	10.02	0.01	1.2e+06	4.79	0.1
									0.17	24.67	0.01	1.2e+06	1.6	0.06
									0.17	32.66	0.01	1.2e+06	17.4	0.04
									0.17	11.18	0.01	1.2e+06	36.68	0.06
									0.17	16.69	0.02	1.2e+06	21.46	0.06
									0.17	5.66	0.02	1.2e+06	5.08	0.09
									0.18	11.32	0.01	1.2e+06	12.62	0.05
									0.18	20.03	0.01	1.2e+06	-3.34	0.04
									0.18	13.06	0.01	1.2e+06	7.83	0.06
									0.18	24.24	0.02	1.2e+06	21.32	0.08
									0.18	10.16	0.01	1.2e+06	12.91	0.06
									0.18	12.63	0	1.2e+06	10.73	0.1
									0.18	34.69	0.01	1.2e+06	28.86	0.07
									0.18	35.42	0.01	1.2e+06	28.13	0.08
									0.18	5.95	0.01	1.2e+06	7.98	0.03
									0.18	1.45	0.01	1.2e+06	29.87	0.06
									0.19	27.14	0.01	1.2e+06	4.93	0.06
									0.19	16.98	0.01	1.2e+06	-5.95	0.07
									0.19	17.71	0.01	1.2e+06	16.82	0.06
									0.19	3.05	0	1.2e+06	-0.87	0.06
									0.19	20.9	0.01	1.2e+06	13.49	0.07
									0.19	-2.32	0.01	1.2e+06	37.56	0.05
									0.19	6.39	0.02	1.2e+06	24.07	0.06
									0.19	10.74	0	1.2e+06	13.05	0.1
									0.19	20.03	0.01	1.2e+06	10.3	0.05
									0.19	22.06	0.01	1.2e+06	2.63	0.09
									0.2	13.5	0.01	1.2e+06	13.05	0.02
									0.2	2.76	0.01	1.2e+06	43.21	0.1
									0.2	35.71	0.01	1.2e+06	17.11	0.05
									0.2	20.61	0.01	1.2e+06	7.98	0.04
									0.2	-2.76	0.01	1.2e+06	13.34	0.03
									0.2	28.74	0	1.2e+06	8.99	0.09
									0.2	5.23	0	1.2e+06	21.6	0.1
									0.2	12.19	0.01	1.2e+06	10.59	0.07
									0.2	21.05	0.01	1.2e+06	-5.22	0.07
									0.2	18.43	0.01	1.2e+06	23.2	0.06
									0.21	38.46	0.01	1.2e+06	27.84	0.05
									0.21	19.74	0.02	1.2e+06	13.49	0.06
									0.21	15.1	0.01	1.2e+06	11.75	0.08
									0.21	14.8	0.01	1.2e+06	25.96	0.03
									0.21	2.32	0.01	1.2e+06	23.78	0.09
									0.21	11.32	0.01	1.2e+06	3.05	0.04
									0.21	15.97	0.01	1.2e+06	14.07	0.02
									0.21	30.48	0.01	1.2e+06	12.33	0.09
									0.21	-3.05	0.01	1.2e+06	20.74	0.03
									0.21	1.02	0.01	1.2e+06	18.42	0.06
									0.22	6.82	0.01	1.2e+06	15.66	0.04
									0.22	8.13	0.01	1.2e+06	13.63	0.06
									0.22	3.05	0.01	1.2e+06	4.64	0.06
									0.22	15.39	0.01	1.2e+06	26.39	0.08
									0.22	10.02	0	1.2e+06	16.82	0.06
									0.22	24.82	0.01	1.2e+06	12.18	0.09
									0.22	22.21	0.01	1.2e+06	13.63	0.02
									0.22	0	0.02	1.2e+06	21.6	0.03
									0.22	13.64	0.01	1.2e+06	37.99	0.07
									0.22	11.32	0.01	1.2e+06	17.84	0.08
									0.23	16.98	0.01	1.2e+06	6.38	0.1
									0.23	28.45	0	1.2e+06	-8.99	0.07
									0.23	26.42	0	1.2e+06	10.59	0.06
									0.23	4.35	0	1.2e+06	25.38	0.09
									0.23	26.13	0.01	1.2e+06	17.69	0.08
									0.23	1.89	0.01	1.2e+06	19	0.05
									0.23	21.92	0.01	1.2e+06	15.37	0.07
									0.23	6.1	0.01	1.2e+06	17.69	0.07
									0.23	11.9	0.01	1.2e+06	5.37	0.04
									0.23	10.89	0	1.2e+06	19.28	0.04
									0.24	15.1	0.01	1.2e+06	17.11	0.1
									0.24	13.5	0.01	1.2e+06	24.8	0.07
									0.24	18.29	0	1.2e+06	14.21	0.06
									0.24	22.35	0	1.2e+06	3.19	0.07
									0.24	23.8	0	1.2e+06	16.82	0.09
									0.24	31.35	0	1.2e+06	27.98	0.04
									0.24	6.82	0.01	1.2e+06	13.92	0.12
									0.24	3.63	0.01	1.2e+06	15.81	0.06
									0.24	46.59	0.01	1.2e+06	18.13	0.01
									0.24	12.63	0.01	1.2e+06	34.94	0.03
									0.25	31.21	0.01	1.2e+06	20.16	0.1
									0.25	21.48	0.01	1.2e+06	21.75	0.11
									0.25	15.1	0.01	1.2e+06	31.32	0.04
									0.25	28.74	0	1.2e+06	23.34	0.07
									0.25	15.68	0.02	1.2e+06	12.33	0.08
									0.25	10.6	0.01	1.2e+06	0.73	0.09
									0.25	23.95	0.01	1.2e+06	38.28	0.08
									0.25	1.31	0.01	1.2e+06	32.34	0.11
									0.25	19.74	0.01	1.2e+06	43.21	0.07
									0.25	17.42	0.01	1.2e+06	17.69	0.08
									0.26	0.73	0.01	1.2e+06	17.26	0.04
									0.26	10.6	0.01	1.2e+06	9.43	0.07
									0.26	6.82	0	1.2e+06	14.5	0.06
									0.26	26.13	0.01	1.2e+06	4.21	0.07
									0.26	12.48	0.01	1.2e+06	15.81	0.06
									0.26	31.5	0.01	1.2e+06	0	0.06
									0.26	6.68	0.01	1.2e+06	1.02	0.09
									0.26	-11.61	0.01	1.2e+06	10.73	0.04
									0.26	15.68	0.01	1.2e+06	6.24	0.08
									0.26	22.06	0	1.2e+06	24.65	0.07
									0.27	28.88	0.01	1.2e+06	37.12	0.11
									0.27	-4.35	0.01	1.2e+06	22.62	0.08
									0.27	12.34	0.02	1.2e+06	4.79	0.03
									0.27	16.84	0	1.2e+06	27.98	0.1
									0.27	12.19	0.01	1.2e+06	25.23	0.06
									0.27	9.58	0.01	1.2e+06	8.41	0.07
									0.27	24.38	0.01	1.2e+06	19.86	0.05
									0.27	2.61	0	1.2e+06	17.55	0.07
									0.27	25.26	0.01	1.2e+06	18.85	0.1
									0.27	16.69	0.01	1.2e+06	10.15	0.05
									0.28	29.46	0	1.2e+06	3.19	0.06
									0.28	11.03	0	1.2e+06	7.98	0.06
									0.28	17.27	0.01	1.2e+06	12.47	0.08
									0.28	25.69	0.01	1.2e+06	7.69	0.08
									0.28	7.26	0.01	1.2e+06	27.7	0.05
									0.28	16.55	0.01	1.2e+06	16.82	0.08
									0.28	7.4	0.01	1.2e+06	20.59	0.07
									0.28	19.45	0.01	1.2e+06	14.5	0.04
									0.28	23.37	0.01	1.2e+06	5.22	0.06
									0.28	6.53	0	1.2e+06	23.49	0.07
									0.29	16.26	0.01	1.2e+06	29.44	0.08
									0.29	1.16	0.01	1.2e+06	3.05	0.12
									0.29	19.88	0.02	1.2e+06	12.91	0.07
									0.29	13.06	0.01	1.2e+06	12.47	0.08
									0.29	7.98	0.01	1.2e+06	8.85	0.06
									0.29	16.55	0.01	1.2e+06	6.09	0
									0.29	9.72	0.01	1.2e+06	10.88	0.03
									0.29	8.71	0.01	1.2e+06	29.72	0
									0.29	15.82	0.01	1.2e+06	14.5	0.08
									0.29	18.72	0.01	1.2e+06	19.72	0.06
									0.3	25.11	0.01	1.2e+06	12.91	0.07
									0.3	5.81	0.01	1.2e+06	31.32	0.06
									0.3	-2.76	0.01	1.2e+06	5.51	0.06
									0.3	33.53	0.02	1.2e+06	22.76	0.09
									0.3	5.81	0	1.2e+06	9.43	0.03
									0.3	29.75	0.01	1.2e+06	29	0.11
									0.3	9	0.01	1.2e+06	17.69	0.04
									0.3	5.81	0.01	1.2e+06	15.23	0.07
									0.3	13.21	0.02	1.2e+06	4.79	0.06
									0.3	25.69	0.01	1.2e+06	19.28	0.1
									0.31	22.64	0.01	1.2e+06	14.79	0.1
									0.31	29.32	0.01	1.2e+06	15.37	0.09
									0.31	13.35	0	1.2e+06	21.75	0.05
									0.31	24.53	0.01	1.2e+06	16.39	0.04
									0.31	14.66	0.01	1.2e+06	24.8	0.12
									0.31	0.58	0.02	1.2e+06	10.88	0.08
									0.31	18.29	0.01	1.2e+06	9.28	0.04
									0.31	-4.5	0.01	1.2e+06	10.73	0.1
									0.31	1.31	0.01	1.2e+06	10.3	0.07
									0.31	-7.84	0.01	1.2e+06	-1.45	0.1
									0.32	6.82	0.02	1.2e+06	15.95	0.05
									0.32	8.13	0	1.2e+06	16.1	0.07
									0.32	8.71	0.01	1.2e+06	11.6	0.06
									0.32	10.6	0.01	1.2e+06	31.61	0.08
									0.32	15.97	0.01	1.2e+06	10.3	0.08
									0.32	27.29	0.01	1.2e+06	20.59	0.09
									0.32	0.15	0.01	1.2e+06	43.21	0.06
									0.32	17.13	0.02	1.2e+06	11.02	0.07
									0.32	-10.89	0.02	1.2e+06	4.35	0.04
									0.32	18.87	0.01	1.2e+06	14.07	0.11
									0.33	20.61	0.01	1.2e+06	20.16	0.09
									0.33	11.76	0.02	1.2e+06	25.96	0.06
									0.33	18.43	0	1.2e+06	31.61	0.12
									0.33	14.22	0.01	1.2e+06	9.43	0.08
									0.33	9.58	0.01	1.2e+06	10.59	0.11
									0.33	19.3	0.01	1.2e+06	6.38	0.08
									0.33	7.84	0.01	1.2e+06	13.05	0.07
									0.33	16.26	0.01	1.2e+06	10.73	0.07
									0.33	18	0.02	1.2e+06	20.01	0.02
									0.33	15.39	0.02	1.2e+06	7.25	0.06
									0.34	37.3	0.01	1.2e+06	9.28	0.06
									0.34	17.13	0.01	1.2e+06	34.66	0.1
									0.34	-3.92	0.01	1.2e+06	-5.8	0.11
									0.34	3.48	0.01	1.2e+06	-6.53	0.06
									0.34	14.51	0.01	1.2e+06	-0.29	0.05
									0.34	11.76	0.01	1.2e+06	24.65	0.04
									0.34	23.95	0.01	1.2e+06	4.93	0.02
									0.34	28.3	0.02	1.2e+06	7.25	0.03
									0.34	7.4	0.01	1.2e+06	4.21	0.06
									0.34	5.37	0.01	1.2e+06	26.24	0.1
									0.35	17.56	0.01	1.2e+06	-2.76	0.07
									0.35	8.27	0.01	1.2e+06	23.34	0.09
									0.35	18.72	0.01	1.2e+06	16.97	0.05
									0.35	21.92	0.01	1.2e+06	30.02	0.02
									0.35	7.4	0.01	1.2e+06	19.58	0.05
									0.35	26.42	0.01	1.2e+06	4.93	0.08
									0.35	14.37	0.01	1.2e+06	22.04	0.06
									0.35	5.66	0.01	1.2e+06	21.02	0.04
									0.35	2.32	0.02	1.2e+06	21.9	0.1
									0.35	11.76	0.02	1.2e+06	3.48	0.11
									0.36	34.98	0.02	1.2e+06	0.58	0.08
									0.36	11.18	0.02	1.2e+06	26.24	0.07
									0.36	12.48	0.02	1.2e+06	-1.6	0.05
									0.36	6.97	0.02	1.2e+06	5.8	0.01
									0.36	13.5	0.01	1.2e+06	36.68	0.09
									0.36	14.95	0	1.2e+06	31.32	0.09
									0.36	27.87	0.01	1.2e+06	10.44	0.12
									0.36	22.64	0.01	1.2e+06	11.89	0.07
									0.36	31.35	0.01	1.2e+06	21.32	0.06
									0.36	17.13	0	1.2e+06	20.01	0.07
									0.37	30.34	0	1.2e+06	21.32	0.03
									0.37	21.48	0.02	1.2e+06	23.06	0.07
									0.37	10.31	0.01	1.2e+06	19.86	0.08
									0.37	8.27	0.01	1.2e+06	34.22	0.07
									0.37	-4.64	0.01	1.2e+06	4.64	0.05
									0.37	23.37	0.01	1.2e+06	4.79	0.07
									0.37	25.11	0.01	1.2e+06	35.09	0.06
									0.37	19.01	0.01	1.2e+06	1.89	0.07
									0.37	22.64	0.02	1.2e+06	22.48	0.07
									0.37	18.43	0.01	1.2e+06	14.07	0.12
									0.38	32.66	0.01	1.2e+06	20.88	0.05
									0.38	10.89	0.01	1.2e+06	26.82	0.06
									0.38	18.29	0.01	1.2e+06	17.69	0.08
									0.38	8.13	0.01	1.2e+06	3.48	0.06
									0.38	21.34	0.01	1.2e+06	36.25	0.06
									0.38	17.27	0	1.2e+06	17.98	0.04
									0.38	23.8	0.01	1.2e+06	24.36	0.06
									0.38	25.11	0.01	1.2e+06	-0.15	0.04
									0.38	14.22	0.02	1.2e+06	26.24	0.06
									0.38	6.24	0.01	1.2e+06	11.17	0.09
									0.39	16.69	0.01	1.2e+06	20.44	0.04
									0.39	11.61	0.02	1.2e+06	-0.73	0.07
									0.39	20.18	0.01	1.2e+06	-7.11	0.06
									0.39	17.42	0.01	1.2e+06	10.88	0.05
									0.39	20.47	0.01	1.2e+06	15.08	0.08
									0.39	10.45	0.01	1.2e+06	15.52	0.07
									0.39	7.55	0.01	1.2e+06	-7.11	0.03
									0.39	-1.02	0.01	1.2e+06	9.72	0.08
									0.39	14.66	0.01	1.2e+06	13.49	0.08
									0.39	8.56	0.01	1.2e+06	25.66	0.05
									0.4	13.21	0.01	1.2e+06	19.14	0.01
									0.4	32.66	0.01	1.2e+06	17.11	0.09
									0.4	23.22	0.02	1.2e+06	17.11	0.04
									0.4	25.4	0.01	1.2e+06	1.89	0.05
									0.4	14.51	0.02	1.2e+06	10.73	0
									0.4	15.39	0.01	1.2e+06	13.78	0.09
									0.4	25.4	0.01	1.2e+06	-1.74	0.07
									0.4	10.74	0.02	1.2e+06	-1.45	0.06
									0.4	13.35	0.02	1.2e+06	20.16	0
									0.4	9.14	0.01	1.2e+06	2.47	0.06
									0.41	35.27	0	1.2e+06	6.53	0.12
									0.41	13.79	0.01	1.2e+06	0.15	0.07
									0.41	4.35	0.01	1.2e+06	19.28	0.06
									0.41	11.76	0.02	1.2e+06	12.91	0.07
									0.41	5.81	0.01	1.2e+06	31.9	0.11
									0.41	38.75	0.01	1.2e+06	9.57	0.07
									0.41	30.34	0.01	1.2e+06	25.96	0.07
									0.41	6.68	0.01	1.2e+06	13.92	0.1
									0.41	10.45	0.01	1.2e+06	10.59	0.1
									0.41	6.24	0.01	1.2e+06	0	0.05
									0.42	31.06	0.01	1.2e+06	24.94	0.06
									0.42	9	0.01	1.2e+06	4.06	0.09
									0.42	24.82	0.02	1.2e+06	27.84	0.12
									0.42	22.5	0.02	1.2e+06	0.87	0.07
									0.42	30.34	0.01	1.2e+06	9.14	0.07
									0.42	17.13	0.01	1.2e+06	24.36	0.03
									0.42	18	0.01	1.2e+06	0.58	0.1
									0.42	26.85	0.01	1.2e+06	11.89	0.12
									0.42	10.16	0.01	1.2e+06	16.24	0.01
									0.42	19.01	0.01	1.2e+06	-1.74	0.11
									0.43	23.8	0.02	1.2e+06	10.88	0.11
									0.43	10.6	0.01	1.2e+06	25.23	0.07
									0.43	1.16	0.01	1.2e+06	22.62	0.09
									0.43	-0.15	0.01	1.2e+06	32.19	0.09
									0.43	9.43	0.01	1.2e+06	21.6	0.05
									0.43	22.06	0.01	1.2e+06	1.6	0.07
									0.43	10.89	0.01	1.2e+06	-3.34	0.1
									0.43	8.13	0.01	1.2e+06	5.95	0.09
									0.43	23.51	0.01	1.2e+06	16.53	0.08
									0.43	-0.44	0	1.2e+06	0.15	0.04
									0.44	20.76	0.01	1.2e+06	17.69	0.05
									0.44	2.03	0.01	1.2e+06	14.21	0.03
									0.44	5.66	0.01	1.2e+06	20.59	0.04
									0.44	23.51	0.01	1.2e+06	-3.05	0.08
									0.44	18.43	0.01	1.2e+06	7.4	0.05
									0.44	17.27	0.01	1.2e+06	18.13	0.11
									0.44	16.4	0.01	1.2e+06	10.88	0.09
									0.44	8.42	0.01	1.2e+06	17.4	0.07
									0.44	22.06	0	1.2e+06	16.1	0.07
									0.44	12.34	0.01	1.2e+06	10.01	0.06
									0.45	14.95	0.01	1.2e+06	16.97	0.08
									0.45	10.6	0.01	1.2e+06	27.12	0.09
									0.45	21.19	0.02	1.2e+06	23.49	0.07
									0.45	8.27	0.01	1.2e+06	6.38	0.09
									0.45	18.14	0.01	1.2e+06	12.33	0.05
									0.45	1.45	0.01	1.2e+06	6.38	0.11
									0.45	7.98	0.01	1.2e+06	6.09	0.03
									0.45	-11.47	0.01	1.2e+06	34.22	0.09
									0.45	2.76	0.01	1.2e+06	22.04	0.09
									0.45	20.32	0.02	1.2e+06	20.74	0.11
									0.46	12.19	0.01	1.2e+06	25.23	0
									0.46	-8.13	0	1.2e+06	-0.29	0.12
									0.46	-6.39	0.01	1.2e+06	16.68	0.06
									0.46	13.64	0.02	1.2e+06	-4.35	0.06
									0.46	1.89	0.01	1.2e+06	28.56	0.1
									0.46	21.48	0.01	1.2e+06	29	0.08
									0.46	6.24	0.01	1.2e+06	6.38	0.11
									0.46	4.93	0.02	1.2e+06	7.83	0.05
									0.46	-5.52	0.01	1.2e+06	23.92	0.03
									0.46	1.16	0.01	1.2e+06	22.76	0.06
									0.47	-7.55	0.01	1.2e+06	12.04	0.06
									0.47	6.97	0.02	1.2e+06	13.78	0.08
									0.47	9.87	0.01	1.2e+06	18.56	0.05
									0.47	1.31	0.02	1.2e+06	7.83	0.07
									0.47	5.52	0.01	1.2e+06	16.82	0.1
									0.47	-4.79	0.01	1.2e+06	1.16	0.04
									0.47	-4.35	0.01	1.2e+06	26.1	0.05
									0.47	-0.44	0.01	1.2e+06	12.47	0.09
									0.47	-1.02	0.02	1.2e+06	0.15	0.12
									0.47	9.87	0.01	1.2e+06	43.5	0.05
									0.48	-1.6	0.01	1.2e+06	17.55	0.04
									0.48	2.18	0.01	1.2e+06	6.53	0.07
									0.48	-4.21	0.01	1.2e+06	14.07	0.09
									0.48	12.77	0.01	1.2e+06	8.12	0.06
									0.48	4.79	0.01	1.2e+06	20.3	0
									0.48	1.45	0	1.2e+06	5.51	0.06
									0.48	33.24	0.01	1.2e+06	27.55	0.12
									0.48	13.35	0.01	1.2e+06	11.31	0.08
									0.48	15.1	0	1.2e+06	22.33	0.03
									0.48	13.79	0.01	1.2e+06	19.72	0.1
									0.49	9.87	0	1.2e+06	7.69	0.08
									0.49	3.77	0.01	1.2e+06	25.38	0.09
									0.49	3.48	0.01	1.2e+06	25.96	0.06
									0.49	4.35	0	1.2e+06	22.48	0.06
									0.49	-3.92	0.01	1.2e+06	10.3	0.07
									0.49	-5.52	0.01	1.2e+06	5.66	0.04
									0.49	10.16	0.01	1.2e+06	22.62	0.04
									0.49	-10.45	0.01	1.2e+06	0.73	0.05
									0.49	9	0.01	1.2e+06	-2.32	0.08
									0.49	6.82	0	1.2e+06	14.94	0.05
									0.5	15.82	0.01	1.2e+06	36.4	0.05
									0.5	8.71	0	1.2e+06	22.18	0.07
									0.5	17.71	0.01	1.2e+06	10.3	0.08
									0.5	17.71	0.01	1.2e+06	15.23	0.06
									0.5	12.77	0.01	1.2e+06	34.94	0.07
									0.5	6.21	0.01	1.2e+06	26.1	0.06
									0.5	6.1	0.01	1.2e+06	27.4	0.09
									0.5	-0.29	0.01	1.2e+06	0.44	0.07
									0.5	11.32	0.01	1.2e+06	5.37	0.04
									0.5	6.53	0.01	1.2e+06	27.12	0.07
									0.51	11.61	0.01	1.2e+06	17.26	0.05
									0.51	27.72	0.01	1.2e+06	15.52	0.08
									0.51	16.84	0.01	1.2e+06	20.59	0.07
									0.51	2.18	0	1.2e+06	8.85	0.08
									0.51	7.84	0.01	1.2e+06	21.6	0.05
									0.51	-6.24	0.01	1.2e+06	8.7	0.07
									0.51	-3.19	0.01	1.2e+06	17.11	0.09
									0.51	-15.82	0	1.2e+06	21.46	0.06
									0.51	-4.64	0.01	1.2e+06	16.24	0.1
									0.51	5.95	0.01	1.2e+06	10.15	0.08
									0.52	16.98	0.01	1.2e+06	7.11	0.06
									0.52	-2.61	0.01	1.2e+06	17.11	0.06
									0.52	20.32	0.02	1.2e+06	27.98	0.08
									0.52	4.21	0.01	1.2e+06	12.76	0.08
									0.52	19.3	0.01	1.2e+06	9.72	0.08
									0.52	3.48	0.01	1.2e+06	-5.22	0.07
									0.52	34.11	0.01	1.2e+06	9.72	0.08
									0.52	31.79	0.01	1.2e+06	21.17	0.07
									0.52	21.48	0.01	1.2e+06	24.94	0.06
									0.52	18.72	0.01	1.2e+06	15.95	0.04
									0.53	24.38	0.01	1.2e+06	13.92	0.1
									0.53	-2.47	0.01	1.2e+06	14.94	0.06
									0.53	8.56	0.01	1.2e+06	8.85	0.02
									0.53	18.72	0	1.2e+06	18.56	0.07
									0.53	17.42	0.01	1.2e+06	6.96	0.11
									0.53	18.87	0.01	1.2e+06	-4.64	0.1
									0.53	5.52	0.01	1.2e+06	7.25	0.08
									0.53	10.6	0.01	1.2e+06	25.81	0.07
									0.53	26.42	0.01	1.2e+06	13.63	0.05
									0.53	20.9	0.01	1.2e+06	18.13	0.1
									0.54	17.85	0.02	1.2e+06	26.1	0.08
									0.54	13.21	0.01	1.2e+06	22.48	0.06
									0.54	17.42	0.02	1.2e+06	19	0.1
									0.54	23.22	0.01	1.2e+06	10.59	0.07
									0.54	10.46	0.01	1.2e+06	16.1	0.08
									0.54	26.59	0	1.2e+06	8.41	0.08
									0.54	8.28	0	1.2e+06	19.43	0.11
									0.54	27.46	0.01	1.2e+06	9.72	0.06
									0.54	7.12	0.01	1.2e+06	23.78	0.09
									0.54	-3.2	0.01	1.2e+06	13.49	0.08
									0.55	20.05	0.02	1.2e+06	9.14	0.07
									0.55	23.1	0.01	1.2e+06	4.64	0.04
									0.55	13.95	0.01	1.2e+06	16.53	0.06
									0.55	8.14	0.01	1.2e+06	13.34	0.07
									0.55	-0.29	0.01	1.2e+06	24.22	0.11
									0.55	31.96	0.02	1.2e+06	23.49	0.08
									0.55	14.38	0.01	1.2e+06	13.2	0.08
									0.55	22.08	0.01	1.2e+06	13.63	0.08
									0.55	26.59	0.02	1.2e+06	0.29	0.07
									0.55	17.58	0.01	1.2e+06	7.69	0.07
									0.56	33.13	0.01	1.2e+06	5.51	0.03
									0.56	19.03	0	1.2e+06	26.24	0.11
									0.56	38.5	0.01	1.2e+06	16.24	0.12
									0.56	28.62	0.01	1.2e+06	24.36	0.08
									0.56	24.84	0.02	1.2e+06	14.79	0.09
									0.56	4.79	0.01	1.2e+06	12.33	0.07
									0.56	47.95	0.01	1.2e+06	0.15	0.08
									0.56	9.44	0.01	1.2e+06	19.43	0.06
									0.56	11.04	0	1.2e+06	29.14	0.06
									0.56	23.54	0.01	1.2e+06	8.41	0.04
									0.57	12.2	0	1.2e+06	22.04	0.05
									0.57	9.15	0.01	1.2e+06	17.98	0.04
									0.57	11.48	0.01	1.2e+06	18.27	0.03
									0.57	5.38	0.01	1.2e+06	30.02	0.04
									0.57	19.18	0.01	1.2e+06	11.02	0.09
									0.57	7.56	0.01	1.2e+06	16.1	0.06
									0.57	22.08	0.01	1.2e+06	4.5	0.03
									0.57	30.08	0	1.2e+06	6.38	0.05
									0.57	8.43	0.02	1.2e+06	19.86	0.02
									0.57	10.46	0.02	1.2e+06	24.8	0.07
									0.58	18.74	0.01	1.2e+06	31.18	0.04
									0.58	5.67	0.01	1.2e+06	22.33	0.07
									0.58	18.6	0.01	1.2e+06	0.73	0.1
									0.58	11.48	0.01	1.2e+06	22.33	0.06
									0.58	32.54	0.01	1.2e+06	16.97	0.07
									0.58	29.64	0.01	1.2e+06	-1.16	0.06
									0.58	32.4	0.01	1.2e+06	12.62	0.05
									0.58	13.37	0.01	1.2e+06	5.37	0.06
									0.58	8.43	0.01	1.2e+06	13.63	0.06
									0.58	15.69	0.01	1.2e+06	15.66	0.09
									0.59	13.95	0.01	1.2e+06	27.84	0.07
									0.59	14.09	0.01	1.2e+06	-4.64	0.06
									0.59	31.38	0.02	1.2e+06	-4.64	0.06
									0.59	10.75	0.01	1.2e+06	16.68	0.14
									0.59	20.2	0.01	1.2e+06	19.28	0.06
									0.59	22.96	0.02	1.2e+06	-15.37	0.07
									0.59	11.62	0.02	1.2e+06	24.94	0.06
									0.59	22.08	0.01	1.2e+06	24.5	0.11
									0.59	5.52	0.02	1.2e+06	15.23	0.07
									0.59	27.9	0.02	1.2e+06	6.67	0.03
									0.6	9.88	0.01	1.2e+06	-10.3	0.08
									0.6	11.04	0.01	1.2e+06	7.83	0.08
									0.6	20.49	0.01	1.2e+06	5.08	0.08
									0.6	16.13	0.02	1.2e+06	6.24	0.05
									0.6	8.72	0.01	1.2e+06	22.04	0.09
									0.6	14.24	0.01	1.2e+06	11.17	0.1
									0.6	8.43	0.02	1.2e+06	9.28	0.11
									0.6	22.52	0.02	1.2e+06	20.3	0.05
									0.6	36.47	0.01	1.2e+06	26.39	0.08
									0.6	21.07	0	1.2e+06	18.7	0.1
									0.61	26.44	0.01	1.2e+06	26.82	0.1
									0.61	9.44	0.01	1.2e+06	8.12	0.08
									0.61	29.93	0	1.2e+06	38.86	0.05
									0.61	1.89	0	1.2e+06	7.98	0.08
									0.61	14.82	0.01	1.2e+06	12.76	0.12
									0.61	13.22	0.01	1.2e+06	-3.48	0.04
									0.61	18.31	0.01	1.2e+06	7.69	0.06
									0.61	9.44	0.01	1.2e+06	20.44	0.07
									0.61	25.86	0.01	1.2e+06	18.27	0.07
									0.61	19.47	0.02	1.2e+06	7.69	0.11
									0.62	15.69	0.01	1.2e+06	16.1	0.03
									0.62	15.69	0.01	1.2e+06	3.19	0.08
									0.62	3.92	0.01	1.2e+06	29.87	0.05
									0.62	12.06	0.01	1.2e+06	8.85	0.09
									0.62	22.23	0.01	1.2e+06	4.35	0.05
									0.62	19.61	0	1.2e+06	15.81	0.06
									0.62	20.2	0.02	1.2e+06	23.2	0.06
									0.62	18.74	0.01	1.2e+06	4.93	0.06
									0.62	22.23	0.01	1.2e+06	9.14	0.07
									0.62	8.28	0.01	1.2e+06	3.48	0.04
									0.63	1.74	0.01	1.2e+06	20.44	0.11
									0.63	41.55	0.01	1.2e+06	9.86	0.04
									0.63	7.85	0.01	1.2e+06	29.58	0.05
									0.63	22.37	0.01	1.2e+06	10.15	0.13
									0.63	-1.16	0.01	1.2e+06	9.57	0.05
									0.63	2.62	0.01	1.2e+06	17.4	0.09
									0.63	16.71	0.01	1.2e+06	8.7	0.05
									0.63	27.61	0.01	1.2e+06	1.89	0.1
									0.63	14.09	0.01	1.2e+06	6.09	0.05
									0.63	19.61	0.01	1.2e+06	17.4	0.09
									0.64	18.31	0.01	1.2e+06	22.76	0.06
									0.64	12.2	0	1.2e+06	23.64	0.12
									0.64	34.72	0.01	1.2e+06	9.57	0.06
									0.64	31.96	0	1.2e+06	-3.34	0.06
									0.64	14.82	0	1.2e+06	25.52	0.06
									0.64	12.2	0	1.2e+06	1.16	0.03
									0.64	9.44	0.01	1.2e+06	31.03	0.09
									0.64	16.13	0.01	1.2e+06	-6.82	0.1
									0.64	7.99	0.01	1.2e+06	27.12	0.05
									0.64	22.81	0.01	1.2e+06	3.63	0.07
									0.65	9.15	0.01	1.2e+06	7.4	0.06
									0.65	28.91	0.01	1.2e+06	15.52	0.08
									0.65	15.26	0.01	1.2e+06	16.97	0.06
									0.65	21.36	0.01	1.2e+06	13.05	0.04
									0.65	22.37	0.01	1.2e+06	32.77	0.1
									0.65	12.64	0.01	1.2e+06	-8.12	0.04
									0.65	19.9	0.01	1.2e+06	13.78	0.03
									0.65	19.32	0.01	1.2e+06	13.92	0.08
									0.65	21.36	0.01	1.2e+06	19	0.05
									0.65	42.13	0.01	1.2e+06	16.68	0.05
									0.66	15.11	0.01	1.2e+06	2.61	0.04
									0.66	14.96	0.01	1.2e+06	35.38	0.1
									0.66	34.58	0.01	1.2e+06	2.47	0.07
									0.66	13.95	0.01	1.2e+06	10.01	0.05
									0.66	28.19	0.01	1.2e+06	13.78	0.04
									0.66	23.1	0.01	1.2e+06	24.36	0.09
									0.66	11.77	0.01	1.2e+06	9.28	0.08
									0.66	6.1	0.01	1.2e+06	5.08	0.05
									0.66	17.58	0.02	1.2e+06	9.72	0.05
									0.66	17.58	0	1.2e+06	-9.57	0.06
									0.67	19.61	0.02	1.2e+06	2.9	0.09
									0.67	11.33	0.01	1.2e+06	9.28	0.02
									0.67	25.57	0	1.2e+06	17.26	0.07
									0.67	12.2	0.01	1.2e+06	10.15	0.06
									0.67	35.01	0.01	1.2e+06	8.12	0.1
									0.67	12.79	0.01	1.2e+06	22.48	0.05
									0.67	14.67	0.02	1.2e+06	12.62	0.07
									0.67	12.06	0.01	1.2e+06	19.72	0.12
									0.67	15.55	0.01	1.2e+06	23.49	0.11
									0.67	22.08	0.01	1.2e+06	8.7	0.09
									0.68	22.23	0.02	1.2e+06	12.18	0.01
									0.68	14.82	0.01	1.2e+06	16.1	0.11
									0.68	29.35	0.01	1.2e+06	2.76	0.06
									0.68	24.55	0.01	1.2e+06	14.5	0.08
									0.68	21.36	0.01	1.2e+06	5.8	0.03
									0.68	25.72	0.01	1.2e+06	3.05	0.1
									0.68	42.86	0.01	1.2e+06	12.47	0.1
									0.68	-0.87	0.01	1.2e+06	3.48	0.03
									0.68	2.47	0.01	1.2e+06	9.14	0.02
									0.68	4.79	0.01	1.2e+06	14.5	0.05
									0.69	14.24	0.01	1.2e+06	-5.51	0.07
									0.69	16.42	0.01	1.2e+06	-10.88	0.06
									0.69	18.45	0.01	1.2e+06	15.37	0
									0.69	4.36	0.01	1.2e+06	11.89	0.08
									0.69	30.08	0	1.2e+06	18.56	0.1
									0.69	17.43	0.01	1200000	14.21	0.06
									0.69	11.77	0	1200000	12.76	0.05
									0.69	16.85	0.01	1200000	18.27	0.12
									0.69	20.92	0.01	1200000	16.1	0.21
									0.69	9.59	0.01	1200000	22.85	0.29
									0.7	1.89	0.02	1200000	1725.44	30.79
									0.7	2.76	0.01	1200000	1735.86	28.9
									0.7	35.6	0.01	1200000	1738.4	26.88
									0.7	18.6	0.01	1200000	1736.85	24.83
									0.7	18.6	0.01	1200000	1739.33	22.81
									0.7	-0.15	0.01	1.2e+06	1739.33	20.81
									0.7	25.14	0.01	1.2e+06	1736.85	18.66
									0.7	8.86	0.01	1.2e+06	1733.87	16.67
									0.7	17.43	0.01	1.2e+06	1730.4	14.13
									0.7	5.09	0.01	1.2e+06	1730.4	12
									0.71	14.38	0.01	1.2e+06	1728.91	9.97
									0.71	21.79	0.01	1.2e+06	1722.97	7.7
									0.71	23.25	0.01	1.2e+06	1715.03	5.68
									0.71	13.08	0.02	1.2e+06	1703.13	3.69
									0.71	24.12	0.01	1.2e+06	1682.3	1.68
									0.71	12.2	0.01	1.2e+06	1631.72	-0.11
									0.71	17.14	0.01	1.2e+06	1541.46	-0.11
									0.71	12.93	0.01	1.2e+06	1275.66	0.01
									0.71	8.72	0.01	1.2e+06	902.25	0.01
									0.71	29.2	0.02	1.2e+06	399.9	0.01
									0.72	23.39	0.01	1.2e+06	13.1	0.01
									0.72	26.73	0.01	1.2e+06	8.63	0.1
									0.72	32.25	0.01	1.2e+06	1.69	0.06
									0.72	36.18	0.02	1.2e+06	9.63	0.08
									0.72	8.86	0.01	1.2e+06	9.63	0.03
									0.72	12.35	0	1.2e+06	15.08	0.09
									0.72	11.77	0.01	1.2e+06	12.04	0.06
									0.72	33.56	0.02	1.2e+06	20.3	0.09
									0.72	13.08	0.01	1.2e+06	27.84	0.09
									0.72	11.19	0.01	1.2e+06	-5.37	0.07
									0.73	29.2	0.02	1.2e+06	20.59	0.07
									0.73	12.06	0.01	1.2e+06	3.63	0.04
									0.73	12.35	0.01	1.2e+06	23.49	0.03
									0.73	5.09	0.01	1.2e+06	3.77	0.06
									0.73	17.58	0.01	1.2e+06	18.13	0.05
									0.73	9.73	0.02	1.2e+06	12.18	0.07
									0.73	31.24	0	1.2e+06	-1.16	0.1
									0.73	12.2	0.01	1.2e+06	12.33	0.07
									0.73	32.54	0.01	1.2e+06	14.65	0.08
									0.73	17.29	0.01	1.2e+06	-15.66	0.1
									0.74	10.75	0.01	1.2e+06	15.37	0.01
									0.74	2.18	0.01	1.2e+06	7.98	0.04
									0.74	6.83	0.01	1.2e+06	11.89	0.08
									0.74	27.17	0.02	1.2e+06	7.54	0.09
									0.74	21.65	0	1.2e+06	13.05	0.1
									0.74	28.33	0.01	1.2e+06	20.01	0.07
									0.74	28.48	0.01	1.2e+06	17.11	0.06
									0.74	-3.2	0.01	1.2e+06	3.05	0.06
									0.74	26.15	0.02	1.2e+06	3.19	0.02
									0.74	8.86	0.01	1.2e+06	10.59	0.05
									0.75	27.9	0.01	1.2e+06	6.09	0.05
									0.75	10.32	0.01	1.2e+06	15.23	0.06
									0.75	5.81	0.02	1.2e+06	9.43	0.09
									0.75	12.93	0.01	1.2e+06	30.74	0.09
									0.75	7.99	0.01	1.2e+06	17.98	0.06
									0.75	13.51	0.01	1.2e+06	25.66	0.07
									0.75	21.5	0.01	1.2e+06	24.5	0.04
									0.75	14.24	0.01	1.2e+06	16.68	0.09
									0.75	23.83	0.02	1.2e+06	16.1	0.09
									0.75	11.77	0.01	1.2e+06	9.14	0.05
									0.76	35.74	0.01	1.2e+06	14.5	0.08
									0.76	16.13	0.01	1.2e+06	37.99	0.05
									0.76	22.96	0.01	1.2e+06	24.5	0.03
									0.76	14.53	0.02	1.2e+06	31.61	0.03
									0.76	24.84	0.01	1.2e+06	29.44	0.04
									0.76	24.12	0.01	1.2e+06	7.11	0.1
									0.76	13.08	0.01	1.2e+06	28.56	0.1
									0.76	9.15	0.02	1.2e+06	8.7	0.02
									0.76	1.02	0.01	1.2e+06	18.27	0.07
									0.76	13.08	0.01	1.2e+06	25.38	0.08
									0.77	8.57	0.01	1.2e+06	12.04	0.06
									0.77	16.85	0.01	1.2e+06	8.41	0.07
									0.77	6.97	0.01	1.2e+06	22.18	0.04
									0.77	6.83	0.01	1.2e+06	14.36	0.06
									0.77	4.36	0.01	1.2e+06	0.15	0.1
									0.77	17	0.01	1.2e+06	8.56	0.08
									0.77	19.18	0.01	1.2e+06	7.54	0.05
									0.77	17.14	0.01	1.2e+06	11.46	0.03
									0.77	15.26	0.02	1.2e+06	24.65	0.13
									0.77	5.23	0.01	1.2e+06	15.23	0.09
									0.78	15.98	0	1.2e+06	40.02	0.08
									0.78	2.91	0.01	1.2e+06	22.48	0.08
									0.78	2.32	0.02	1.2e+06	-14.94	0.12
									0.78	40.39	0.01	1.2e+06	8.56	0.07
									0.78	9.59	0.01	1.2e+06	6.67	0.06
									0.78	32.11	0.01	1.2e+06	19.72	0.06
									0.78	17.58	0.01	1.2e+06	20.16	0.05
									0.78	2.76	0.01	1.2e+06	9.28	0.05
									0.78	17.14	0.01	1.2e+06	10.15	0.06
									0.78	-4.94	0	1.2e+06	14.79	0.07
									0.79	20.92	0.01	1.2e+06	-15.37	0.06
									0.79	7.7	0.01	1.2e+06	15.37	0.08
									0.79	7.56	0	1.2e+06	1.74	0.1
									0.79	22.96	0.01	1.2e+06	18.27	0.13
									0.79	17.14	0.01	1.2e+06	3.19	0.11
									0.79	19.61	0.01	1.2e+06	14.94	0.08
									0.79	13.66	0.01	1.2e+06	25.81	0.05
									0.79	19.61	0.01	1.2e+06	10.59	0.08
									0.79	31.09	0.01	1.2e+06	24.5	0.09
									0.79	20.49	0.01	1.2e+06	14.36	0.05
									0.8	22.37	0.01	1.2e+06	13.05	0.04
									0.8	33.27	0.02	1.2e+06	20.74	0.06
									0.8	31.24	0.02	1.2e+06	14.79	0.1
									0.8	-4.07	0.01	1.2e+06	2.18	0.08
									0.8	31.24	0.01	1.2e+06	14.21	0.04
									0.8	9.3	0.01	1.2e+06	21.75	0.03
									0.8	12.64	0.01	1.2e+06	6.96	0.09
									0.8	1.74	0.01	1.2e+06	8.99	0.08
									0.8	15.11	0.01	1.2e+06	20.88	0.06
									0.8	-3.05	0.01	1.2e+06	22.91	0.08
									0.81	22.23	0.01	1.2e+06	23.49	0.09
									0.81	14.96	0.01	1.2e+06	5.22	0.07
									0.81	19.18	0.01	1.2e+06	12.91	0.06
									0.81	35.01	0.01	1.2e+06	21.32	0.11
									0.81	11.33	0	1.2e+06	16.82	0.06
									0.81	15.84	0.02	1.2e+06	-13.49	0.08
									0.81	24.7	0.01	1.2e+06	3.19	0.1
									0.81	-10.9	0.01	1.2e+06	31.18	0.08
									0.81	12.35	0.01	1.2e+06	22.04	0.08
									0.81	36.9	0.01	1.2e+06	1.02	0.06
									0.82	8.72	0.01	1.2e+06	14.21	0.04
									0.82	11.77	0	1.2e+06	37.41	0.06
									0.82	4.21	0.02	1.2e+06	25.96	0.08
									0.82	-4.21	0.02	1.2e+06	2.32	0.03
									0.82	29.64	0.01	1.2e+06	20.74	0.02
									0.82	9.3	0.01	1.2e+06	15.08	0.02
									0.82	19.03	0.01	1.2e+06	21.32	0.08
									0.82	12.35	0.01	1.2e+06	7.83	0.09
									0.82	36.61	0.01	1.2e+06	27.7	0.05
									0.82	17.14	0.01	1.2e+06	7.69	0.03
									0.83	12.2	0.01	1.2e+06	10.15	0.06
									0.83	6.1	0.02	1.2e+06	-5.08	0.06
									0.83	2.03	0.01	1.2e+06	0.73	0.05
									0.83	5.67	0.01	1.2e+06	16.68	0.05
									0.83	13.66	0.01	1.2e+06	13.49	0.09
									0.83	30.37	0.01	1.2e+06	14.07	0.06
									0.83	-3.05	0.01	1.2e+06	14.94	0.05
									0.83	23.54	0.01	1.2e+06	3.63	0.06
									0.83	28.48	0.01	1.2e+06	11.31	0.08
									0.83	20.34	0.02	1.2e+06	15.37	0.05
									0.84	17.29	0.01	1.2e+06	34.51	0.04
									0.84	21.21	0.01	1.2e+06	10.44	0.11
									0.84	29.49	0.02	1.2e+06	6.53	0.04
									0.84	26.3	0.01	1.2e+06	14.94	0.05
									0.84	-10.9	0.01	1.2e+06	31.76	0.06
									0.84	26.88	0.01	1.2e+06	22.91	0.11
									0.84	31.53	0.01	1.2e+06	6.96	0.08
									0.84	18.31	0.02	1.2e+06	-2.61	0.1
									0.84	19.03	0	1.2e+06	29.14	0.07
									0.84	18.31	0.01	1.2e+06	18.27	0.1
									0.85	15.55	0.01	1.2e+06	24.65	0.01
									0.85	28.04	0.01	1.2e+06	3.63	0.07
									0.85	21.07	0	1.2e+06	-1.74	0.1
									0.85	14.67	0.01	1.2e+06	21.75	0.11
									0.85	3.78	0.01	1.2e+06	12.62	0.1
									0.85	20.49	0.01	1.2e+06	13.78	0.03
									0.85	6.39	0.01	1.2e+06	26.39	0.02
									0.85	7.99	0	1.2e+06	16.68	0.07
									0.85	48.67	0.01	1.2e+06	-0.73	0.06
									0.85	-0.73	0	1.2e+06	9.72	0.06
									0.86	12.35	0.01	1.2e+06	16.24	0.05
									0.86	0.44	0.01	1.2e+06	12.91	0.07
									0.86	10.03	0.01	1.2e+06	-8.41	0.05
									0.86	24.84	0.01	1.2e+06	-4.35	0.08
									0.86	19.32	0	1.2e+06	3.48	0.05
									0.86	12.49	0.01	1.2e+06	16.1	0.11
									0.86	22.37	0.01	1.2e+06	7.83	0.11
									0.86	26.59	0.01	1.2e+06	5.22	0.08
									0.86	22.52	0.02	1.2e+06	25.96	0.08
									0.86	16.42	0.01	1.2e+06	22.04	0.05
									0.87	20.78	0.01	1.2e+06	16.97	0.08
									0.87	21.36	0.01	1.2e+06	4.21	0.05
									0.87	11.33	0.01	1.2e+06	0	0.06
									0.87	-2.32	0.01	1.2e+06	14.65	0.09
									0.87	19.61	0.01	1.2e+06	13.05	0.09
									0.87	11.33	0.01	1.2e+06	2.03	0.1
									0.87	0.73	0.01	1.2e+06	20.3	0.1
									0.87	4.79	0.01	1.2e+06	11.75	0.15
									0.87	19.32	0.01	1.2e+06	10.15	0.09
									0.87	7.7	0.01	1.2e+06	4.93	0.05
									0.88	44.17	0.01	1.2e+06	17.98	0.06
									0.88	16.71	0.01	1.2e+06	20.88	0.12
									0.88	7.99	0.01	1.2e+06	8.56	0.08
									0.88	8.57	0.01	1.2e+06	13.92	0.04
									0.88	14.09	0.01	1.2e+06	12.47	0.03
									0.88	-4.5	0.01	1.2e+06	1.16	0.09
									0.88	19.9	0.01	1.2e+06	10.44	0.09
									0.88	10.61	0.01	1.2e+06	-10.44	0.04
									0.88	11.77	0.01	1.2e+06	-1.89	0.09
									0.88	6.83	0.01	1.2e+06	12.33	0.08
									0.89	27.61	0.01	1.2e+06	23.92	0.06
									0.89	11.62	0.02	1.2e+06	4.21	0.12
									0.89	6.97	0.01	1.2e+06	29.87	0.05
									0.89	13.22	0	1.2e+06	31.32	0.05
									0.89	16.85	0.01	1.2e+06	21.17	0.09
									0.89	10.61	0.01	1.2e+06	-0.73	0.09
									0.89	14.96	0.01	1.2e+06	24.07	0.07
									0.89	14.96	0.01	1.2e+06	8.85	0.13
									0.89	19.47	0.01	1.2e+06	16.82	0.1
									0.89	5.81	0.01	1.2e+06	25.81	0.06
									0.9	1.02	0.01	1.2e+06	29.44	0.07
									0.9	-2.18	0	1.2e+06	3.77	0.06
									0.9	18.16	0.01	1.2e+06	14.65	0.08
									0.9	15.26	0.01	1.2e+06	-5.08	0.06
									0.9	10.46	0.01	1.2e+06	17.4	0.04
									0.9	13.66	0.01	1.2e+06	9.14	0.06
									0.9	4.36	0.01	1.2e+06	6.96	0.13
									0.9	10.03	0.02	1.2e+06	0.29	0.03
									0.9	17.43	0	1.2e+06	34.51	0.06
									0.9	10.17	0.01	1.2e+06	14.94	0.05
									0.91	14.67	0.01	1.2e+06	2.32	0.11
									0.91	23.25	0.01	1.2e+06	-12.76	0.04
									0.91	7.26	0.02	1.2e+06	3.92	0.06
									0.91	9.15	0.01	1.2e+06	16.68	0.09
									0.91	16.85	0.01	1.2e+06	6.67	0.1
									0.91	16.71	0.01	1.2e+06	21.75	0.09
									0.91	26.44	0.02	1.2e+06	12.18	0.1
									0.91	23.97	0.01	1.2e+06	18.56	0.06
									0.91	12.64	0.01	1.2e+06	9.72	0.07
									0.91	15.55	0.01	1.2e+06	14.5	0.08
									0.92	19.18	0.01	1.2e+06	18.7	0.07
									0.92	8.43	0	1.2e+06	16.82	0.06
									0.92	17.43	0.01	1.2e+06	15.52	0.05
									0.92	10.17	0.01	1.2e+06	19.28	0.03
									0.92	12.93	0.01	1.2e+06	12.33	0.01
									0.92	12.06	0.01	1.2e+06	8.99	0.05
									0.92	-8.86	0.01	1.2e+06	20.44	0.07
									0.92	17.73	0.01	1.2e+06	22.91	0.06
									0.92	14.67	0.01	1.2e+06	16.82	0.04
									0.92	-11.91	0.01	1.2e+06	17.26	0.07
									0.93	21.21	0.01	1.2e+06	19.86	0.08
									0.93	15.69	0.01	1.2e+06	11.02	0.11
									0.93	17	0.01	1.2e+06	31.18	0.06
									0.93	-4.07	0.01	1.2e+06	18.56	0.08
									0.93	11.62	0.02	1.2e+06	17.55	0.08
									0.93	11.33	0.02	1.2e+06	0.15	0.05
									0.93	17.73	0	1.2e+06	12.18	0.08
									0.93	4.21	0.01	1.2e+06	24.5	0.06
									0.93	9.15	0.01	1.2e+06	19.28	0.06
									0.93	17.29	0.01	1.2e+06	-0.73	0.07
									0.94	28.91	0.01	1.2e+06	25.38	0.04
									0.94	5.96	0	1.2e+06	7.4	0.07
									0.94	21.07	0.02	1.2e+06	25.66	0.08
									0.94	17.73	0.01	1.2e+06	14.94	0.05
									0.94	26.01	0.01	1.2e+06	20.16	0.01
									0.94	7.99	0.01	1.2e+06	6.82	0.05
									0.94	10.61	0.01	1.2e+06	19.28	0.06
									0.94	24.55	0.02	1.2e+06	0.29	0.08
									0.94	9.88	0	1.2e+06	29.29	0.07
									0.94	21.07	0.01	1.2e+06	13.34	0.09
									0.95	-2.91	0.01	1.2e+06	25.81	0.12
									0.95	12.49	0.01	1.2e+06	20.3	0.06
									0.95	11.04	0	1.2e+06	17.84	0.04
									0.95	6.54	0.01	1.2e+06	3.34	0.12
									0.95	10.61	0.02	1.2e+06	10.88	0.05
									0.95	12.06	0.01	1.2e+06	5.8	0.08
									0.95	-5.67	0	1.2e+06	2.76	0.05
									0.95	3.34	0.01	1.2e+06	24.36	0.07
									0.95	11.77	0.01	1.2e+06	4.64	0.07
									0.95	23.1	0.02	1.2e+06	15.52	0.07
									0.96	8.43	0.01	1.2e+06	20.44	0.07
									0.96	12.2	0.01	1.2e+06	25.96	0.05
									0.96	7.7	0.01	1.2e+06	21.6	0.11
									0.96	13.51	0.01	1.2e+06	10.44	0.06
									0.96	4.5	0.01	1.2e+06	30.74	0.05
									0.96	0	0.01	1.2e+06	23.2	0.1
									0.96	-5.09	0	1.2e+06	15.66	0.1
									0.96	6.25	0.02	1.2e+06	2.9	0.09
									0.96	-3.34	0.02	1.2e+06	18.56	0.04
									0.96	7.85	0.01	1.2e+06	20.3	0.07
									0.97	1.31	0.01	1.2e+06	9.86	0.1
									0.97	10.61	0.01	1.2e+06	16.1	0.06
									0.97	-18.89	0.02	1.2e+06	26.97	0.03
									0.97	-10.03	0	1.2e+06	27.7	0.06
									0.97	11.04	0.01	1.2e+06	24.07	0.11
									0.97	10.75	0.01	1.2e+06	17.11	0.07
									0.97	0.87	0.01	1.2e+06	3.05	0.07
									0.97	-13.8	0.01	1.2e+06	-0.87	0.06
									0.97	15.11	0.01	1.2e+06	11.89	0.15
									0.97	16.56	0.01	1.2e+06	15.95	0.09
									0.98	7.56	0.01	1.2e+06	17.69	0.02
									0.98	-5.09	0.01	1.2e+06	9.86	0.06
									0.98	-8.28	0.01	1.2e+06	20.59	0.1
									0.98	10.9	0.02	1.2e+06	27.4	0.06
									0.98	10.03	0	1.2e+06	12.76	0.06
									0.98	-10.46	0.01	1.2e+06	20.01	0.07
									0.98	12.93	0.01	1.2e+06	16.53	0.05
									0.98	12.06	0.01	1.2e+06	7.11	0.04
									0.98	19.61	0.01	1.2e+06	39.88	0.03
									0.98	-9.73	0.01	1.2e+06	12.47	0.05
									0.99	-2.18	0.01	1.2e+06	4.79	0.08
									0.99	24.84	0.01	1.2e+06	27.4	0.06
									0.99	-2.03	0.02	1.2e+06	15.23	0.08
									0.99	18.16	0	1.2e+06	4.06	0.07
									0.99	1.31	0	1.2e+06	10.73	0.07
									0.99	-9.73	0.01	1.2e+06	3.63	0.06
									0.99	-2.18	0.01	1.2e+06	20.3	0.02
									0.99	0.73	0.02	1.2e+06	29.44	0.08
									0.99	-1.6	0.01	1.2e+06	14.94	0.09
									0.99	4.5	0.01	1.2e+06	1.16	0.08
									1	1.16	0.02	1.2e+06	14.36	0.06
									1	0	0.01	1.2e+06	32.48	0.09
									1	36.03	0.01	1.2e+06	10.01	0.06
									1	11.48	0.01	1.2e+06	23.06	0.07
									1	37.06	0.15	1.2e+06	9.72	0.03
									1	1715.25	30.73	1.2e+06	5.8	0.09
									1	1737.57	28.71	1.2e+06	15.81	0.06
									1	1733.35	26.69	1.2e+06	6.53	0.05
									1	1747.83	24.64	1.2e+06	3.63	0.05
									1	1729.13	22.61	1.2e+06	22.48	0.05
									1.01	1729.13	20.36	1.2e+06	1.31	0.09
									1.01	1747.83	18.09	1.2e+06	-0.87	0.05
									1.01	1735.76	16.08	1.2e+06	11.17	0.09
									1.01	1732.14	14.04	1.2e+06	3.05	0.08
									1.01	1739.98	12.01	1.2e+06	17.98	0.07
									1.01	1716.46	9.99	1.2e+06	17.69	0.04
									1.01	1733.35	7.71	1.2e+06	19.72	0.04
									1.01	1709.22	5.69	1.2e+06	15.37	0.08
									1.01	1711.03	3.69	1.2e+06	20.59	0.08
									1.01	1689.31	1.91	1.2e+06	6.53	0.07
									1.02	1657.94	0.16	1.2e+06	-4.21	0.01
									1.02	1580.73	-0.13	1.2e+06	12.62	0.07
									1.02	1329.78	-0.11	1.2e+06	5.95	0.09
									1.02	928.63	0.01	1.2e+06	14.65	0.09
									1.02	419.51	0.01	1.2e+06	17.11	0.07
									1.02	37.66	0.01	1.2e+06	20.74	0.06
									1.02	-9.39	0	1.2e+06	4.64	0.09
									1.02	34.04	0.02	1.2e+06	28.86	0.07
									1.02	-10.6	0.02	1.2e+06	29.58	0.02
									1.02	2.76	0.01	1.2e+06	23.92	0.08
									1.03	24.84	0.01	1.2e+06	2.47	0.07
									1.03	22.23	0.01	1.2e+06	1.74	0.03
									1.03	2.62	0.01	1.2e+06	6.82	0.06
									1.03	12.93	0.01	1.2e+06	6.67	0.11
									1.03	38.5	0.01	1.2e+06	9.57	0.09
									1.03	18.45	0.01	1.2e+06	8.41	0.08
									1.03	14.53	0.01	1.2e+06	-9.86	0.07
									1.03	10.32	0.01	1.2e+06	21.17	0.07
									1.03	44.6	0.02	1.2e+06	22.76	0.08
									1.03	11.91	0.01	1.2e+06	8.85	0.06
									1.04	17.29	0	1.2e+06	12.91	0.07
									1.04	13.22	0.01	1.2e+06	10.59	0.04
									1.04	24.41	0.02	1.2e+06	19.86	0.08
									1.04	23.1	0.02	1.2e+06	25.08	0.04
									1.04	-3.92	0.02	1.2e+06	17.11	0.03
									1.04	27.02	0	1.2e+06	20.16	0.1
									1.04	29.93	0.01	1.2e+06	18.42	0.13
									1.04	8.72	0.01	1.2e+06	0.87	0.06
									1.04	24.84	0.01	1.2e+06	20.01	0.01
									1.04	2.76	0.01	1.2e+06	14.5	0.11
									1.05	29.35	0.01	1.2e+06	-3.05	0.08
									1.05	26.73	0.01	1.2e+06	19.72	0.08
									1.05	3.34	0.01	1.2e+06	21.46	0.04
									1.05	0.44	0.01	1.2e+06	20.88	0.06
									1.05	21.65	0.01	1.2e+06	-1.16	0.08
									1.05	36.47	0.01	1.2e+06	-9.57	0.05
									1.05	14.53	0.01	1.2e+06	3.77	0.02
									1.05	5.67	0.01	1.2e+06	20.01	0.08
									1.05	7.12	0.01	1.2e+06	12.18	0.09
									1.05	24.55	0.01	1.2e+06	18.42	0.09
									1.06	19.18	0	1.2e+06	15.23	0.04
									1.06	17	0.01	1.2e+06	21.6	0.03
									1.06	8.72	0.01	1.2e+06	6.53	0.08
									1.06	-1.74	0.01	1.2e+06	5.8	0.08
									1.06	26.3	0.01	1.2e+06	22.91	0.06
									1.06	4.36	0.01	1.2e+06	34.51	0.05
									1.06	7.56	0.01	1.2e+06	12.91	0.06
									1.06	17.14	0	1.2e+06	-0.15	0.07
									1.06	24.41	0.02	1.2e+06	15.81	0.06
									1.06	14.82	0.01	1.2e+06	11.75	0.09
									1.07	27.61	0.01	1.2e+06	9.28	0.07
									1.07	11.04	0.01	1.2e+06	11.89	0.05
									1.07	30.66	0.02	1.2e+06	2.03	0.08
									1.07	1.31	0	1.2e+06	6.82	0.05
									1.07	1.6	0.01	1.2e+06	4.79	0.11
									1.07	27.9	0.01	1.2e+06	17.84	0.08
									1.07	1.31	0.02	1.2e+06	25.52	0.08
									1.07	25.28	0.01	1.2e+06	28.56	0.05
									1.07	12.79	0.01	1.2e+06	19.28	0.09
									1.07	23.83	0.02	1.2e+06	11.75	0.08
									1.08	2.76	0.01	1.2e+06	9.43	0.05
									1.08	21.07	0.01	1.2e+06	33.93	0.07
									1.08	-9.59	0.01	1.2e+06	-2.18	0.02
									1.08	24.41	0.01	1.2e+06	0.15	0.07
									1.08	19.61	0.01	1.2e+06	16.24	0.06
									1.08	0.15	0.01	1.2e+06	11.02	0.08
									1.08	-0.15	0.02	1.2e+06	9.57	0.07
									1.08	30.8	0.01	1.2e+06	12.91	0.07
									1.08	20.49	0.01	1.2e+06	19.86	0.02
									1.08	3.2	0.01	1.2e+06	5.08	0.02
									1.09	28.19	0.02	1.2e+06	4.35	0.07
									1.09	13.37	0.01	1.2e+06	7.98	0.06
									1.09	-6.83	0.01	1.2e+06	7.11	0.02
									1.09	15.55	0.01	1.2e+06	9.57	0.09
									1.09	7.99	0.01	1.2e+06	17.26	0.07
									1.09	11.91	0.02	1.2e+06	20.44	0.05
									1.09	16.56	0.01	1.2e+06	11.02	0.05
									1.09	13.37	0.01	1.2e+06	10.88	0.02
									1.09	22.52	0.01	1.2e+06	5.8	0.06
									1.09	0.15	0	1.2e+06	16.97	0.08
									1.1	15.26	0.01	1.2e+06	5.66	0.04
									1.1	10.46	0	1.2e+06	17.98	0.09
									1.1	16.27	0.01	1.2e+06	17.84	0.1
									1.1	30.51	0.02	1.2e+06	17.84	0.08
									1.1	23.1	0.01	1.2e+06	16.97	0.03
									1.1	19.03	0.01	1.2e+06	11.02	0.06
									1.1	8.86	0.01	1.2e+06	31.18	0.1
									1.1	7.56	0.01	1.2e+06	23.06	0.08
									1.1	31.96	0	1.2e+06	29.58	0.06
									1.1	10.46	0.01	1.2e+06	2.76	0.1
									1.11	12.79	0.02	1.2e+06	14.79	0.07
									1.11	17.73	0.01	1.2e+06	14.36	0.09
									1.11	6.68	0.01	1.2e+06	5.66	0.06
									1.11	12.49	0.01	1.2e+06	11.17	0.05
									1.11	-17.14	0.02	1.2e+06	10.44	0.1
									1.11	18.89	0.01	1.2e+06	3.63	0.08
									1.11	2.18	0	1.2e+06	13.05	0.09
									1.11	4.21	0.01	1.2e+06	7.25	0.1
									1.11	-9.44	0.01	1.2e+06	21.46	0.06
									1.11	5.96	0.02	1.2e+06	10.73	0.1
									1.12	10.46	0	1.2e+06	13.49	0.03
									1.12	3.63	0.01	1.2e+06	15.23	0.05
									1.12	21.65	0.01	1.2e+06	13.92	0.08
									1.12	17	0.01	1.2e+06	9.72	0.08
									1.12	20.05	0.01	1.2e+06	6.67	0.03
									1.12	14.96	0.01	1.2e+06	4.06	0.07
									1.12	13.66	0.02	1.2e+06	12.62	0.09
									1.12	19.76	0.01	1.2e+06	18.85	0.07
									1.12	33.42	0.01	1.2e+06	6.96	0.07
									1.12	25.43	0.01	1.2e+06	14.79	0.01
									1.13	27.9	0.01	1.2e+06	16.68	0.05
									1.13	29.64	0.01	1.2e+06	3.92	0.06
									1.13	12.64	0.01	1.2e+06	23.2	0.08
									1.13	-3.92	0	1.2e+06	21.17	0.07
									1.13	24.84	0.01	1.2e+06	21.75	0.09
									1.13	30.95	0.01	1.2e+06	6.24	0.11
									1.13	19.76	0.02	1.2e+06	7.11	0.03
									1.13	16.85	0.01	1.2e+06	18.42	0.09
									1.13	13.22	0.01	1.2e+06	1.31	0.11
									1.13	-4.07	0.01	1.2e+06	-0.87	0.03
									1.14	22.08	0.01	1.2e+06	10.59	0.04
									1.14	-6.1	0	1.2e+06	13.05	0.08
									1.14	21.21	0.01	1.2e+06	12.47	0.08
									1.14	8.72	0.01	1.2e+06	3.77	0.07
									1.14	18.89	0.01	1.2e+06	-4.64	0.06
									1.14	20.92	0	1.2e+06	18.7	0.06
									1.14	11.91	0.02	1.2e+06	14.21	0.07
									1.14	14.53	0.01	1.2e+06	0.29	0.04
									1.14	20.34	0	1.2e+06	37.84	0.07
									1.14	3.63	0.01	1.2e+06	8.12	0.09
									1.15	36.9	0.02	1.2e+06	8.85	0.08
									1.15	23.68	0.02	1.2e+06	22.91	0.03
									1.15	27.75	0.01	1.2e+06	3.48	0.04
									1.15	11.19	0.01	1.2e+06	16.24	0.04
									1.15	15.4	0.01	1.2e+06	2.61	0.07
									1.15	14.96	0.01	1.2e+06	-5.22	0.04
									1.15	12.49	0.01	1.2e+06	19.43	0.04
									1.15	-7.85	0.01	1.2e+06	15.66	0.06
									1.15	10.46	0.01	1.2e+06	-3.77	0.09
									1.15	17.43	0.02	1.2e+06	9.57	0.08
									1.16	20.2	0.01	1.2e+06	24.5	0.03
									1.16	18.16	0.01	1.2e+06	8.56	0.08
									1.16	18.02	0.01	1.2e+06	11.75	0.08
									1.16	8.57	0.01	1.2e+06	0	0.07
									1.16	5.81	0	1.2e+06	18.27	0.07
									1.16	17.87	0	1.2e+06	-6.38	0.09
									1.16	25.43	0.01	1.2e+06	16.97	0.08
									1.16	18.6	0.01	1.2e+06	8.99	0.09
									1.16	9.44	0.01	1.2e+06	23.64	0.03
									1.16	11.33	0.01	1.2e+06	-6.53	0.1
									1.17	5.38	0.01	1.2e+06	16.82	0.03
									1.17	18.02	0.02	1.2e+06	14.21	0.05
									1.17	9.3	0.01	1.2e+06	14.36	0.02
									1.17	15.55	0.01	1.2e+06	13.34	0.06
									1.17	21.94	0.01	1.2e+06	17.11	0.08
									1.17	13.95	0.01	1.2e+06	20.3	0.07
									1.17	18.89	0.01	1.2e+06	16.1	0.07
									1.17	17.58	0.01	1.2e+06	13.05	0.09
									1.17	3.63	0.01	1.2e+06	18.42	0.07
									1.17	19.03	0.01	1.2e+06	-1.02	0.04
									1.18	13.37	0.01	1.2e+06	11.75	0.06
									1.18	34.14	0.01	1.2e+06	8.12	0.06
									1.18	23.54	0.01	1.2e+06	-1.6	0.12
									1.18	9.73	0.01	1.2e+06	15.52	0.03
									1.18	3.63	0.01	1.2e+06	19.72	0.03
									1.18	14.09	0.01	1.2e+06	5.66	0.09
									1.18	11.48	0.02	1.2e+06	23.06	0.09
									1.18	19.18	0.01	1.2e+06	4.93	0.05
									1.18	19.18	0.01	1.2e+06	22.04	0.02
									1.18	25.43	0.01	1.2e+06	15.52	0.04
									1.19	26.73	0.01	1.2e+06	1.89	0.1
									1.19	3.78	0.01	1.2e+06	1.45	0.06
									1.19	13.51	0.01	1.2e+06	11.6	0.08
									1.19	14.24	0.01	1.2e+06	26.39	0.1
									1.19	16.27	0.01	1.2e+06	17.26	0.11
									1.19	9.44	0.01	1.2e+06	10.3	0.07
									1.19	-3.34	0.01	1.2e+06	14.21	0.02
									1.19	12.93	0.01	1.2e+06	9.28	0.1
									1.19	21.21	0.02	1.2e+06	22.91	0.06
									1.19	18.6	0.01	1.2e+06	1750	0.05
									1.2	12.93	0.01	1.2e+06	4.79	0.05
									1.2	19.61	0	1.2e+06	14.07	0.04
									1.2	12.06	0.01	1.2e+06	37.12	0.04
									1.2	5.09	0.02	1.2e+06	21.17	0.04
									1.2	22.08	0.01	1.2e+06	11.46	0.06
									1.2	16.27	0.01	1.2e+06	13.05	0.08
									1.2	20.49	0.01	1.2e+06	7.54	0.08
									1.2	27.17	0.01	1.2e+06	-6.67	0.07
									1.2	27.17	0.01	1.2e+06	12.62	0.09
									1.2	6.68	0.01	1.2e+06	9.86	0.08
									1.21	13.66	0.02	1.2e+06	15.08	0.08
									1.21	7.12	0.02	1.2e+06	16.68	0.1
									1.21	-9.3	0.01	1.2e+06	20.01	0.03
									1.21	0.87	0.01	1.2e+06	18.85	0.11
									1.21	28.48	0.01	1.2e+06	20.59	0.11
									1.21	7.7	0.01	1.2e+06	-1.6	0.12
									1.21	5.52	0.01	1.2e+06	36.4	0.1
									1.21	35.89	0.01	1.2e+06	-6.67	0.08
									1.21	0.29	0.02	1.2e+06	40.46	0.08
									1.21	29.64	0.01	1.2e+06	6.09	0.08
									1.22	29.06	0	1.2e+06	31.9	0.06
									1.22	10.17	0.01	1.2e+06	20.3	0.11
									1.22	24.26	0.01	1.2e+06	20.3	0.07
									1.22	21.5	0.02	1.2e+06	15.95	0.1
									1.22	16.13	0.01	1.2e+06	17.98	0.04
									1.22	23.39	0	1.2e+06	19.14	0.08
									1.22	1.89	0.01	1.2e+06	21.6	0.12
									1.22	12.06	0.01	1.2e+06	11.75	0.04
									1.22	14.96	0	1.2e+06	11.17	0.04
									1.22	0.29	0.01	1.2e+06	1.16	0.09
									1.23	-0.15	0.01	1.2e+06	8.56	0.06
									1.23	11.77	0.01	1.2e+06	31.32	0.07
									1.23	12.93	0.01	1.2e+06	15.81	0.05
									1.23	5.81	0	1.2e+06	28.42	0.03
									1.23	14.67	0.01	1.2e+06	24.65	0.05
									1.23	20.2	0.01	1.2e+06	22.33	0.05
									1.23	7.41	0.01	1.2e+06	18.85	0.07
									1.23	-6.1	0.01	1.2e+06	41.62	0.09
									1.23	8.86	0.02	1.2e+06	10.59	0.1
									1.23	14.82	0.01	1.2e+06	34.8	0.05
									1.24	19.03	0.01	1.2e+06	15.66	0.04
									1.24	9.59	0.01	1.2e+06	11.31	0.07
									1.24	18.45	0.01	1.2e+06	14.21	0.06
									1.24	18.02	0.02	1.2e+06	15.66	0.04
									1.24	15.4	0.01	1.2e+06	-3.34	0.04
									1.24	-2.03	0.01	1.2e+06	10.73	0.07
									1.24	16.85	0.01	1.2e+06	13.92	0.14
									1.24	5.67	0.01	1.2e+06	5.95	0.07
									1.24	25.28	0.01	1.2e+06	1.31	0
									1.24	30.8	0.01	1.2e+06	20.44	0.09
									1.25	10.03	0.01	1.2e+06	1.6	0.09
									1.25	-0.73	0.01	1.2e+06	23.78	0.04
									1.25	2.62	0.01	1.2e+06	13.05	0.06
									1.25	3.63	0.01	1.2e+06	8.27	0.11
									1.25	-2.76	0.01	1.2e+06	-5.37	0.09
									1.25	11.19	0.01	1.2e+06	-2.32	0.05
									1.25	2.76	0.01	1.2e+06	10.3	0.08
									1.25	5.23	0	1.2e+06	23.78	0.06
									1.25	2.03	0.01	1.2e+06	18.7	0.05
									1.25	5.96	0.01	1.2e+06	36.54	0.09
									1.26	19.32	0.01	1.2e+06	10.01	0.04
									1.26	16.13	0	1.2e+06	-6.38	0.1
									1.26	-5.96	0.01	1.2e+06	4.93	0.08
									1.26	17.14	0	1.2e+06	8.27	0.05
									1.26	22.52	0.01	1.2e+06	21.17	0.02
									1.26	14.96	0.01	1.2e+06	10.73	0.05
									1.26	-2.47	0.01	1.2e+06	15.37	0.06
									1.26	10.75	0.01	1.2e+06	24.5	0.04
									1.26	20.2	0.01	1.2e+06	17.84	0.03
									1.26	6.54	0	1.2e+06	19.72	0.08
									1.27	0.15	0.01	1.2e+06	31.32	0.03
									1.27	20.63	0.01	1.2e+06	20.59	0.09
									1.27	5.52	0.01	1.2e+06	16.53	0.08
									1.27	5.38	0.01	1.2e+06	25.66	0.04
									1.27	19.32	0.01	1.2e+06	16.1	0.06
									1.27	17.29	0.01	1.2e+06	5.22	0.05
									1.27	3.2	0.01	1.2e+06	11.02	0.08
									1.27	15.55	0.01	1.2e+06	13.05	0.08
									1.27	8.57	0.01	1.2e+06	5.95	0.1
									1.27	19.61	0.01	1.2e+06	17.69	0.08
									1.28	9.44	0.01	1.2e+06	15.81	0.06
									1.28	3.34	0.01	1.2e+06	26.97	0.03
									1.28	11.62	0.01	1.2e+06	21.75	0.07
									1.28	9.59	0.01	1.2e+06	4.06	0.08
									1.28	5.23	0.01	1.2e+06	26.68	0.11
									1.28	14.96	0.01	1.2e+06	15.81	0.07
									1.28	14.24	0.01	1.2e+06	0.29	0.08
									1.28	0.44	0.01	1.2e+06	9.57	0.05
									1.28	12.64	0.01	1.2e+06	9.28	0.05
									1.28	-5.52	0.01	1.2e+06	16.68	0.07
									1.29	35.89	0.01	1.2e+06	7.11	0.1
									1.29	6.97	0.01	1.2e+06	-6.38	0.07
									1.29	15.55	0.01	1.2e+06	3.63	0.02
									1.29	6.1	0.01	1.2e+06	31.32	0.07
									1.29	15.98	0.01	1.2e+06	21.46	0.07
									1.29	29.35	0.02	1.2e+06	2.47	0.05
									1.29	22.81	0.01	1.2e+06	32.92	0.08
									1.29	13.08	0.01	1.2e+06	29	0.05
									1.29	23.39	0.01	1.2e+06	0.58	0.08
									1.29	23.25	0.01	1.2e+06	16.53	0.06
									1.3	4.65	0.01	1.2e+06	-0.44	0.02
									1.3	12.06	0	1.2e+06	17.69	0.05
									1.3	13.51	0.01	1.2e+06	14.65	0.1
									1.3	22.96	0.01	1.2e+06	17.84	0.06
									1.3	25.28	0	1.2e+06	21.17	0.07
									1.3	5.23	0.01	1.2e+06	32.62	0.09
									1.3	10.17	0.01	1.2e+06	21.46	0.1
									1.3	12.93	0.01	1.2e+06	27.7	0.06
									1.3	27.75	0.01	1.2e+06	15.37	0.05
									1.3	7.41	0.01	1.2e+06	3.77	0.09
									1.31	13.51	0.01	1.2e+06	25.23	0.08
									1.31	-2.32	0.01	1.2e+06	17.26	0.08
									1.31	10.61	0.01	1.2e+06	7.69	0.01
									1.31	14.09	0.01	1.2e+06	21.17	0.08
									1.31	21.36	0.01	1.2e+06	20.44	0.07
									1.31	29.49	0.01	1.2e+06	-10.59	0.09
									1.31	19.9	0	1.2e+06	14.36	0.06
									1.31	8.43	0.01	1.2e+06	13.92	0.1
									1.31	21.65	0.02	1.2e+06	8.85	0.07
									1.31	24.12	0.01	1.2e+06	25.81	0.11
									1.32	10.46	0.02	1.2e+06	37.26	0.02
									1.32	36.32	0.01	1.2e+06	25.81	0.09
									1.32	21.94	0.01	1.2e+06	15.52	0.1
									1.32	11.48	0.02	1.2e+06	22.18	0.09
									1.32	13.22	0.01	1.2e+06	15.08	0.04
									1.32	-0.44	0.01	1.2e+06	7.98	0.12
									1.32	12.49	0.01	1.2e+06	11.31	0.09
									1.32	16.27	0.01	1.2e+06	-7.4	0.12
									1.32	3.63	0.01	1.2e+06	2.76	0.05
									1.32	-0.44	0.01	1.2e+06	23.78	0.05
									1.33	17.73	0.01	1.2e+06	25.66	0.09
									1.33	-1.74	0.01	1.2e+06	6.67	0.06
									1.33	14.24	0.01	1.2e+06	12.18	0.09
									1.33	8.43	0	1.2e+06	7.69	0.08
									1.33	5.96	0.01	1.2e+06	17.4	0.1
									1.33	29.64	0.01	1.2e+06	2.9	0.06
									1.33	12.49	0.01	1.2e+06	18.56	0.05
									1.33	15.4	0.01	1.2e+06	15.66	0.07
									1.33	17.43	0.01	1.2e+06	24.22	0.06
									1.33	14.09	0.01	1.2e+06	5.08	0.05
									1.34	23.83	0.01	1.2e+06	19.43	0.02
									1.34	24.7	0	1.2e+06	18.42	0.09
									1.34	23.39	0.01	1.2e+06	15.81	0.12
									1.34	17.43	0.02	1.2e+06	12.33	0.05
									1.34	18.02	0.01	1.2e+06	-2.03	0.07
									1.34	10.61	0.01	1.2e+06	13.05	0.12
									1.34	4.65	0.01	1.2e+06	19.58	0.07
									1.34	28.19	0.01	1.2e+06	11.31	0.04
									1.34	11.19	0.01	1.2e+06	12.04	0.11
									1.34	7.99	0.01	1.2e+06	14.5	0.07
									1.35	2.76	0.01	1.2e+06	19.14	0.08
									1.35	24.84	0.01	1.2e+06	12.33	0.08
									1.35	8.57	0.01	1.2e+06	-5.37	0.06
									1.35	-1.31	0	1.2e+06	0	0.1
									1.35	23.83	0.02	1.2e+06	25.23	0.1
									1.35	2.47	0.01	1.2e+06	19.28	0.07
									1.35	26.73	0.01	1.2e+06	36.4	0.01
									1.35	-10.17	0	1.2e+06	15.95	0.07
									1.35	18.6	0.02	1.2e+06	5.8	0.08
									1.35	16.27	0.01	1.2e+06	8.27	0.04
									1.36	25.86	0.01	1.2e+06	6.67	0.06
									1.36	23.39	0	1.2e+06	5.22	0.07
									1.36	18.74	0.01	1.2e+06	-7.83	0.07
									1.36	17.87	0.01	1.2e+06	6.82	0.06
									1.36	24.26	0	1.2e+06	-1.45	0.03
									1.36	7.12	0.01	1.2e+06	7.69	0.1
									1.36	7.7	0.02	1.2e+06	13.49	0.09
									1.36	24.12	0.01	1.2e+06	1.6	0.01
									1.36	11.04	0	1.2e+06	15.23	0.04
									1.36	-12.93	0.01	1.2e+06	18.85	0.04
									1.37	14.09	0.01	1.2e+06	17.98	0.07
									1.37	9.15	0.01	1.2e+06	7.11	0.09
									1.37	19.32	0.01	1.2e+06	16.68	0.04
									1.37	15.4	0.01	1.2e+06	-0.29	0.1
									1.37	15.55	0.01	1.2e+06	19.86	0.04
									1.37	5.38	0.01	1.2e+06	3.05	0.03
									1.37	20.92	0	1.2e+06	13.78	0.06
									1.37	4.94	0.01	1.2e+06	48.43	0.08
									1.37	26.73	0.02	1.2e+06	26.54	0.08
									1.37	8.86	0.01	1.2e+06	19.43	0.01
									1.38	19.32	0.02	1.2e+06	21.17	0.09
									1.38	18.6	0	1.2e+06	12.33	0.05
									1.38	-4.65	0.01	1.2e+06	13.49	0.08
									1.38	19.61	0.02	1.2e+06	-1.16	0.06
									1.38	22.37	0.01	1.2e+06	24.8	0.06
									1.38	0.29	0.01	1.2e+06	25.08	0.06
									1.38	5.38	0.01	1.2e+06	22.18	0.11
									1.38	1.31	0.01	1.2e+06	2.76	0.05
									1.38	14.96	0.01	1.2e+06	20.74	0.09
									1.38	24.41	0	1.2e+06	20.16	0.06
									1.39	29.49	0.01	1.2e+06	-1.45	0.06
									1.39	24.55	0.01	1.2e+06	14.65	0.06
									1.39	30.66	0.01	1.2e+06	21.6	0.06
									1.39	7.7	0.01	1.2e+06	12.04	0.05
									1.39	11.91	0.01	1.2e+06	13.92	0.05
									1.39	32.54	0.01	1.2e+06	27.12	0.06
									1.39	22.52	0	1.2e+06	25.08	0.09
									1.39	17.87	0.01	1.2e+06	9.72	0.1
									1.39	9.44	0.02	1.2e+06	19.14	0.1
									1.39	37.19	0.01	1.2e+06	3.77	0.06
									1.4	11.91	0.01	1.2e+06	0.44	0.05
									1.4	21.5	0.01	1.2e+06	4.5	0.09
									1.4	16.42	0.01	1.2e+06	6.53	0.08
									1.4	19.76	0.01	1.2e+06	17.4	0.09
									1.4	29.78	0.01	1.2e+06	9.14	0.06
									1.4	3.78	0.01	1.2e+06	22.62	0.11
									1.4	12.49	0.01	1.2e+06	26.82	0.11
									1.4	30.8	0.01	1.2e+06	10.44	0.04
									1.4	18.74	0	1.2e+06	23.78	0.03
									1.4	0.87	0.01	1.2e+06	19.72	0.06
									1.41	14.24	0.01	1.2e+06	21.02	0.08
									1.41	16.27	0.02	1.2e+06	4.93	0.1
									1.41	5.96	0.01	1.2e+06	8.12	0.04
									1.41	4.79	0.01	1.2e+06	20.74	0.11
									1.41	6.68	0.01	1.2e+06	8.27	0.07
									1.41	35.01	0.01	1.2e+06	17.84	0.04
									1.41	10.46	0.01	1.2e+06	0.73	0.06
									1.41	13.66	0.01	1.2e+06	15.08	0.12
									1.41	-4.94	0.01	1.2e+06	32.62	0.07
									1.41	6.25	0.02	1.2e+06	-2.47	0.11
									1.42	13.66	0.01	1.2e+06	12.91	0.01
									1.42	24.26	0.01	1.2e+06	6.67	0.06
									1.42	15.55	0.01	1.2e+06	20.3	0.08
									1.42	24.55	0.01	1.2e+06	19	0.07
									1.42	-1.16	0.01	1.2e+06	14.21	0.1
									1.42	19.47	0.01	1.2e+06	21.46	0.12
									1.42	10.75	0.01	1.2e+06	18.7	0.07
									1.42	2.47	0.01	1.2e+06	9.86	0.07
									1.42	23.25	0.01	1.2e+06	-0.87	0.08
									1.42	17.14	0	1.2e+06	21.17	0.09
									1.43	4.5	0.02	1.2e+06	17.69	0.11
									1.43	24.7	0.02	1.2e+06	14.65	0.07
									1.43	25.57	0	1.2e+06	19.72	0.06
									1.43	14.78	0	1.2e+06	6.09	0.07
									1.43	26.39	0.01	1.2e+06	9.72	0.04
									1.43	18.4	0.01	1.2e+06	6.82	0.06
									1.43	34.23	0.02	1.2e+06	21.32	0.02
									1.43	-2.71	0.01	1.2e+06	4.64	0.06
									1.43	27.6	0.02	1.2e+06	20.44	0.05
									1.43	21.11	0.01	1.2e+06	5.51	0.09
									1.44	9.5	0.01	1.2e+06	29.14	0.09
									1.44	13.42	0.02	1.2e+06	10.88	0.09
									1.44	19.45	0.02	1.2e+06	40.6	0.04
									1.44	23.22	0.01	1.2e+06	23.2	0.05
									1.44	25.03	0.01	1.2e+06	17.98	0.03
									1.44	-0.15	0.01	1.2e+06	7.98	0.08
									1.44	30.01	0.01	1.2e+06	-8.41	0.14
									1.44	9.65	0.01	1.2e+06	18.56	0.08
									1.44	8.9	0.01	1.2e+06	29.58	0.09
									1.44	20.36	0.01	1.2e+06	17.4	0.02
									1.45	5.43	0.01	1.2e+06	28.56	0.06
									1.45	28.2	0.01	1.2e+06	19.43	0.07
									1.45	19.3	0	1.2e+06	30.45	0.01
									1.45	10.1	0	1.2e+06	13.05	0.06
									1.45	27.29	0.01	1.2e+06	16.97	0.09
									1.45	-8.14	0.01	1.2e+06	9.28	0.05
									1.45	11.76	0.01	1.2e+06	13.34	0.06
									1.45	21.41	0.02	1.2e+06	23.34	0.05
									1.45	10.1	0.01	1.2e+06	8.12	0.06
									1.45	14.18	0.01	1.2e+06	-10.73	0.04
									1.46	13.12	0.01	1.2e+06	22.62	0.06
									1.46	-9.8	0.01	1.2e+06	0.73	0.05
									1.46	0	0.01	1.2e+06	16.24	0.06
									1.46	17.19	0.01	1.2e+06	15.08	0.07
									1.46	3.62	0.01	1.2e+06	17.55	0
									1.46	-2.71	0.01	1.2e+06	6.53	0.06
									1.46	0	0.01	1.2e+06	8.56	0.09
									1.46	7.24	0.01	1.2e+06	-7.25	0.08
									1.46	4.83	0.01	1.2e+06	1.31	0.05
									1.46	9.35	0.01	1.2e+06	4.64	0.06
									1.47	9.05	0.01	1.2e+06	27.84	0.09
									1.47	22.02	0.01	1.2e+06	6.09	0.1
									1.47	11.61	0.01	1.2e+06	17.26	0.04
									1.47	3.62	0.01	1.2e+06	21.75	0.05
									1.47	9.95	0.01	1.2e+06	29.72	0.12
									1.47	-1.06	0.01	1.2e+06	4.21	0.03
									1.47	-8.44	0.01	1.2e+06	8.41	-0.01
									1.47	-12.21	0	1.2e+06	13.05	0.08
									1.47	11.61	0.01	1.2e+06	19.86	0.07
									1.47	-7.84	0.01	1.2e+06	3.48	0.05
									1.48	-0.6	0.01	1.2e+06	31.76	0.04
									1.48	34.53	0.01	1.2e+06	18.42	0.08
									1.48	16.29	0.01	1.2e+06	23.49	0.09
									1.48	14.93	0.02	1.2e+06	10.73	0.04
									1.48	8.44	0.01	1.2e+06	28.28	0.06
									1.48	2.26	0.01	1.2e+06	11.6	0.1
									1.48	9.8	0.01	1.2e+06	16.1	0.05
									1.48	-2.11	0.01	1.2e+06	10.59	0.09
									1.48	15.98	0.01	1.2e+06	17.98	0.06
									1.48	5.13	0.01	1.2e+06	25.66	0.07
									1.49	14.48	0	1.2e+06	34.36	0.06
									1.49	7.99	0.01	1.2e+06	35.09	0.05
									1.49	-0.6	0.01	1.2e+06	15.23	0.01
									1.49	-0.6	0.01	1.2e+06	19.86	0.07
									1.49	22.62	0.01	1.2e+06	-1.74	0.08
									1.49	9.35	0.02	1.2e+06	4.06	0.08
									1.49	21.11	0.01	1.2e+06	17.11	0.07
									1.49	-0.9	0.01	1.2e+06	16.53	0.09
									1.49	5.43	0.01	1.2e+06	1.16	0.09
									1.49	15.83	0.01	1.2e+06	7.4	0.04
									1.5	5.88	0	1.2e+06	-7.98	0.05
									1.5	5.13	0	1.2e+06	10.88	0.09
									1.5	9.65	0.01	1.2e+06	6.67	0.08
									1.5	20.21	0.01	1.2e+06	18.27	0.04
									1.5	11.01	0.01	1.2e+06	13.63	0
									1.5	5.84	0.01	1.2e+06	16.1	0.07
									1.5	3.02	0.01	1.2e+06	18.85	0.05
									1.5	12.21	0.01	1.2e+06	10.44	0.07
									1.5	20.06	0.01	1.2e+06	-1.31	0.03
									1.5	-2.71	0.01	1.2e+06	2.18	0.06
									1.51	2.71	0.01	1.2e+06	15.08	0.1
									1.51	-5.58	0.01	1.2e+06	12.62	0.09
									1.51	-14.48	0	1.2e+06	10.73	0.08
									1.51	2.41	0.01	1.2e+06	45.53	0.04
									1.51	2.11	0.01	1.2e+06	10.3	0.07
									1.51	24.13	0.02	1.2e+06	30.16	0.06
									1.51	13.87	0.01	1.2e+06	25.08	0.09
									1.51	-1.51	0.01	1.2e+06	22.48	0.07
									1.51	7.54	0.01	1.2e+06	26.24	0.05
									1.51	28.2	0.01	1.2e+06	8.99	0.08
									1.52	12.21	0	1.2e+06	20.74	0.06
									1.52	7.09	0.01	1.2e+06	19.72	0.07
									1.52	53.08	0	1.2e+06	25.08	0.07
									1.52	13.27	0.01	1.2e+06	25.38	0.06
									1.52	30.76	0.02	1.2e+06	6.24	0.05
									1.52	7.24	0.01	1.2e+06	4.93	0.04
									1.52	26.09	0.02	1.2e+06	21.46	0.05
									1.52	9.5	0.02	1.2e+06	21.6	0.09
									1.52	7.69	0.01	1.2e+06	24.65	0.11
									1.52	18.4	0.01	1.2e+06	-1.74	0.07
									1.53	13.57	0.01	1.2e+06	22.04	0.04
									1.53	22.92	0.01	1.2e+06	17.4	0.07
									1.53	31.52	0.01	1.2e+06	16.68	0.06
									1.53	29.86	0.01	1.2e+06	26.97	0.02
									1.53	10.86	0.01	1.2e+06	36.1	0.1
									1.53	31.06	0.02	1.2e+06	1.89	0.03
									1.53	26.99	0.01	1.2e+06	-8.7	0.05
									1.53	23.22	0.01	1.2e+06	23.92	0.1
									1.53	39.66	0.01	1.2e+06	3.48	0.06
									1.53	23.52	0.01	1.2e+06	1.02	0.07
									1.54	10.71	0.01	1.2e+06	28.42	0.02
									1.54	1.36	0.01	1.2e+06	6.38	0.06
									1.54	21.56	0	1.2e+06	-0.15	0.06
									1.54	6.33	0.02	1.2e+06	7.54	0.08
									1.54	15.23	0.01	1.2e+06	0.58	0.06
									1.54	5.73	0	1.2e+06	12.18	0.07
									1.54	4.98	0	1.2e+06	13.34	0.05
									1.54	25.49	0.01	1.2e+06	19.14	0.05
									1.54	13.27	0.01	1.2e+06	-6.67	0.05
									1.54	-3.92	0.01	1.2e+06	26.24	0.05
									1.55	27.6	0	1.2e+06	15.37	0.07
									1.55	11.76	0.01	1.2e+06	10.3	0.06
									1.55	20.51	0.01	1.2e+06	25.81	0.04
									1.55	0	0	1.2e+06	-6.24	0.04
									1.55	11.16	0.01	1.2e+06	16.24	0.06
									1.55	27.14	0.01	1.2e+06	15.37	0.11
									1.55	4.37	0.01	1.2e+06	0.15	0.07
									1.55	6.64	0	1.2e+06	9.57	0.07
									1.55	20.21	0.01	1.2e+06	9.14	0.06
									1.55	20.21	0.02	1.2e+06	34.66	0.07
									1.56	31.22	0.01	1.2e+06	13.92	0.05
									1.56	13.12	0	1.2e+06	22.33	0.08
									1.56	33.48	0.01	1.2e+06	17.11	0.06
									1.56	25.33	0.01	1.2e+06	35.67	0.06
									1.56	7.84	0.01	1.2e+06	8.85	0.04
									1.56	14.18	0.01	1.2e+06	18.27	0.07
									1.56	20.36	0.01	1.2e+06	7.54	0.09
									1.56	6.64	0.01	1.2e+06	7.69	0.07
									1.56	8.6	0	1.2e+06	7.69	0.08
									1.56	7.84	0.01	1.2e+06	26.68	0.06
									1.57	15.38	0.01	1.2e+06	-10.15	0.07
									1.57	12.37	0.01	1.2e+06	-0.29	0.09
									1.57	18.4	0.01	1.2e+06	2.9	0.05
									1.57	22.47	0	1.2e+06	12.91	0.05
									1.57	28.65	0.02	1.2e+06	8.7	0.08
									1.57	3.32	0.01	1.2e+06	7.11	0.04
									1.57	21.41	0.01	1.2e+06	18.27	0.06
									1.57	26.24	0	1.2e+06	9.86	0.05
									1.57	26.09	0	1.2e+06	17.69	0.07
									1.57	28.8	0.02	1.2e+06	7.11	0.04
									1.58	-0.3	0.01	1.2e+06	16.39	0.07
									1.58	19.6	0.01	1.2e+06	11.46	0.09
									1.58	50.52	0.01	1.2e+06	31.03	0.11
									1.58	27.45	0.02	1.2e+06	11.46	0.06
									1.58	28.35	0.02	1.2e+06	19.58	0.04
									1.58	-13.72	0.01	1.2e+06	13.49	0.08
									1.58	5.73	0.01	1.2e+06	12.47	0.1
									1.58	14.63	0.01	1.2e+06	8.27	0.05
									1.58	10.86	0.01	1.2e+06	16.1	0.06
									1.58	8.29	0	1.2e+06	18.7	0.05
									1.59	5.58	0.01	1.2e+06	19.58	0.07
									1.59	29.1	0.01	1.2e+06	5.8	0.06
									1.59	17.95	0.01	1.2e+06	6.67	0.06
									1.59	17.49	0.01	1.2e+06	1.02	0.06
									1.59	34.53	0.01	1.2e+06	13.78	0.06
									1.59	-4.83	0.01	1.2e+06	22.76	0.07
									1.59	3.02	0.02	1.2e+06	13.63	0.04
									1.59	38.6	0.01	1.2e+06	17.98	0.05
									1.59	17.95	0.01	1.2e+06	25.66	0.11
									1.59	21.87	0.01	1.2e+06	14.94	0.08
									1.6	4.07	0.01
									1.6	-3.77	0.01
									1.6	11.91	0.01
									1.6	28.95	0.01
									1.6	26.24	0.02
									1.6	18.7	0.01
									1.6	33.63	0.01
									1.6	12.82	0.01
									1.6	3.32	0.02
									1.6	-1.81	0.01
									1.61	22.32	0.01
									1.61	19.3	0.01
									1.61	32.42	0.01
									1.61	21.26	0.01
									1.61	2.56	0.02
									1.61	16.89	0.01
									1.61	0.75	0.01
									1.61	17.04	0.01
									1.61	23.98	0
									1.61	13.42	0.01
									1.62	21.72	0.01
									1.62	2.71	0
									1.62	15.83	0.01
									1.62	18.1	0.01
									1.62	22.17	0.01
									1.62	9.35	0.01
									1.62	28.05	0.02
									1.62	2.41	0.01
									1.62	-0.45	0.01
									1.62	2.56	0.01
									1.63	13.57	0.02
									1.63	10.1	0.02
									1.63	9.95	0.01
									1.63	18.1	0
									1.63	26.69	0.01
									1.63	9.8	0.01
									1.63	10.1	0.02
									1.63	9.5	0.01
									1.63	7.54	0.01
									1.63	31.67	0.01
									1.64	8.75	0.01
									1.64	0.6	0.01
									1.64	28.05	0.01
									1.64	9.05	0.01
									1.64	10.25	0.01
									1.64	8.9	0.01
									1.64	43.88	0
									1.64	17.64	0.01
									1.64	4.07	0.01
									1.64	9.65	0.01
									1.65	17.64	0
									1.65	12.82	0.01
									1.65	5.58	0.01
									1.65	17.19	0
									1.65	29.71	0
									1.65	41.77	0.02
									1.65	7.84	0.01
									1.65	34.38	0.01
									1.65	15.23	0.01
									1.65	18.1	0.01
									1.66	19.75	0.01
									1.66	15.53	0.01
									1.66	17.19	0.01
									1.66	30.16	0.02
									1.66	21.87	0.01
									1.66	-2.26	0
									1.66	26.09	0.01
									1.66	18.55	0.01
									1.66	18.1	0.01
									1.66	6.33	0.01
									1.67	15.23	0.01
									1.67	11.76	0.02
									1.67	14.93	0.01
									1.67	-5.58	0.01
									1.67	11.46	0.01
									1.67	7.84	0.01
									1.67	16.59	0.01
									1.67	23.52	0
									1.67	21.11	0.01
									1.67	17.64	0.01
									1.68	11.16	0.01
									1.68	23.68	0
									1.68	30.76	0.01
									1.68	-8.75	0.01
									1.68	22.47	0
									1.68	9.05	0
									1.68	20.21	0.02
									1.68	3.62	0.01
									1.68	9.8	0.01
									1.68	26.99	0.01
									1.69	25.64	0.02
									1.69	36.04	0.02
									1.69	5.43	0.02
									1.69	8.44	0.01
									1.69	26.24	0.01
									1.69	29.56	0.02
									1.69	12.06	0.01
									1.69	5.58	0.01
									1.69	26.24	0.01
									1.69	26.39	0.01
									1.7	23.98	0.01
									1.7	9.5	0.01
									1.7	1.36	0.01
									1.7	30.16	0.01
									1.7	24.58	0.02
									1.7	17.34	0.01
									1.7	18.4	0.01
									1.7	15.98	0.02
									1.7	21.26	0.01
									1.7	0.75	0
									1.71	31.67	0.01
									1.71	23.37	0.02
									1.71	14.78	0.01
									1.71	18.1	0.01
									1.71	6.48	0.02
									1.71	15.38	0.02
									1.71	23.07	0.01
									1.71	-0.6	0.01
									1.71	14.48	0.02
									1.71	16.59	0.01
									1.72	17.04	0.01
									1.72	-5.58	0.01
									1.72	8.6	0.01
									1.72	29.71	0.01
									1.72	14.93	0.01
									1.72	34.23	0.01
									1.72	5.88	0.02
									1.72	29.86	0.02
									1.72	11.76	0.01
									1.72	19.3	0.01
									1.73	21.26	0.01
									1.73	15.98	0.02
									1.73	3.17	0.01
									1.73	5.13	0.01
									1.73	15.38	0.01
									1.73	5.43	0.02
									1.73	17.79	0.01
									1.73	13.87	0.01
									1.73	7.54	0.01
									1.73	16.29	0
									1.74	14.18	0.01
									1.74	20.96	0.01
									1.74	17.34	0.01
									1.74	40.11	0.01
									1.74	-0.15	0.01
									1.74	2.71	0.01
									1.74	14.78	0.01
									1.74	3.92	0.01
									1.74	-2.56	0
									1.74	18.25	0
									1.75	6.18	0.01
									1.75	4.52	0.01
									1.75	35.74	0
									1.75	9.5	0.01
									1.75	18.4	0
									1.75	-4.22	0.01
									1.75	20.96	0.01
									1.75	-6.79	0.01
									1.75	23.07	0
									1.75	20.06	0.01
									1.76	25.03	0.01
									1.76	17.64	0.01
									1.76	9.2	0.01
									1.76	19.3	0.01
									1.76	9.35	0.01
									1.76	0.9	0.01
									1.76	11.31	0.01
									1.76	15.08	0.01
									1.76	19.45	0.01
									1.76	12.06	0
									1.77	16.29	0.02
									1.77	27.9	0.02
									1.77	19	0.01
									1.77	3.47	0
									1.77	20.66	0
									1.77	26.39	0.02
									1.77	15.23	0.01
									1.77	0.75	0.01
									1.77	3.77	0.02
									1.77	21.72	0.01
									1.78	16.44	0.01
									1.78	15.53	0.01
									1.78	6.03	0.01
									1.78	4.22	0.01
									1.78	26.24	0.01
									1.78	22.47	0.01
									1.78	27.14	0.01
									1.78	14.93	0.01
									1.78	18.55	0.01
									1.78	35.59	0
									1.79	31.97	0.01
									1.79	15.53	0.02
									1.79	12.67	0.01
									1.79	21.26	0.01
									1.79	33.33	0.01
									1.79	18.7	0.01
									1.79	4.22	0.01
									1.79	17.19	0
									1.79	15.53	0.01
									1.79	18.85	0.01
									1.8	4.52	0.01
									1.8	14.93	0.01
									1.8	8.75	0.01
									1.8	10.25	0.02
									1.8	20.96	0.01
									1.8	17.79	0.01
									1.8	10.56	0.01
									1.8	25.49	0.01
									1.8	26.09	0
									1.8	20.66	0
									1.81	1.21	0
									1.81	10.1	0.01
									1.81	18.55	0.01
									1.81	9.05	0.01
									1.81	14.33	0.01
									1.81	31.82	0.01
									1.81	19	0.01
									1.81	3.62	0.01
									1.81	-5.58	0.02
									1.81	22.92	0.01
									1.82	22.32	0.01
									1.82	32.87	0.01
									1.82	30.01	0.02
									1.82	39.06	0.02
									1.82	14.02	0.01
									1.82	21.87	0.01
									1.82	18.1	0.01
									1.82	6.79	0.02
									1.82	13.27	0.01
									1.82	16.89	0.01
									1.83	12.52	0.02
									1.83	18.55	0.02
									1.83	15.98	0.01
									1.83	-3.47	0.01
									1.83	25.49	0.01
									1.83	9.35	0.01
									1.83	15.98	0.01
									1.83	20.51	0.02
									1.83	13.57	0.01
									1.83	33.93	0.01
									1.84	31.06	0.01
									1.84	19.15	0.01
									1.84	24.73	0.02
									1.84	18.85	0.01
									1.84	15.83	0.01
									1.84	3.77	0.01
									1.84	42.98	0.01
									1.84	10.1	0.01
									1.84	17.49	0.01
									1.84	17.49	0.01
									1.85	15.53	0.01
									1.85	12.37	0.01
									1.85	9.35	0.01
									1.85	7.84	0
									1.85	10.1	0
									1.85	20.51	0.02
									1.85	8.9	0.01
									1.85	20.96	0
									1.85	34.23	0.02
									1.85	21.87	0.02
									1.86	15.68	0.01
									1.86	10.86	0
									1.86	15.83	0.01
									1.86	15.98	0.01
									1.86	3.02	0.01
									1.86	44.34	0.01
									1.86	17.64	0.01
									1.86	21.41	0.01
									1.86	6.33	0.01
									1.86	5.28	0.01
									1.87	15.98	0.01
									1.87	40.72	0.01
									1.87	35.74	0
									1.87	24.73	0.01
									1.87	13.57	0.01
									1.87	3.32	0.01
									1.87	18.4	0
									1.87	36.19	0.01
									1.87	12.06	0.01
									1.87	20.06	0.02
									1.88	24.58	0.01
									1.88	15.68	0.01
									1.88	26.24	0.02
									1.88	4.22	0.01
									1.88	6.79	0.01
									1.88	-2.26	0.01
									1.88	31.67	0.01
									1.88	35.74	0.01
									1.88	15.08	0
									1.88	22.77	0.01
									1.89	15.53	0.01
									1.89	18.85	0.02
									1.89	3.92	0.01
									1.89	13.27	0.01
									1.89	17.95	0.01
									1.89	11.31	0.01
									1.89	3.77	0.01
									1.89	-2.26	0.01
									1.89	27.9	0.01
									1.89	6.94	0.02
									1.9	18.7	0.01
									1.9	8.29	0.01
[truncated: 5,103 more rows]

## Sheet: Figure2(d)
Figure2(d)
Temperature (℃)	Quasi-static voltage (V)	UIS voltage (V)
25	1545	1740
75	1584	1788
100	1618	1820
125	1652	1845
150	1665	1866
175	1683	1894

## Sheet: Figure2(e)
Figure2(e)
LUIS (mH)	IAVA (A)	EAVA (mJ)
0.1	50	67
1	30	374
12	12	730

## Sheet: Figure2(g)
X Axis (µm)	Y Axis (µm)	I.I. Gen. Rate (cm-3s-1)
0	-2.05	0
0.59375	-2.05	0
1.1875	-2.05	0
1.78125	-2.05	0
2.375	-2.05	0
2.96875	-2.05	0
3.5625	-2.05	0
4.15625	-2.05	0
4.75	-2.05	0
5.34375	-2.05	0
5.9375	-2.05	0
6.53125	-2.05	0
7.125	-2.05	0
7.71875	-2.05	0
8.3125	-2.05	0
8.90625	-2.05	0
9.5	-2.05	0
10.0938	-2.05	0
10.6875	-2.05	0
11.2812	-2.05	0
11.875	-2.05	0
12.4688	-2.05	0
13.0625	-2.05	0
13.6562	-2.05	0
14.25	-2.05	0
14.8438	-2.05	0
15.4375	-2.05	0
16.0312	-2.05	0
16.625	-2.05	0
17.2188	-2.05	0
17.8125	-2.05	0
18.4062	-2.05	0
19	-2.05	0
19.5	-2.05	0
20	-2.05	0
20.4688	-2.05	0
20.9375	-2.05	0
21.4062	-2.05	0
21.875	-2.05	0
22.3438	-2.05	0
22.8125	-2.05	0
23.2812	-2.05	0
23.75	-2.05	0
24.2188	-2.05	0
24.6875	-2.05	0
25.1562	-2.05	0
25.625	-2.05	0
26.0938	-2.05	0
26.5625	-2.05	0
27.0312	-2.05	0
27.5	-2.05	0
28.125	-2.05	0
28.75	-2.05	0
29.375	-2.05	0
30.029	-2.05	0
30.514	-2.05	0
30.9	-2.05	0
31.286	-2.05	0
31.5725	-2.05	0
32.087	-2.05	0
32.7102	-2.05	0
33.3334	-2.05	0
33.9566	-2.05	0
34.5797	-2.05	0
35.2029	-2.05	0
35.8261	-2.05	0
36.4493	-2.05	0
37.0725	-2.05	0
37.6957	-2.05	0
38.3189	-2.05	0
38.9421	-2.05	0
39.5652	-2.05	0
40.1884	-2.05	0
40.8116	-2.05	0
41.4348	-2.05	0
42.058	-2.05	0
42.8669	-2.05	0
43.6758	-2.05	0
44.4846	-2.05	0
45.2935	-2.05	0
46.1024	-2.05	0
46.9113	-2.05	0
47.7201	-2.05	0
48.529	-2.05	0
49.3379	-2.05	0
50.1467	-2.05	0
50.9556	-2.05	0
51.7645	-2.05	0
52.5734	-2.05	0
53.3822	-2.05	0
54.1911	-2.05	0
55	-2.05	0
0	-1.625	0
0.59375	-1.625	0
1.1875	-1.625	0
1.78125	-1.625	0
2.375	-1.625	0
2.96875	-1.625	0
3.5625	-1.625	0
4.15625	-1.625	0
4.75	-1.625	0
5.34375	-1.625	0
5.9375	-1.625	0
6.53125	-1.625	0
7.125	-1.625	0
7.71875	-1.625	0
8.3125	-1.625	0
8.90625	-1.625	0
9.5	-1.625	0
10.0938	-1.625	0
10.6875	-1.625	0
11.2812	-1.625	0
11.875	-1.625	0
12.4688	-1.625	0
13.0625	-1.625	0
13.6562	-1.625	0
14.25	-1.625	0
14.8438	-1.625	0
15.4375	-1.625	0
16.0312	-1.625	0
16.625	-1.625	0
17.2188	-1.625	0
17.8125	-1.625	0
18.4062	-1.625	0
19	-1.625	0
19.5	-1.625	0
20	-1.625	0
20.4688	-1.625	0
20.9375	-1.625	0
21.4062	-1.625	0
21.875	-1.625	0
22.3438	-1.625	0
22.8125	-1.625	0
23.2812	-1.625	0
23.75	-1.625	0
24.2188	-1.625	0
24.6875	-1.625	0
25.1562	-1.625	0
25.625	-1.625	0
26.0938	-1.625	0
26.5625	-1.625	0
27.0312	-1.625	0
27.5	-1.625	0
28.125	-1.625	0
28.75	-1.625	0
29.375	-1.625	0
30.029	-1.625	0
30.514	-1.625	0
30.9	-1.625	0
31.1257	-1.625	0
31.286	-1.625	0
31.5725	-1.625	0
31.8298	-1.625	0
32.087	-1.625	0
32.7102	-1.625	0
33.3334	-1.625	0
33.9566	-1.625	0
34.5797	-1.625	0
35.2029	-1.625	0
35.8261	-1.625	0
36.4493	-1.625	0
37.0725	-1.625	0
37.6957	-1.625	0
38.3189	-1.625	0
38.9421	-1.625	0
39.5652	-1.625	0
40.1884	-1.625	0
40.8116	-1.625	0
41.4348	-1.625	0
42.058	-1.625	0
42.8669	-1.625	0
43.6758	-1.625	0
44.4846	-1.625	0
45.2935	-1.625	0
46.1024	-1.625	0
46.9113	-1.625	0
47.7201	-1.625	0
48.529	-1.625	0
49.3379	-1.625	0
50.1467	-1.625	0
50.9556	-1.625	0
51.7645	-1.625	0
52.5734	-1.625	0
53.3822	-1.625	0
54.1911	-1.625	0
55	-1.625	0
0	-1.2	0
0.59375	-1.2	0
1.1875	-1.2	0
1.78125	-1.2	0
2.375	-1.2	0
2.96875	-1.2	0
3.5625	-1.2	0
4.15625	-1.2	0
4.75	-1.2	0
5.34375	-1.2	0
5.9375	-1.2	0
6.53125	-1.2	0
7.125	-1.2	0
7.71875	-1.2	0
8.3125	-1.2	0
8.90625	-1.2	0
9.5	-1.2	0
10.0938	-1.2	0
10.6875	-1.2	0
11.2812	-1.2	0
11.875	-1.2	0
12.4688	-1.2	0
13.0625	-1.2	0
13.6562	-1.2	0
14.25	-1.2	0
14.8438	-1.2	0
15.4375	-1.2	0
16.0312	-1.2	0
16.625	-1.2	0
17.2188	-1.2	0
17.8125	-1.2	0
18.4062	-1.2	0
19	-1.2	0
19.5	-1.2	0
20	-1.2	0
20.4688	-1.2	0
20.9375	-1.2	0
21.4062	-1.2	0
21.875	-1.2	0
22.3438	-1.2	0
22.8125	-1.2	0
23.2812	-1.2	0
23.75	-1.2	0
24.2188	-1.2	0
24.6875	-1.2	0
25.1562	-1.2	0
25.625	-1.2	0
26.0938	-1.2	0
26.5625	-1.2	0
27.0312	-1.2	0
27.5	-1.2	0
27.8125	-1.2	0
28.125	-1.2	0
28.4375	-1.2	0
28.75	-1.2	0
29.0625	-1.2	0
29.375	-1.2	0
29.6875	-1.2	0
30.029	-1.2	0
30.2109	-1.2	0
30.514	-1.2	0
30.707	-1.2	0
30.9	-1.2	0
30.9965	-1.2	0
31.1257	-1.2	0
31.286	-1.2	0
31.5725	-1.2	0
31.7229	-1.2	0
31.8298	-1.2	0
32.087	-1.2	0
32.3986	-1.2	0
32.7102	-1.2	0
33.0218	-1.2	0
33.3334	-1.2	0
33.645	-1.2	0
33.9566	-1.2	0
34.2682	-1.2	0
34.5797	-1.2	0
34.8913	-1.2	0
35.2029	-1.2	0
35.5145	-1.2	0
35.8261	-1.2	0
36.1377	-1.2	0
36.4493	-1.2	0
36.7609	-1.2	0
37.0725	-1.2	0
37.3841	-1.2	0
37.6957	-1.2	0
38.0073	-1.2	0
38.3189	-1.2	0
38.6305	-1.2	0
38.9421	-1.2	0
39.2537	-1.2	0
39.5652	-1.2	0
39.8768	-1.2	0
40.1884	-1.2	0
40.5	-1.2	0
40.8116	-1.2	0
41.1232	-1.2	0
41.4348	-1.2	0
41.7464	-1.2	0
42.058	-1.2	0
42.4624	-1.2	0
42.8669	-1.2	0
43.2713	-1.2	0
43.6758	-1.2	0
44.0802	-1.2	0
44.4846	-1.2	0
44.8891	-1.2	0
45.2935	-1.2	0
45.6979	-1.2	0
46.1024	-1.2	0
46.5068	-1.2	0
46.9113	-1.2	0
47.3157	-1.2	0
47.7201	-1.2	0
48.1246	-1.2	0
48.529	-1.2	0
48.9334	-1.2	0
49.3379	-1.2	0
49.7423	-1.2	0
50.1467	-1.2	0
50.5512	-1.2	0
50.9556	-1.2	0
51.3601	-1.2	0
51.7645	-1.2	0
52.1689	-1.2	0
52.5734	-1.2	0
52.9778	-1.2	0
53.3822	-1.2	0
53.7867	-1.2	0
54.1911	-1.2	0
54.5956	-1.2	0
55	-1.2	0
30.2109	-1.16465	0
30.514	-1.10573	0
30.707	-1.06822	0
30.9	-1.03071	0
30.9965	-1.01195	0
31.1257	-0.986835	0
31.286	-0.955685	0
31.3976	-0.955685	0
31.5725	-0.955685	0
31.6622	-0.955685	0
31.7229	-0.955685	0
31.8298	-0.955685	0
31.3976	-0.933991	0
0	-0.9	0
0.296875	-0.9	0
0.59375	-0.9	0
0.890625	-0.9	0
1.1875	-0.9	0
1.48438	-0.9	0
1.78125	-0.9	0
2.07812	-0.9	0
2.375	-0.9	0
2.67188	-0.9	0
2.96875	-0.9	0
3.26562	-0.9	0
3.5625	-0.9	0
3.85938	-0.9	0
4.15625	-0.9	0
4.45312	-0.9	0
4.75	-0.9	0
5.04688	-0.9	0
5.34375	-0.9	0
5.64062	-0.9	0
5.9375	-0.9	0
6.23438	-0.9	0
6.53125	-0.9	0
6.82812	-0.9	0
7.125	-0.9	0
7.42188	-0.9	0
7.71875	-0.9	0
8.01562	-0.9	0
8.3125	-0.9	0
8.60938	-0.9	0
8.90625	-0.9	0
9.20312	-0.9	0
9.5	-0.9	0
9.79688	-0.9	0
10.0938	-0.9	0
10.3906	-0.9	0
10.6875	-0.9	0
10.9844	-0.9	0
11.2812	-0.9	0
11.5781	-0.9	0
11.875	-0.9	0
12.1719	-0.9	0
12.4688	-0.9	0
12.7656	-0.9	0
13.0625	-0.9	0
13.3594	-0.9	0
13.6562	-0.9	0
13.9531	-0.9	0
14.25	-0.9	0
14.5469	-0.9	0
14.8438	-0.9	0
15.1406	-0.9	0
15.4375	-0.9	0
15.7344	-0.9	0
16.0312	-0.9	0
16.3281	-0.9	0
16.625	-0.9	0
16.9219	-0.9	0
17.2188	-0.9	0
17.5156	-0.9	0
17.8125	-0.9	0
18.1094	-0.9	0
18.4062	-0.9	0
18.7031	-0.9	0
19	-0.9	0
19.5	-0.9	0
20	-0.9	0
20.4688	-0.9	0
20.9375	-0.9	0
21.4062	-0.9	0
21.875	-0.9	0
22.3438	-0.9	0
22.8125	-0.9	0
23.2812	-0.9	0
23.75	-0.9	0
24.2188	-0.9	0
24.6875	-0.9	0
25.1562	-0.9	0
25.625	-0.9	0
26.0938	-0.9	0
26.5625	-0.9	0
27.0312	-0.9	0
27.5	-0.9	0
27.8125	-0.9	0
28.125	-0.9	0
28.4375	-0.9	0
28.75	-0.9	0
29.0625	-0.9	0
29.375	-0.9	0
29.6875	-0.9	0
30	-0.9	0
30.029	-0.9	0
30.2109	-0.9	0
30.3927	-0.9	0
30.514	-0.9	0
30.707	-0.9	0
30.9	-0.9	0
30.9965	-0.9	0
31.1257	-0.9	0
31.286	-0.9	0
31.3976	-0.9	0
31.5725	-0.9	0
31.6622	-0.9	0
31.7229	-0.9	0
31.8298	-0.9	0
31.9656	-0.9	0
32.087	-0.9	0
32.3986	-0.9	0
32.7102	-0.9	0
33.0218	-0.9	0
33.3334	-0.9	0
33.645	-0.9	0
33.9566	-0.9	0
34.2682	-0.9	0
34.5797	-0.9	0
34.8913	-0.9	0
35.2029	-0.9	0
35.5145	-0.9	0
35.8261	-0.9	0
36.1377	-0.9	0
36.4493	-0.9	0
36.7609	-0.9	0
37.0725	-0.9	0
37.3841	-0.9	0
37.6957	-0.9	0
38.0073	-0.9	0
38.3189	-0.9	0
38.6305	-0.9	0
38.9421	-0.9	0
39.2537	-0.9	0
39.5652	-0.9	0
39.8768	-0.9	0
40.1884	-0.9	0
40.5	-0.9	0
40.8116	-0.9	0
41.1232	-0.9	0
41.4348	-0.9	0
41.7464	-0.9	0
42.058	-0.9	0
42.4624	-0.9	0
42.8669	-0.9	0
43.2713	-0.9	0
43.6758	-0.9	0
44.0802	-0.9	0
44.4846	-0.9	0
44.8891	-0.9	0
45.2935	-0.9	0
45.6979	-0.9	0
46.1024	-0.9	0
46.5068	-0.9	0
46.9113	-0.9	0
47.3157	-0.9	0
47.7201	-0.9	0
48.1246	-0.9	0
48.529	-0.9	0
48.9334	-0.9	0
49.3379	-0.9	0
49.7423	-0.9	0
50.1467	-0.9	0
50.5512	-0.9	0
50.9556	-0.9	0
51.3601	-0.9	0
51.7645	-0.9	0
52.1689	-0.9	0
52.5734	-0.9	0
52.9778	-0.9	0
53.3822	-0.9	0
53.7867	-0.9	0
54.1911	-0.9	0
54.5956	-0.9	0
55	-0.9	0
31.6622	-0.882563	0
31.7229	-0.870768	0
31.8298	-0.85	0
31.9656	-0.823589	0
31.5725	-0.8	0
31.6622	-0.8	0
31.7229	-0.8	0
31.8298	-0.8	0
31.9656	-0.8	0
32.087	-0.8	0
32.3986	-0.8	0
32.7102	-0.8	0
33.0218	-0.8	0
33.3334	-0.8	0
33.645	-0.8	0
33.9566	-0.8	0
34.2682	-0.8	0
34.5797	-0.8	0
34.8913	-0.8	0
35.2029	-0.8	0
35.5145	-0.8	0
35.8261	-0.8	0
36.1377	-0.8	0
36.4493	-0.8	0
36.7609	-0.8	0
37.0725	-0.8	0
37.3841	-0.8	0
37.6957	-0.8	0
38.0073	-0.8	0
38.3189	-0.8	0
38.6305	-0.8	0
38.9421	-0.8	0
39.2537	-0.8	0
39.5652	-0.8	0
39.8768	-0.8	0
40.1884	-0.8	0
40.5	-0.8	0
40.8116	-0.8	0
41.1232	-0.8	0
41.4348	-0.8	0
41.7464	-0.8	0
42.058	-0.8	0
42.4624	-0.8	0
42.8669	-0.8	0
43.2713	-0.8	0
43.6758	-0.8	0
44.0802	-0.8	0
44.4846	-0.8	0
44.8891	-0.8	0
45.2935	-0.8	0
45.6979	-0.8	0
46.1024	-0.8	0
46.5068	-0.8	0
46.9113	-0.8	0
47.3157	-0.8	0
47.7201	-0.8	0
48.1246	-0.8	0
48.529	-0.8	0
48.9334	-0.8	0
49.3379	-0.8	0
49.7423	-0.8	0
50.1467	-0.8	0
50.5512	-0.8	0
50.9556	-0.8	0
51.3601	-0.8	0
51.7645	-0.8	0
52.1689	-0.8	0
52.5734	-0.8	0
52.9778	-0.8	0
53.3822	-0.8	0
53.7867	-0.8	0
54.1911	-0.8	0
54.5956	-0.8	0
55	-0.8	0
20	-0.7	0
20.4688	-0.7	0
20.9375	-0.7	0
21.4062	-0.7	0
21.875	-0.7	0
22.3438	-0.7	0
22.8125	-0.7	0
23.2812	-0.7	0
23.75	-0.7	0
24.2188	-0.7	0
24.6875	-0.7	0
25.1562	-0.7	0
25.625	-0.7	0
26.0938	-0.7	0
26.5625	-0.7	0
27.0312	-0.7	0
27.5	-0.7	0
27.8125	-0.7	0
28.125	-0.7	0
28.4375	-0.7	0
28.75	-0.7	0
29.0625	-0.7	0
29.375	-0.7	0
29.6875	-0.7	0
30	-0.7	0
30.029	-0.7	0
30.0896	-0.7	0
30.2109	-0.7	0
30.2715	-0.7	0
30.3927	-0.7	0
30.514	-0.7	0
30.6105	-0.7	0
30.707	-0.7	0
30.8035	-0.7	0
30.9	-0.7	0
30.9965	-0.7	0
31.1257	-0.7	0
31.286	-0.7	0
31.3976	-0.7	0
31.5725	-0.7	0
31.6622	-0.7	0
31.7229	-0.7	0
31.8298	-0.7	0
31.9656	-0.7	0
32.087	-0.7	0
30.0896	-0.688217	0
30.2109	-0.66465	0
30.2715	-0.66465	0
30.3927	-0.66465	0
30.514	-0.66465	0
30.2715	-0.652867	0
30.3927	-0.652867	0
30.514	-0.652867	0
30.6105	-0.652867	0
30.707	-0.652867	0
0	-0.65	0
0.296875	-0.65	0
0.59375	-0.65	0
0.890625	-0.65	0
1.1875	-0.65	0
1.48438	-0.65	0
1.78125	-0.65	0
2.07812	-0.65	0
2.375	-0.65	0
2.67188	-0.65	0
2.96875	-0.65	0
3.26562	-0.65	0
3.5625	-0.65	0
3.85938	-0.65	0
4.15625	-0.65	0
4.45312	-0.65	0
4.75	-0.65	0
5.04688	-0.65	0
5.34375	-0.65	0
5.64062	-0.65	0
5.9375	-0.65	0
6.23438	-0.65	0
6.53125	-0.65	0
6.82812	-0.65	0
7.125	-0.65	0
7.42188	-0.65	0
7.71875	-0.65	0
8.01562	-0.65	0
8.3125	-0.65	0
8.60938	-0.65	0
8.90625	-0.65	0
9.20312	-0.65	0
9.5	-0.65	0
9.79688	-0.65	0
10.0938	-0.65	0
10.3906	-0.65	0
10.6875	-0.65	0
10.9844	-0.65	0
11.2812	-0.65	0
11.5781	-0.65	0
11.875	-0.65	0
12.1719	-0.65	0
12.4688	-0.65	0
12.7656	-0.65	0
13.0625	-0.65	0
13.3594	-0.65	0
13.6562	-0.65	0
13.9531	-0.65	0
14.25	-0.65	0
14.5469	-0.65	0
14.8438	-0.65	0
15.1406	-0.65	0
15.4375	-0.65	0
15.7344	-0.65	0
16.0312	-0.65	0
16.3281	-0.65	0
16.625	-0.65	0
16.9219	-0.65	0
17.2188	-0.65	0
17.5156	-0.65	0
17.8125	-0.65	0
18.1094	-0.65	0
18.4062	-0.65	0
18.7031	-0.65	0
19	-0.65	0
19.5	-0.65	0
20	-0.65	0
30.3927	-0.6293	0
30	-0.605734	0
30.029	-0.605734	0
30.0896	-0.605734	0
30.1502	-0.605734	0
30.2109	-0.605734	0
30.2715	-0.605734	0
30.3927	-0.605734	0
30.514	-0.605734	0
30.6105	-0.605734	0
30.707	-0.605734	0
30.8035	-0.605734	0
30.9	-0.605734	0
30.9965	-0.605734	0
31.0578	-0.605734	0
31.1257	-0.605734	0
31.1937	-0.605734	0
31.286	-0.605734	0
31.3976	-0.605734	0
31.4656	-0.605734	0
31.5725	-0.605734	0
31.6223	-0.605734	0
31.6622	-0.605734	0
31.7229	-0.605734	0
31.7836	-0.605734	0
31.8298	-0.605734	0
31.9049	-0.605734	0
31.9656	-0.605734	0
32.0263	-0.605734	0
32.087	-0.605734	0
32.3986	-0.605734	0
30.6105	-0.586978	0
30.707	-0.568222	0
30.8035	-0.568222	0
30.9	-0.568222	0
31.8167	-0.55	0
31.8298	-0.55	0
31.865	-0.55	0
31.9049	-0.55	0
31.9656	-0.55	0
32.0263	-0.55	0
32.087	-0.55	0
32.3986	-0.55	0
32.7102	-0.55	0
33.0218	-0.55	0
33.3334	-0.55	0
33.645	-0.55	0
33.9566	-0.55	0
34.2682	-0.55	0
34.5797	-0.55	0
34.8913	-0.55	0
35.2029	-0.55	0
35.5145	-0.55	0
35.8261	-0.55	0
36.1377	-0.55	0
36.4493	-0.55	0
36.7609	-0.55	0
37.0725	-0.55	0
37.3841	-0.55	0
37.6957	-0.55	0
38.0073	-0.55	0
38.3189	-0.55	0
38.6305	-0.55	0
38.9421	-0.55	0
39.2537	-0.55	0
39.5652	-0.55	0
39.8768	-0.55	0
40.1884	-0.55	0
40.5	-0.55	0
40.8116	-0.55	0
41.1232	-0.55	0
41.4348	-0.55	0
41.7464	-0.55	0
42.058	-0.55	0
42.4624	-0.55	0
42.8669	-0.55	0
43.2713	-0.55	0
43.6758	-0.55	0
44.0802	-0.55	0
44.4846	-0.55	0
44.8891	-0.55	0
45.2935	-0.55	0
45.6979	-0.55	0
46.1024	-0.55	0
46.5068	-0.55	0
46.9113	-0.55	0
47.3157	-0.55	0
47.7201	-0.55	0
48.1246	-0.55	0
48.529	-0.55	0
48.9334	-0.55	0
49.3379	-0.55	0
49.7423	-0.55	0
50.1467	-0.55	0
50.5512	-0.55	0
50.9556	-0.55	0
51.3601	-0.55	0
51.7645	-0.55	0
52.1689	-0.55	0
52.5734	-0.55	0
52.9778	-0.55	0
53.3822	-0.55	0
53.7867	-0.55	0
54.1911	-0.55	0
54.5956	-0.55	0
55	-0.55	0
30.8035	-0.549466	0
30.4534	-0.530709	0
30.514	-0.530709	0
30.6105	-0.530709	0
30.707	-0.530709	0
30.8035	-0.530709	0
30.9	-0.530709	0
30.9965	-0.530709	0
31.0578	-0.530709	0
31.093	-0.530709	0
31.1257	-0.530709	0
31.1937	-0.530709	0
31.286	-0.530709	0
31.3296	-0.530709	0
31.3976	-0.530709	0
31.4656	-0.530709	0
31.5336	-0.530709	0
31.5725	-0.530709	0
31.5974	-0.530709	0
31.6223	-0.530709	0
31.6622	-0.530709	0
31.672	-0.530709	0
31.7229	-0.530709	0
31.7685	-0.530709	0
31.7836	-0.530709	0
31.8167	-0.530709	0
31.8298	-0.530709	0
0	-0.525	0
0.296875	-0.525	0
0.59375	-0.525	0
0.890625	-0.525	0
1.1875	-0.525	0
1.48438	-0.525	0
1.78125	-0.525	0
2.07812	-0.525	0
2.375	-0.525	0
2.67188	-0.525	0
2.96875	-0.525	0
3.26562	-0.525	0
3.5625	-0.525	0
3.85938	-0.525	0
4.15625	-0.525	0
4.45312	-0.525	0
4.75	-0.525	0
5.04688	-0.525	0
5.34375	-0.525	0
5.64062	-0.525	0
5.9375	-0.525	0
6.23438	-0.525	0
6.53125	-0.525	0
6.82812	-0.525	0
7.125	-0.525	0
7.42188	-0.525	0
7.71875	-0.525	0
8.01562	-0.525	0
8.3125	-0.525	0
8.60938	-0.525	0
8.90625	-0.525	0
9.20312	-0.525	0
9.5	-0.525	0
9.79688	-0.525	0
10.0938	-0.525	0
10.3906	-0.525	0
10.6875	-0.525	0
10.9844	-0.525	0
11.2812	-0.525	0
11.5781	-0.525	0
11.875	-0.525	0
12.1719	-0.525	0
12.4688	-0.525	0
12.7656	-0.525	0
13.0625	-0.525	0
13.3594	-0.525	0
13.6562	-0.525	0
13.9531	-0.525	0
14.25	-0.525	0
14.5469	-0.525	0
14.8438	-0.525	0
15.1406	-0.525	0
15.4375	-0.525	0
15.7344	-0.525	0
16.0312	-0.525	0
16.3281	-0.525	0
16.625	-0.525	0
16.9219	-0.525	0
17.2188	-0.525	0
17.5156	-0.525	0
17.8125	-0.525	0
18.1094	-0.525	0
18.4062	-0.525	0
18.7031	-0.525	0
19	-0.525	0
19.5	-0.525	0
20	-0.525	0
20.4688	-0.525	0
20.9375	-0.525	0
21.4062	-0.525	0
21.875	-0.525	0
22.3438	-0.525	0
22.8125	-0.525	0
23.2812	-0.525	0
23.75	-0.525	0
24.2188	-0.525	0
24.6875	-0.525	0
25.1562	-0.525	0
25.625	-0.525	0
26.0938	-0.525	0
26.5625	-0.525	0
27.0312	-0.525	0
27.5	-0.525	0
27.8125	-0.525	0
28.125	-0.525	0
28.4375	-0.525	0
28.75	-0.525	0
29.0625	-0.525	0
29.375	-0.525	0
29.6875	-0.525	0
29.702	-0.525	0
30	-0.525	0
30.029	-0.525	0
30.0593	-0.525	0
30.0896	-0.525	0
31.5725	-0.51875	0
31.5974	-0.51875	0
31.6223	-0.51875	0
31.6622	-0.51875	0
31.672	-0.51875	0
31.7229	-0.51875	0
31.7685	-0.51875	0
31.7836	-0.51875	0
31.8167	-0.51875	0
31.8298	-0.51875	0
31.865	-0.51875	0
31.9049	-0.51875	0
31.9133	-0.51875	0
31.9656	-0.51875	0
32.0097	-0.51875	0
32.0263	-0.51875	0
32.058	-0.51875	0
32.087	-0.51875	0
32.3986	-0.51875	0
32.7102	-0.51875	0
33.0218	-0.51875	0
33.3334	-0.51875	0
33.645	-0.51875	0
33.9566	-0.51875	0
34.2682	-0.51875	0
34.5797	-0.51875	0
34.8913	-0.51875	0
35.2029	-0.51875	0
35.5145	-0.51875	0
35.8261	-0.51875	0
36.1377	-0.51875	0
36.4493	-0.51875	0
36.7609	-0.51875	0
37.0725	-0.51875	0
37.3841	-0.51875	0
37.6957	-0.51875	0
38.0073	-0.51875	0
38.3189	-0.51875	0
38.6305	-0.51875	0
38.9421	-0.51875	0
39.2537	-0.51875	0
39.5652	-0.51875	0
39.8768	-0.51875	0
40.1884	-0.51875	0
40.5	-0.51875	0
40.8116	-0.51875	0
41.1232	-0.51875	0
41.4348	-0.51875	0
41.7464	-0.51875	0
42.058	-0.51875	0
42.4624	-0.51875	0
42.8669	-0.51875	0
43.2713	-0.51875	0
43.6758	-0.51875	0
44.0802	-0.51875	0
44.4846	-0.51875	0
44.8891	-0.51875	0
45.2935	-0.51875	0
45.6979	-0.51875	0
46.1024	-0.51875	0
46.5068	-0.51875	0
46.9113	-0.51875	0
47.3157	-0.51875	0
47.7201	-0.51875	0
48.1246	-0.51875	0
48.529	-0.51875	0
48.9334	-0.51875	0
49.3379	-0.51875	0
49.7423	-0.51875	0
50.1467	-0.51875	0
50.5512	-0.51875	0
50.9556	-0.51875	0
51.3601	-0.51875	0
51.7645	-0.51875	0
52.1689	-0.51875	0
52.5734	-0.51875	0
52.9778	-0.51875	0
53.3822	-0.51875	0
53.7867	-0.51875	0
54.1911	-0.51875	0
54.5956	-0.51875	0
55	-0.51875	0
30.9965	-0.511953	0
0	-0.509375	0
0.296875	-0.509375	0
0.59375	-0.509375	0
0.890625	-0.509375	0
1.1875	-0.509375	0
1.48438	-0.509375	0
1.78125	-0.509375	0
2.07812	-0.509375	0
2.375	-0.509375	0
2.67188	-0.509375	0
2.96875	-0.509375	0
3.26562	-0.509375	0
3.5625	-0.509375	0
3.85938	-0.509375	0
4.15625	-0.509375	0
4.45312	-0.509375	0
4.75	-0.509375	0
5.04688	-0.509375	0
5.34375	-0.509375	0
5.64062	-0.509375	0
5.9375	-0.509375	0
6.23438	-0.509375	0
6.53125	-0.509375	0
6.82812	-0.509375	0
7.125	-0.509375	0
7.42188	-0.509375	0
7.71875	-0.509375	0
8.01562	-0.509375	0
8.3125	-0.509375	0
8.60938	-0.509375	0
8.90625	-0.509375	0
9.20312	-0.509375	0
9.5	-0.509375	0
9.79688	-0.509375	0
10.0938	-0.509375	0
10.3906	-0.509375	0
10.6875	-0.509375	0
10.9844	-0.509375	0
11.2812	-0.509375	0
11.5781	-0.509375	0
11.875	-0.509375	0
12.1719	-0.509375	0
12.4688	-0.509375	0
12.7656	-0.509375	0
13.0625	-0.509375	0
13.3594	-0.509375	0
13.6562	-0.509375	0
13.9531	-0.509375	0
14.25	-0.509375	0
14.5469	-0.509375	0
14.8438	-0.509375	0
15.1406	-0.509375	0
15.4375	-0.509375	0
15.7344	-0.509375	0
16.0312	-0.509375	0
16.3281	-0.509375	0
16.625	-0.509375	0
16.9219	-0.509375	0
17.2188	-0.509375	0
17.5156	-0.509375	0
17.8125	-0.509375	0
18.1094	-0.509375	0
18.4062	-0.509375	0
18.7031	-0.509375	0
19	-0.509375	0
19.5	-0.509375	0
20	-0.509375	0
20.4688	-0.509375	0
20.9375	-0.509375	0
21.4062	-0.509375	0
21.875	-0.509375	0
22.3438	-0.509375	0
22.8125	-0.509375	0
23.2812	-0.509375	0
23.75	-0.509375	0
24.2188	-0.509375	0
24.6875	-0.509375	0
25.1562	-0.509375	0
25.625	-0.509375	0
26.0938	-0.509375	0
26.5625	-0.509375	0
27.0312	-0.509375	0
27.5	-0.509375	0
27.8125	-0.509375	0
28.125	-0.509375	0
28.4375	-0.509375	0
28.75	-0.509375	0
29.0625	-0.509375	0
29.375	-0.509375	0
29.6875	-0.509375	0
29.702	-0.509375	0
30	-0.509375	0
31.8298	-0.503125	0
31.865	-0.503125	0
31.9049	-0.503125	0
31.9133	-0.503125	0
31.9656	-0.503125	0
32.0097	-0.503125	0
32.0263	-0.503125	0
32.058	-0.503125	0
32.087	-0.503125	0
32.3986	-0.503125	0
32.7102	-0.503125	0
33.0218	-0.503125	0
33.3334	-0.503125	0
33.645	-0.503125	0
33.9566	-0.503125	0
34.2682	-0.503125	0
34.5797	-0.503125	0
34.8913	-0.503125	0
35.2029	-0.503125	0
35.5145	-0.503125	0
35.8261	-0.503125	0
36.1377	-0.503125	0
36.4493	-0.503125	0
36.7609	-0.503125	0
37.0725	-0.503125	0
37.3841	-0.503125	0
37.6957	-0.503125	0
38.0073	-0.503125	0
38.3189	-0.503125	0
38.6305	-0.503125	0
38.9421	-0.503125	0
39.2537	-0.503125	0
39.5652	-0.503125	0
39.8768	-0.503125	0
40.1884	-0.503125	0
40.5	-0.503125	0
40.8116	-0.503125	0
41.1232	-0.503125	0
41.4348	-0.503125	0
41.7464	-0.503125	0
42.058	-0.503125	0
42.4624	-0.503125	0
42.8669	-0.503125	0
43.2713	-0.503125	0
43.6758	-0.503125	0
44.0802	-0.503125	0
44.4846	-0.503125	0
44.8891	-0.503125	0
45.2935	-0.503125	0
45.6979	-0.503125	0
46.1024	-0.503125	0
46.5068	-0.503125	0
46.9113	-0.503125	0
47.3157	-0.503125	0
47.7201	-0.503125	0
48.1246	-0.503125	0
48.529	-0.503125	0
48.9334	-0.503125	0
49.3379	-0.503125	0
49.7423	-0.503125	0
50.1467	-0.503125	0
50.5512	-0.503125	0
50.9556	-0.503125	0
51.3601	-0.503125	0
51.7645	-0.503125	0
52.1689	-0.503125	0
52.5734	-0.503125	0
52.9778	-0.503125	0
53.3822	-0.503125	0
53.7867	-0.503125	0
54.1911	-0.503125	0
54.5956	-0.503125	0
55	-0.503125	0
30	-0.500046	0
30.029	-0.500046	0
30.0593	-0.500046	0
30.0896	-0.500046	0
30.1502	-0.500046	0
30.2109	-0.500046	0
30.2715	-0.500046	0
30.3321	-0.500046	0
30.3927	-0.500046	0
30.4534	-0.500046	0
30.514	-0.500046	0
30.6105	-0.500046	0
30.707	-0.500046	0
30.8035	-0.500046	0
30.9	-0.500046	0
30.9965	-0.500046	0
31.0578	-0.500046	0
31.093	-0.500046	0
31.1257	-0.500046	0
31.1937	-0.500046	0
31.286	-0.500046	0
31.3296	-0.500046	0
31.3825	-0.500046	0
31.3976	-0.500046	0
31.4656	-0.500046	0
31.479	-0.500046	0
31.5336	-0.500046	0
31.5725	-0.500046	0
31.5974	-0.500046	0
31.6223	-0.500046	0
31.6622	-0.500046	0
31.672	-0.500046	0
31.7229	-0.500046	0
31.7685	-0.500046	0
31.7836	-0.500046	0
31.8167	-0.500046	0
31.8298	-0.500046	0
0	-0.49375	0
0.296875	-0.49375	0
0.59375	-0.49375	0
0.890625	-0.49375	0
1.1875	-0.49375	0
1.48438	-0.49375	0
1.78125	-0.49375	0
2.07812	-0.49375	0
2.375	-0.49375	0
2.67188	-0.49375	0
2.96875	-0.49375	0
3.26562	-0.49375	0
3.5625	-0.49375	0
3.85938	-0.49375	0
4.15625	-0.49375	0
4.45312	-0.49375	0
4.75	-0.49375	0
5.04688	-0.49375	0
5.34375	-0.49375	0
5.64062	-0.49375	0
5.9375	-0.49375	0
6.23438	-0.49375	0
6.53125	-0.49375	0
6.82812	-0.49375	0
7.125	-0.49375	0
7.42188	-0.49375	0
7.71875	-0.49375	0
8.01562	-0.49375	0
8.3125	-0.49375	0
8.60938	-0.49375	0
8.90625	-0.49375	0
9.20312	-0.49375	0
9.5	-0.49375	0
9.79688	-0.49375	0
10.0938	-0.49375	0
10.3906	-0.49375	0
10.6875	-0.49375	0
10.9844	-0.49375	0
11.2812	-0.49375	0
11.5781	-0.49375	0
11.875	-0.49375	0
12.1719	-0.49375	0
12.4688	-0.49375	0
12.7656	-0.49375	0
13.0625	-0.49375	0
13.3594	-0.49375	0
13.6562	-0.49375	0
13.9531	-0.49375	0
14.25	-0.49375	0
14.5469	-0.49375	0
14.8438	-0.49375	0
15.1406	-0.49375	0
15.4375	-0.49375	0
15.7344	-0.49375	0
16.0312	-0.49375	0
16.3281	-0.49375	0
16.625	-0.49375	0
16.9219	-0.49375	0
17.2188	-0.49375	0
17.5156	-0.49375	0
17.8125	-0.49375	0
18.1094	-0.49375	0
18.4062	-0.49375	0
18.7031	-0.49375	0
19	-0.49375	0
19.5	-0.49375	0
20	-0.49375	0
20.4688	-0.49375	0
20.9375	-0.49375	0
21.4062	-0.49375	0
21.875	-0.49375	0
22.3438	-0.49375	0
22.8125	-0.49375	0
23.2812	-0.49375	0
23.75	-0.49375	0
24.2188	-0.49375	0
24.6875	-0.49375	0
25.1562	-0.49375	0
25.625	-0.49375	0
26.0938	-0.49375	0
26.5625	-0.49375	0
27.0312	-0.49375	0
27.5	-0.49375	0
27.8125	-0.49375	0
28.125	-0.49375	0
28.4375	-0.49375	0
28.75	-0.49375	0
29.0625	-0.49375	0
29.375	-0.49375	0
29.6875	-0.49375	0
29.702	-0.49375	0
30	-0.49375	0
31.093	-0.493197	0
31.5725	-0.4875	0
31.5974	-0.4875	0
31.6223	-0.4875	0
31.6622	-0.4875	0
31.672	-0.4875	0
31.7229	-0.4875	0
31.7685	-0.4875	0
31.7836	-0.4875	0
31.8167	-0.4875	0
31.8298	-0.4875	0
31.865	-0.4875	0
31.9049	-0.4875	0
31.9133	-0.4875	0
31.9656	-0.4875	0
32.0097	-0.4875	0
32.0263	-0.4875	0
32.058	-0.4875	0
32.087	-0.4875	0
32.3986	-0.4875	0
32.7102	-0.4875	0
33.0218	-0.4875	0
33.3334	-0.4875	0
33.645	-0.4875	0
33.9566	-0.4875	0
34.2682	-0.4875	0
34.5797	-0.4875	0
34.8913	-0.4875	0
35.2029	-0.4875	0
35.5145	-0.4875	0
35.8261	-0.4875	0
36.1377	-0.4875	0
36.4493	-0.4875	0
36.7609	-0.4875	0
37.0725	-0.4875	0
37.3841	-0.4875	0
37.6957	-0.4875	0
38.0073	-0.4875	0
38.3189	-0.4875	0
38.6305	-0.4875	0
38.9421	-0.4875	0
39.2537	-0.4875	0
39.5652	-0.4875	0
39.8768	-0.4875	0
40.1884	-0.4875	0
40.5	-0.4875	0
40.8116	-0.4875	0
41.1232	-0.4875	0
41.4348	-0.4875	0
41.7464	-0.4875	0
42.058	-0.4875	0
42.4624	-0.4875	0
42.8669	-0.4875	0
43.2713	-0.4875	0
43.6758	-0.4875	0
44.0802	-0.4875	0
44.4846	-0.4875	0
44.8891	-0.4875	0
45.2935	-0.4875	0
45.6979	-0.4875	0
46.1024	-0.4875	0
46.5068	-0.4875	0
46.9113	-0.4875	0
47.3157	-0.4875	0
47.7201	-0.4875	0
48.1246	-0.4875	0
48.529	-0.4875	0
48.9334	-0.4875	0
49.3379	-0.4875	0
49.7423	-0.4875	0
50.1467	-0.4875	0
50.5512	-0.4875	0
50.9556	-0.4875	0
51.3601	-0.4875	0
51.7645	-0.4875	0
52.1689	-0.4875	0
52.5734	-0.4875	0
52.9778	-0.4875	0
53.3822	-0.4875	0
53.7867	-0.4875	0
54.1911	-0.4875	0
54.5956	-0.4875	0
55	-0.4875	0
30	-0.486835	0
30.029	-0.486835	0
30.0593	-0.486835	0
30.0896	-0.486835	0
30.1502	-0.486835	0
30.2109	-0.486835	0
30.2715	-0.486835	0
30.3321	-0.486835	0
30.3927	-0.486835	0
30.4534	-0.486835	0
30.514	-0.486835	0
30.6105	-0.486835	0
30.707	-0.486835	0
30.8035	-0.486835	0
30.9	-0.486835	0
30.9965	-0.486835	0
31.0578	-0.486835	0
31.093	-0.486835	0
31.1257	-0.486835	0
31.1937	-0.486835	0
31.286	-0.486835	0
31.3296	-0.486835	0
31.3825	-0.486835	0
31.3976	-0.486835	0
31.4656	-0.486835	0
31.479	-0.486835	0
31.5336	-0.486835	0
31.5725	-0.486835	0
0	-0.478125	0
0.296875	-0.478125	0
0.59375	-0.478125	0
0.890625	-0.478125	0
1.1875	-0.478125	0
1.48438	-0.478125	0
1.78125	-0.478125	0
2.07812	-0.478125	0
2.375	-0.478125	0
2.67188	-0.478125	0
2.96875	-0.478125	0
3.26562	-0.478125	0
3.5625	-0.478125	0
3.85938	-0.478125	0
4.15625	-0.478125	0
4.45312	-0.478125	0
4.75	-0.478125	0
5.04688	-0.478125	0
5.34375	-0.478125	0
5.64062	-0.478125	0
5.9375	-0.478125	0
6.23438	-0.478125	0
6.53125	-0.478125	0
6.82812	-0.478125	0
7.125	-0.478125	0
7.42188	-0.478125	0
7.71875	-0.478125	0
8.01562	-0.478125	0
8.3125	-0.478125	0
8.60938	-0.478125	0
8.90625	-0.478125	0
9.20312	-0.478125	0
9.5	-0.478125	0
9.79688	-0.478125	0
10.0938	-0.478125	0
10.3906	-0.478125	0
10.6875	-0.478125	0
10.9844	-0.478125	0
11.2812	-0.478125	0
11.5781	-0.478125	0
11.875	-0.478125	0
12.1719	-0.478125	0
12.4688	-0.478125	0
12.7656	-0.478125	0
13.0625	-0.478125	0
13.3594	-0.478125	0
13.6562	-0.478125	0
13.9531	-0.478125	0
14.25	-0.478125	0
14.5469	-0.478125	0
14.8438	-0.478125	0
15.1406	-0.478125	0
15.4375	-0.478125	0
15.7344	-0.478125	0
16.0312	-0.478125	0
16.3281	-0.478125	0
16.625	-0.478125	0
16.9219	-0.478125	0
17.2188	-0.478125	0
17.5156	-0.478125	0
17.8125	-0.478125	0
18.1094	-0.478125	0
18.4062	-0.478125	0
18.7031	-0.478125	0
19	-0.478125	0
19.5	-0.478125	0
20	-0.478125	0
20.4688	-0.478125	0
20.9375	-0.478125	0
21.4062	-0.478125	0
21.875	-0.478125	0
22.3438	-0.478125	0
22.8125	-0.478125	0
23.2812	-0.478125	0
23.75	-0.478125	0
24.2188	-0.478125	0
24.6875	-0.478125	0
25.1562	-0.478125	0
25.625	-0.478125	0
26.0938	-0.478125	0
26.5625	-0.478125	0
27.0312	-0.478125	0
27.5	-0.478125	0
27.8125	-0.478125	0
28.125	-0.478125	0
28.4375	-0.478125	0
28.75	-0.478125	0
29.0625	-0.478125	0
29.375	-0.478125	0
29.6875	-0.478125	0
29.702	-0.478125	0
30	-0.478125	0
30	-0.473624	0
30.029	-0.473624	0
30.0593	-0.473624	0
30.0896	-0.473624	0
30.1502	-0.473624	0
30.2109	-0.473624	0
30.2715	-0.473624	0
30.3321	-0.473624	0
30.3927	-0.473624	0
30.4534	-0.473624	0
30.514	-0.473624	0
30.6105	-0.473624	0
30.707	-0.473624	0
30.8035	-0.473624	0
30.9	-0.473624	0
30.9965	-0.473624	0
31.0578	-0.473624	0
31.093	-0.473624	0
31.1257	-0.473624	0
31.1937	-0.473624	0
31.286	-0.473624	0
31.3296	-0.473624	0
31.3825	-0.473624	0
31.3976	-0.473624	0
31.4656	-0.473624	0
31.479	-0.473624	0
31.5336	-0.473624	0
31.5725	-0.473624	0
31.5974	-0.473624	0
31.6223	-0.473624	0
31.6622	-0.473624	0
31.672	-0.473624	0
31.7229	-0.473624	0
31.7685	-0.473624	0
31.7836	-0.473624	0
31.8167	-0.473624	0
31.8298	-0.473624	0
31.5725	-0.471875	0
31.5974	-0.471875	0
31.6223	-0.471875	0
31.6622	-0.471875	0
31.672	-0.471875	0
31.7229	-0.471875	0
31.7685	-0.471875	0
31.7836	-0.471875	0
31.8167	-0.471875	0
31.8298	-0.471875	0
31.865	-0.471875	0
31.9049	-0.471875	0
31.9133	-0.471875	0
31.9656	-0.471875	0
32.0097	-0.471875	0
32.0263	-0.471875	0
32.058	-0.471875	0
32.087	-0.471875	0
32.3986	-0.471875	0
32.7102	-0.471875	0
33.0218	-0.471875	0
33.3334	-0.471875	0
33.645	-0.471875	0
33.9566	-0.471875	0
34.2682	-0.471875	0
34.5797	-0.471875	0
34.8913	-0.471875	0
35.2029	-0.471875	0
35.5145	-0.471875	0
35.8261	-0.471875	0
36.1377	-0.471875	0
36.4493	-0.471875	0
36.7609	-0.471875	0
37.0725	-0.471875	0
37.3841	-0.471875	0
37.6957	-0.471875	0
38.0073	-0.471875	0
38.3189	-0.471875	0
38.6305	-0.471875	0
38.9421	-0.471875	0
39.2537	-0.471875	0
39.5652	-0.471875	0
39.8768	-0.471875	0
40.1884	-0.471875	0
40.5	-0.471875	0
40.8116	-0.471875	0
41.1232	-0.471875	0
41.4348	-0.471875	0
41.7464	-0.471875	0
42.058	-0.471875	0
42.4624	-0.471875	0
42.8669	-0.471875	0
43.2713	-0.471875	0
43.6758	-0.471875	0
44.0802	-0.471875	0
44.4846	-0.471875	0
44.8891	-0.471875	0
45.2935	-0.471875	0
45.6979	-0.471875	0
46.1024	-0.471875	0
46.5068	-0.471875	0
46.9113	-0.471875	0
47.3157	-0.471875	0
47.7201	-0.471875	0
48.1246	-0.471875	0
48.529	-0.471875	0
48.9334	-0.471875	0
49.3379	-0.471875	0
49.7423	-0.471875	0
50.1467	-0.471875	0
50.5512	-0.471875	0
50.9556	-0.471875	0
51.3601	-0.471875	0
51.7645	-0.471875	0
52.1689	-0.471875	0
52.5734	-0.471875	0
52.9778	-0.471875	0
53.3822	-0.471875	0
53.7867	-0.471875	0
54.1911	-0.471875	0
54.5956	-0.471875	0
55	-0.471875	0
0	-0.4625	0
0.296875	-0.4625	0
0.59375	-0.4625	0
0.890625	-0.4625	0
1.1875	-0.4625	0
1.48438	-0.4625	0
1.78125	-0.4625	0
2.07812	-0.4625	0
2.375	-0.4625	0
2.67188	-0.4625	0
2.96875	-0.4625	0
3.26562	-0.4625	0
3.5625	-0.4625	0
3.85938	-0.4625	0
4.15625	-0.4625	0
4.45312	-0.4625	0
4.75	-0.4625	0
5.04688	-0.4625	0
5.34375	-0.4625	0
5.64062	-0.4625	0
5.9375	-0.4625	0
6.23438	-0.4625	0
6.53125	-0.4625	0
6.82812	-0.4625	0
7.125	-0.4625	0
7.42188	-0.4625	0
7.71875	-0.4625	0
8.01562	-0.4625	0
8.3125	-0.4625	0
8.60938	-0.4625	0
8.90625	-0.4625	0
9.20312	-0.4625	0
9.5	-0.4625	0
9.79688	-0.4625	0
10.0938	-0.4625	0
10.3906	-0.4625	0
10.6875	-0.4625	0
10.9844	-0.4625	0
11.2812	-0.4625	0
11.5781	-0.4625	0
11.875	-0.4625	0
12.1719	-0.4625	0
12.4688	-0.4625	0
12.7656	-0.4625	0
13.0625	-0.4625	0
13.3594	-0.4625	0
13.6562	-0.4625	0
13.9531	-0.4625	0
14.25	-0.4625	0
14.5469	-0.4625	0
14.8438	-0.4625	0
15.1406	-0.4625	0
15.4375	-0.4625	0
15.7344	-0.4625	0
16.0312	-0.4625	0
16.3281	-0.4625	0
16.625	-0.4625	0
16.9219	-0.4625	0
17.2188	-0.4625	0
17.5156	-0.4625	0
17.8125	-0.4625	0
18.1094	-0.4625	0
18.4062	-0.4625	0
18.7031	-0.4625	0
19	-0.4625	0
19.5	-0.4625	0
20	-0.4625	0
20.4688	-0.4625	0
20.9375	-0.4625	0
21.4062	-0.4625	0
21.875	-0.4625	0
22.3438	-0.4625	0
22.8125	-0.4625	0
23.2812	-0.4625	0
23.75	-0.4625	0
24.2188	-0.4625	0
24.6875	-0.4625	0
25.1562	-0.4625	0
25.625	-0.4625	0
26.0938	-0.4625	0
26.5625	-0.4625	0
27.0312	-0.4625	0
27.5	-0.4625	0
27.8125	-0.4625	0
28.125	-0.4625	0
28.4375	-0.4625	0
28.75	-0.4625	0
29.0625	-0.4625	0
29.375	-0.4625	0
29.6875	-0.4625	0
29.702	-0.4625	0
30	-0.4625	0
29.6875	-0.460413	0
29.702	-0.460413	0
30	-0.460413	0
30.029	-0.460413	0
30.0593	-0.460413	0
30.0896	-0.460413	0
30.1502	-0.460413	0
30.2109	-0.460413	0
30.2715	-0.460413	0
30.3321	-0.460413	0
30.3927	-0.460413	0
30.4534	-0.460413	0
30.514	-0.460413	0
30.6105	-0.460413	0
30.707	-0.460413	0
30.8035	-0.460413	0
30.9	-0.460413	0
31.8298	-0.45625	0
31.865	-0.45625	0
31.9049	-0.45625	0
31.9133	-0.45625	0
31.9656	-0.45625	0
32.0097	-0.45625	0
32.0263	-0.45625	0
32.058	-0.45625	0
32.087	-0.45625	0
32.3986	-0.45625	0
32.7102	-0.45625	0
33.0218	-0.45625	0
33.3334	-0.45625	0
33.645	-0.45625	0
33.9566	-0.45625	0
34.2682	-0.45625	0
34.5797	-0.45625	0
34.8913	-0.45625	0
35.2029	-0.45625	0
35.5145	-0.45625	0
35.8261	-0.45625	0
36.1377	-0.45625	0
36.4493	-0.45625	0
36.7609	-0.45625	0
37.0725	-0.45625	0
37.3841	-0.45625	0
37.6957	-0.45625	0
38.0073	-0.45625	0
38.3189	-0.45625	0
38.6305	-0.45625	0
38.9421	-0.45625	0
39.2537	-0.45625	0
39.5652	-0.45625	0
39.8768	-0.45625	0
40.1884	-0.45625	0
40.5	-0.45625	0
40.8116	-0.45625	0
41.1232	-0.45625	0
41.4348	-0.45625	0
41.7464	-0.45625	0
42.058	-0.45625	0
42.4624	-0.45625	0
42.8669	-0.45625	0
43.2713	-0.45625	0
43.6758	-0.45625	0
44.0802	-0.45625	0
44.4846	-0.45625	0
44.8891	-0.45625	0
45.2935	-0.45625	0
45.6979	-0.45625	0
46.1024	-0.45625	0
46.5068	-0.45625	0
46.9113	-0.45625	0
47.3157	-0.45625	0
47.7201	-0.45625	0
48.1246	-0.45625	0
48.529	-0.45625	0
48.9334	-0.45625	0
49.3379	-0.45625	0
49.7423	-0.45625	0
50.1467	-0.45625	0
50.5512	-0.45625	0
50.9556	-0.45625	0
51.3601	-0.45625	0
51.7645	-0.45625	0
52.1689	-0.45625	0
52.5734	-0.45625	0
52.9778	-0.45625	0
53.3822	-0.45625	0
53.7867	-0.45625	0
54.1911	-0.45625	0
54.5956	-0.45625	0
55	-0.45625	0
30.9	-0.455685	0
30.9965	-0.455685	0
31.0578	-0.455685	0
31.093	-0.455685	0
31.1257	-0.455685	0
31.1895	-0.455685	0
31.1937	-0.455685	0
31.286	-0.455685	0
31.3296	-0.455685	0
31.3825	-0.455685	0
31.3976	-0.455685	0
31.4656	-0.455685	0
31.479	-0.455685	0
31.5336	-0.455685	0
31.5725	-0.455685	0
31.5974	-0.455685	0
31.6223	-0.455685	0
31.6622	-0.455685	0
31.672	-0.455685	0
31.7229	-0.455685	0
31.7685	-0.455685	0
31.7836	-0.455685	0
31.8167	-0.455685	0
31.8298	-0.455685	0
30	-0.447202	0
30.029	-0.447202	0
30.0593	-0.447202	0
30.0896	-0.447202	0
30.1502	-0.447202	0
30.2109	-0.447202	0
30.2715	-0.447202	0
30.3321	-0.447202	0
30.3927	-0.447202	0
30.4534	-0.447202	0
30.514	-0.447202	0
30.6105	-0.447202	0
30.707	-0.447202	0
30.8035	-0.447202	0
30.9	-0.447202	0
30.9965	-0.447202	0
31.0578	-0.447202	0
31.093	-0.447202	0
31.1257	-0.447202	0
31.1895	-0.447202	0
31.1937	-0.447202	0
31.286	-0.447202	0
31.3296	-0.447202	0
31.3825	-0.447202	0
31.3976	-0.447202	0
31.4656	-0.447202	0
31.479	-0.447202	0
31.5336	-0.447202	0
31.5725	-0.447202	0
31.5974	-0.447202	0
31.6223	-0.447202	0
31.6622	-0.447202	0
31.672	-0.447202	0
31.7229	-0.447202	0
31.7685	-0.447202	0
31.7836	-0.447202	0
31.8167	-0.447202	0
31.8298	-0.447202	0
31.865	-0.447202	0
31.9049	-0.447202	0
31.9133	-0.447202	0
31.9656	-0.447202	0
32.0097	-0.447202	0
32.0263	-0.447202	0
32.058	-0.447202	0
32.087	-0.447202	0
0	-0.446875	0
0.296875	-0.446875	0
0.59375	-0.446875	0
0.890625	-0.446875	0
1.1875	-0.446875	0
1.48438	-0.446875	0
1.78125	-0.446875	0
2.07812	-0.446875	0
2.375	-0.446875	0
2.67188	-0.446875	0
2.96875	-0.446875	0
3.26562	-0.446875	0
3.5625	-0.446875	0
3.85938	-0.446875	0
4.15625	-0.446875	0
4.45312	-0.446875	0
4.75	-0.446875	0
5.04688	-0.446875	0
5.34375	-0.446875	0
5.64062	-0.446875	0
5.9375	-0.446875	0
6.23438	-0.446875	0
6.53125	-0.446875	0
6.82812	-0.446875	0
7.125	-0.446875	0
7.42188	-0.446875	0
7.71875	-0.446875	0
8.01562	-0.446875	0
8.3125	-0.446875	0
8.60938	-0.446875	0
8.90625	-0.446875	0
9.20312	-0.446875	0
9.5	-0.446875	0
9.79688	-0.446875	0
10.0938	-0.446875	0
10.3906	-0.446875	0
10.6875	-0.446875	0
10.9844	-0.446875	0
11.2812	-0.446875	0
11.5781	-0.446875	0
11.875	-0.446875	0
12.1719	-0.446875	0
12.4688	-0.446875	0
12.7656	-0.446875	0
13.0625	-0.446875	0
13.3594	-0.446875	0
13.6562	-0.446875	0
13.9531	-0.446875	0
14.25	-0.446875	0
14.5469	-0.446875	0
14.8438	-0.446875	0
15.1406	-0.446875	0
15.4375	-0.446875	0
15.7344	-0.446875	0
16.0312	-0.446875	0
16.3281	-0.446875	0
16.625	-0.446875	0
16.9219	-0.446875	0
17.2188	-0.446875	0
17.5156	-0.446875	0
17.8125	-0.446875	0
18.1094	-0.446875	0
18.4062	-0.446875	0
18.7031	-0.446875	0
19	-0.446875	0
19.5	-0.446875	0
20	-0.446875	0
20.4688	-0.446875	0
20.9375	-0.446875	0
21.4062	-0.446875	0
21.875	-0.446875	0
22.3438	-0.446875	0
22.8125	-0.446875	0
23.2812	-0.446875	0
23.75	-0.446875	0
24.2188	-0.446875	0
24.6875	-0.446875	0
25.1562	-0.446875	0
25.625	-0.446875	0
26.0938	-0.446875	0
26.5625	-0.446875	0
27.0312	-0.446875	0
27.5	-0.446875	0
27.8125	-0.446875	0
28.125	-0.446875	0
28.4375	-0.446875	0
28.75	-0.446875	0
29.0625	-0.446875	0
29.375	-0.446875	0
29.6875	-0.446875	0
29.702	-0.446875	0
30	-0.446875	0
31.8298	-0.440625	0
31.865	-0.440625	0
31.9049	-0.440625	0
31.9133	-0.440625	0
31.9656	-0.440625	0
32.0097	-0.440625	0
32.0263	-0.440625	0
32.058	-0.440625	0
32.087	-0.440625	0
32.3986	-0.440625	0
32.7102	-0.440625	0
33.0218	-0.440625	0
33.3334	-0.440625	0
33.645	-0.440625	0
33.9566	-0.440625	0
34.2682	-0.440625	0
34.5797	-0.440625	0
34.8913	-0.440625	0
35.2029	-0.440625	0
35.5145	-0.440625	0
35.8261	-0.440625	0
36.1377	-0.440625	0
36.4493	-0.440625	0
36.7609	-0.440625	0
37.0725	-0.440625	0
37.3841	-0.440625	0
37.6957	-0.440625	0
38.0073	-0.440625	0
[truncated: 15,112 more rows]

## Sheet: Figure2(h)
Figure2(h)
Depth (μm)	hole concentration (µh=1x10-4 cm2V-1s-1)	Depth (μm)	hole concentration (µh=1 cm2V-1s-1)	Depth (μm)	electron concentration (µh=1x10-4 cm2V-1s-1)	Depth (μm)	electron concentration (µh=1 cm2V-1s-1)
-1.49201	1e-09	-1.49201	1e-09	-1.49201	1e-09	-1.49201	1e-09
-1.46866	1e-09	-1.46866	1e-09	-1.46866	1e-09	-1.46866	1e-09
-1.29446	1e-09	-1.29446	1e-09	-1.29446	1e-09	-1.29446	1e-09
-1.27603	1e-09	-1.27603	1e-09	-1.27603	1e-09	-1.27603	1e-09
-1.1385	1e-09	-1.1385	1e-09	-1.1385	1e-09	-1.1385	1e-09
-1.12395	1e-09	-1.12395	1e-09	-1.12395	1e-09	-1.12395	1e-09
-1.01538	1e-09	-1.01538	1e-09	-1.01538	1e-09	-1.01538	1e-09
-1.00389	1e-09	-1.00389	1e-09	-1.00389	1e-09	-1.00389	1e-09
-0.91817	1e-09	-0.91817	1e-09	-0.91817	1e-09	-0.91817	1e-09
-0.9091	1e-09	-0.9091	1e-09	-0.9091	1e-09	-0.9091	1e-09
-0.9091	1e-09	-0.9091	1e-09	-0.9091	1e-09	-0.9091	1e-09
-0.81808	1e-09	-0.81808	1e-09	-0.81808	1e-09	-0.81808	1e-09
-0.80845	1e-09	-0.80845	1e-09	-0.80845	1e-09	-0.80845	1e-09
-0.73415	1e-09	-0.73415	1e-09	-0.73415	1e-09	-0.73415	1e-09
-0.72629	1e-09	-0.72629	1e-09	-0.72629	1e-09	-0.72629	1e-09
-0.66563	1e-09	-0.66563	1e-09	-0.66563	1e-09	-0.66563	1e-09
-0.65922	1e-09	-0.65922	1e-09	-0.65922	1e-09	-0.65922	1e-09
-0.6097	1e-09	-0.6097	1e-09	-0.6097	1e-09	-0.6097	1e-09
-0.60446	1e-09	-0.60446	1e-09	-0.60446	1e-09	-0.60446	1e-09
-0.56404	1e-09	-0.56404	1e-09	-0.56404	1e-09	-0.56404	1e-09
-0.55977	1e-09	-0.55977	1e-09	-0.55977	1e-09	-0.55977	1e-09
-0.52677	1e-09	-0.52677	1e-09	-0.52677	1e-09	-0.52677	1e-09
-0.52328	1e-09	-0.52328	1e-09	-0.52328	1e-09	-0.52328	1e-09
-0.49634	1e-09	-0.49634	1e-09	-0.49634	1e-09	-0.49634	1e-09
-0.49349	1e-09	-0.49349	1e-09	-0.49349	1e-09	-0.49349	1e-09
-0.47151	1e-09	-0.47151	1e-09	-0.47151	1e-09	-0.47151	1e-09
-0.46918	1e-09	-0.46918	1e-09	-0.46918	1e-09	-0.46918	1e-09
-0.45123	1e-09	-0.45123	1e-09	-0.45123	1e-09	-0.45123	1e-09
-0.44933	1e-09	-0.44933	1e-09	-0.44933	1e-09	-0.44933	1e-09
-0.43468	1e-09	-0.43468	1e-09	-0.43468	1e-09	-0.43468	1e-09
-0.43313	1e-09	-0.43313	1e-09	-0.43313	1e-09	-0.43313	1e-09
-0.42117	1e-09	-0.42117	1e-09	-0.42117	1e-09	-0.42117	1e-09
-0.4199	1e-09	-0.4199	1e-09	-0.4199	1e-09	-0.4199	1e-09
-0.41014	1e-09	-0.41014	1e-09	-0.41014	1e-09	-0.41014	1e-09
-0.4091	1e-09	-0.4091	1e-09	-0.4091	1e-09	-0.4091	1e-09
-0.4091	2.51043e+19	-0.4091	2.51043e+19	-0.4091	7.06284e-14	-0.4091	7.06284e-14
-0.40028	2.32419e+19	-0.40028	2.32419e+19	-0.40028	9.70922e-14	-0.40028	9.70922e-14
-0.39934	2.30531e+19	-0.39934	2.30531e+19	-0.39934	1.00417e-13	-0.39934	1.00417e-13
-0.38941	2.30217e+19	-0.38941	2.30217e+19	-0.38941	1.00647e-13	-0.38941	1.00647e-13
-0.38836	2.30184e+19	-0.38836	2.30184e+19	-0.38836	1.00672e-13	-0.38836	1.00672e-13
-0.37719	2.30179e+19	-0.37719	2.30179e+19	-0.37719	1.00674e-13	-0.37719	1.00674e-13
-0.37601	2.30179e+19	-0.37601	2.30179e+19	-0.37601	1.00674e-13	-0.37601	1.00674e-13
-0.36344	2.30179e+19	-0.36344	2.30179e+19	-0.36344	1.00674e-13	-0.36344	1.00674e-13
-0.36211	2.30179e+19	-0.36211	2.30179e+19	-0.36211	1.00674e-13	-0.36211	1.00674e-13
-0.34797	2.30179e+19	-0.34797	2.30179e+19	-0.34797	1.00674e-13	-0.34797	1.00674e-13
-0.34648	2.30179e+19	-0.34648	2.30179e+19	-0.34648	1.00674e-13	-0.34648	1.00674e-13
-0.33057	2.30166e+19	-0.33057	2.30166e+19	-0.33057	1.00684e-13	-0.33057	1.00679e-13
-0.32889	2.30165e+19	-0.32889	2.30165e+19	-0.32889	1.00685e-13	-0.32889	1.00679e-13
-0.311	2.27643e+19	-0.311	2.27643e+19	-0.311	1.0535e-13	-0.311	1.0168e-13
-0.3091	2.27378e+19	-0.3091	2.27378e+19	-0.3091	1.05856e-13	-0.3091	1.01786e-13
-0.28973	1.11852e+18	-0.28973	1.11852e+18	-0.28973	2.28042e-11	-0.28973	2.04115e-12
-0.28767	8.13273e+17	-0.28767	8.13273e+17	-0.28767	4.02623e-11	-0.28767	2.80322e-12
-0.2683	6.28818e+17	-0.2683	6.28818e+17	-0.2683	9.46689e-10	-0.2683	3.78373e-12
-0.26625	6.11935e+17	-0.26625	6.11934e+17	-0.26625	1.32222e-09	-0.26625	3.90574e-12
-0.24687	5.9969e+17	-0.24687	5.99688e+17	-0.24687	3.02918e-08	-0.24687	7.77345e-12
-0.24482	5.98409e+17	-0.24482	5.98407e+17	-0.24482	4.21918e-08	-0.24482	8.36068e-12
-0.22544	5.97488e+17	-0.22544	5.97472e+17	-0.22544	9.64037e-07	-0.22544	1.11583e-10
-0.22339	5.97391e+17	-0.22339	5.97373e+17	-0.22339	1.34238e-06	-0.22339	1.46781e-10
-0.20401	5.97433e+17	-0.20401	5.97302e+17	-0.20401	3.06588e-05	-0.20401	3.27515e-09
-0.20196	5.97438e+17	-0.20196	5.97295e+17	-0.20196	4.2689e-05	-0.20196	4.54906e-09
-0.18258	5.98339e+17	-0.18258	5.97296e+17	-0.18258	0.000973992	-0.18258	1.0383e-07
-0.18053	5.98434e+17	-0.18053	5.97296e+17	-0.18053	0.00136	-0.18053	1.44562e-07
-0.16115	6.05203e+17	-0.16115	5.97355e+17	-0.16115	0.03071	-0.16115	3.30175e-06
-0.1591	6.05923e+17	-0.1591	5.97361e+17	-0.1591	0.04273	-0.1591	4.59733e-06
-0.14059	6.40464e+17	-0.14059	5.97807e+17	-0.14059	0.87334	-0.14059	9.79854e-05
-0.13863	6.44232e+17	-0.13863	5.97854e+17	-0.13863	1.20183	-0.13863	0.000135439
-0.12144	4.69235e+17	-0.12144	6.00899e+17	-0.12144	27.267	-0.12144	0.00253
-0.11962	4.53759e+17	-0.11962	6.01222e+17	-0.11962	37.9396	-0.11962	0.00345
-0.10366	2.02478e+16	-0.10366	6.19412e+17	-0.10366	678662000	-0.10366	0.05545
-0.10197	1.4571e+16	-0.10197	6.21368e+17	-0.10197	3972290000	-0.10197	0.07439
-0.08715	7297060000000000	-0.08715	7.12179e+17	-0.08715	157395000000	-0.08715	0.96905
-0.08558	6782180000000000	-0.08558	7.22532e+17	-0.08558	232311000000	-0.08558	1.27148
-0.07182	5195410000000000	-0.07182	1.00253e+18	-0.07182	1317410000000	-0.07182	12.4883
-0.07036	5050940000000000	-0.07036	1.03789e+18	-0.07036	1582940000000	-0.07036	15.9033
-0.05759	4333220000000000	-0.05759	5.80792e+17	-0.05759	4771880000000	-0.05759	208.603
-0.05623	4263520000000000	-0.05623	5.46189e+17	-0.05623	5362850000000	-0.05623	273.904
-0.04437	3796640000000000	-0.04437	1.95449e+16	-0.04437	11455500000000	-0.04437	128338000
-0.04311	3750330000000000	-0.04311	1.37405e+16	-0.04311	12413400000000	-0.04311	510943000
-0.03209	3349570000000000	-0.03209	7950290000000000	-0.03209	21428400000000	-0.03209	24821100000
-0.03092	3309750000000000	-0.03092	7503100000000000	-0.03092	22702700000000	-0.03092	37433700000
-0.02069	2911060000000000	-0.02069	5852860000000000	-0.02069	34016800000000	-0.02069	256302000000
-0.01961	2871790000000000	-0.01961	5701050000000000	-0.01961	35503900000000	-0.01961	314162000000
-0.01011	2461570000000000	-0.01011	4917370000000000	-0.01011	21100300000000	-0.01011	332056000000
-0.0091	2421740000000000	-0.0091	4841030000000000	-0.0091	19970000000000	-0.0091	334008000000
0	1418530000000000	0	2277380000000000	0	51095700000000	0	1435620000000
0.00097	1340480000000000	0.00097	2102720000000000	0.00097	56435900000000	0.00097	1675120000000
0.01043	2.09617e+18	0.01043	3820290000000000	0.01043	71431200000000	0.01043	2837820000000
0.01143	4.56456e+18	0.01143	4069440000000000	0.01143	73234400000000	0.01143	3000610000000
0.02128	3.48569e+18	0.02128	4024750000000000	0.02128	82356600000000	0.02128	4204920000000
0.02232	3.38764e+18	0.02232	4020050000000000	0.02232	83385900000000	0.02232	4357770000000
0.03255	2.64626e+18	0.03255	3974260000000000	0.03255	89236600000000	0.03255	5596490000000
0.03363	2.578e+18	0.03363	3969450000000000	0.03363	89879200000000	0.03363	5746610000000
0.04427	2.04935e+18	0.04427	3922580000000000	0.04427	93798500000000	0.04427	7017200000000
0.04539	2.00018e+18	0.04539	3917650000000000	0.04539	94223100000000	0.04539	7167100000000
0.05645	1.61264e+18	0.05645	3869690000000000	0.05645	96948400000000	0.05645	8468290000000
0.05762	1.57631e+18	0.05762	3864650000000000	0.05762	97241300000000	0.05762	8619100000000
0.06911	1.28625e+18	0.06911	3815600000000000	0.06911	99201100000000	0.06911	9950110000000
0.07033	1.25887e+18	0.07033	3810450000000000	0.07033	99410700000000	0.07033	10102400000000
0.08228	1.0381e+18	0.08228	3760320000000000	0.08228	100865000000000	0.08228	11462700000000
0.08354	1.01713e+18	0.08354	3755050000000000	0.08354	101020000000000	0.08354	11616900000000
0.09596	8.46676e+17	0.09596	3703840000000000	0.09596	102131000000000	0.09596	13005800000000
0.09728	8.30402e+17	0.09728	3698460000000000	0.09728	102249000000000	0.09728	13162100000000
0.11019	6.97097e+17	0.11019	3646180000000000	0.11019	103122000000000	0.11019	14579100000000
0.11156	6.84309e+17	0.11156	3640700000000000	0.11156	103215000000000	0.11156	14737700000000
0.12498	5.78828e+17	0.12498	3587360000000000	0.12498	103919000000000	0.12498	16182400000000
0.1264	5.68665e+17	0.1264	3581760000000000	0.1264	103994000000000	0.1264	16343300000000
0.14036	4.84283e+17	0.14036	3527380000000000	0.14036	104576000000000	0.14036	17814900000000
0.14184	4.76122e+17	0.14184	3521670000000000	0.14184	104638000000000	0.14184	17978100000000
0.15635	4.07924e+17	0.15635	3466260000000000	0.15635	105131000000000	0.15635	19476100000000
0.15788	4.01305e+17	0.15788	3460450000000000	0.15788	105183000000000	0.15788	19641700000000
0.17297	3.45653e+17	0.17297	3404030000000000	0.17297	105608000000000	0.17297	21165400000000
0.17456	3.40236e+17	0.17456	3398120000000000	0.17456	105654000000000	0.17456	21333300000000
0.19024	2.94408e+17	0.19024	3340710000000000	0.19024	106027000000000	0.19024	22881800000000
0.1919	2.89936e+17	0.1919	3334700000000000	0.1919	106067000000000	0.1919	23052100000000
0.2082	2.51876e+17	0.2082	3276330000000000	0.2082	106401000000000	0.2082	24624600000000
0.20993	2.48153e+17	0.20993	3270210000000000	0.20993	106436000000000	0.20993	24797100000000
0.22687	2.16292e+17	0.22687	3210920000000000	0.22687	106738000000000	0.22687	26392700000000
0.22867	2.1317e+17	0.22867	3204700000000000	0.22867	106770000000000	0.22867	26567500000000
0.24628	1.86299e+17	0.24628	3144500000000000	0.24628	107047000000000	0.24628	28185100000000
0.24815	1.83662e+17	0.24815	3138200000000000	0.24815	107076000000000	0.24815	28361900000000
0.26646	1.60841e+17	0.26646	3077130000000000	0.26646	107331000000000	0.26646	30000600000000
0.2684	1.58599e+17	0.2684	3070740000000000	0.2684	107358000000000	0.2684	30179400000000
0.28744	1.39095e+17	0.28744	3008840000000000	0.28744	107596000000000	0.28744	31837800000000
0.28945	1.37177e+17	0.28945	3002370000000000	0.28945	107621000000000	0.28945	32018600000000
0.30925	1.20407e+17	0.30925	2939680000000000	0.30925	107844000000000	0.30925	33695500000000
0.31134	1.18757e+17	0.31134	2933130000000000	0.31134	107867000000000	0.31134	33878000000000
0.33192	1.04262e+17	0.33192	2869700000000000	0.33192	108077000000000	0.33192	35572200000000
0.3341	1.02835e+17	0.3341	2863070000000000	0.3341	108099000000000	0.3341	35756400000000
0.35549	9.02437e+16	0.35549	2798940000000000	0.35549	108297000000000	0.35549	37466300000000
0.35775	8.90051e+16	0.35775	2792240000000000	0.35775	108318000000000	0.35775	37651900000000
0.37999	7.802e+16	0.37999	2727470000000000	0.37999	108506000000000	0.37999	39376100000000
0.38234	7.69401e+16	0.38234	2720700000000000	0.38234	108526000000000	0.38234	39563000000000
0.40546	6.73201e+16	0.40546	2655340000000000	0.40546	108704000000000	0.40546	41299800000000
0.4079	6.63754e+16	0.4079	2648520000000000	0.4079	108723000000000	0.4079	41488000000000
0.43194	5.79239e+16	0.43194	2582620000000000	0.43194	108892000000000	0.43194	43235700000000
0.43448	5.70952e+16	0.43448	2575740000000000	0.43448	108910000000000	0.43448	43424900000000
0.45947	4.96511e+16	0.45947	2509370000000000	0.45947	109071000000000	0.45947	45181800000000
0.46211	4.89226e+16	0.46211	2502450000000000	0.46211	109088000000000	0.46211	45371800000000
0.48808	4.23533e+16	0.48808	2435670000000000	0.48808	109241000000000	0.48808	47136100000000
0.49083	4.1712e+16	0.49083	2428710000000000	0.49083	109257000000000	0.49083	47326700000000
0.51783	3.59079e+16	0.51783	2361590000000000	0.51783	109403000000000	0.51783	49096500000000
0.52069	3.53431e+16	0.52069	2354600000000000	0.52069	109418000000000	0.52069	49287500000000
0.54876	3.02134e+16	0.54876	2287200000000000	0.54876	109557000000000	0.54876	51060700000000
0.55173	2.97162e+16	0.55173	2280180000000000	0.55173	109571000000000	0.55173	51252000000000
0.58091	2.51855e+16	0.58091	2212580000000000	0.58091	109703000000000	0.58091	53026600000000
0.584	2.47485e+16	0.584	2205550000000000	0.584	109717000000000	0.584	53218000000000
0.61434	2.07541e+16	0.61434	2137830000000000	0.61434	109843000000000	0.61434	54991900000000
0.61755	2.03711e+16	0.61755	2130780000000000	0.61755	109856000000000	0.61755	55183000000000
0.64908	1.68607e+16	0.64908	2063010000000000	0.64908	109976000000000	0.64908	56954100000000
0.65242	1.65267e+16	0.65242	2055970000000000	0.65242	109989000000000	0.65242	57144800000000
0.68521	1.34571e+16	0.68521	1988230000000000	0.68521	110103000000000	0.68521	58910900000000
0.68867	1.31677e+16	0.68867	1981190000000000	0.68867	110115000000000	0.68867	59101000000000
0.72276	1.05033e+16	0.72276	1913560000000000	0.72276	110224000000000	0.72276	60859800000000
0.72636	1.02551e+16	0.72636	1906540000000000	0.72636	110236000000000	0.72636	61049000000000
0.7618	7966950000000000	0.7618	1839110000000000	0.7618	110341000000000	0.7618	62798300000000
0.76555	7756940000000000	0.76555	1832120000000000	0.76555	110352000000000	0.76555	62986300000000
0.80238	5821890000000000	0.80238	1764970000000000	0.80238	110453000000000	0.80238	64723800000000
0.80628	5647780000000000	0.80628	1758010000000000	0.80628	110464000000000	0.80628	64910400000000
0.84457	4047790000000000	0.84457	1691230000000000	0.84457	110563000000000	0.84457	66633800000000
0.84862	3907620000000000	0.84862	1684310000000000	0.84862	110573000000000	0.84862	66818800000000
0.88843	2629130000000000	0.88843	1617990000000000	0.88843	110670000000000	0.88843	68525800000000
0.89265	2521170000000000	0.89265	1611120000000000	0.89265	110681000000000	0.89265	68708900000000
0.93403	1553770000000000	0.93403	1545340000000000	0.93403	110777000000000	0.93403	70397100000000
0.93841	1476200000000000	0.93841	1538540000000000	0.93841	110788000000000	0.93841	70578200000000
0.98143	809286000000000	0.98143	1473390000000000	0.98143	110886000000000	0.98143	72245300000000
0.98598	759419000000000	0.98598	1466660000000000	0.98598	110896000000000	0.98598	72424000000000
1.03071	371423000000000	1.03071	1402240000000000	1.03071	110998000000000	1.03071	74067700000000
1.03544	344353000000000	1.03544	1395590000000000	1.03544	111009000000000	1.03544	74243800000000
1.08194	173047000000000	1.08194	1331980000000000	1.08194	111115000000000	1.08194	75862000000000
1.08686	160896000000000	1.08686	1325420000000000	1.08686	111127000000000	1.08686	76035200000000
1.1352	95537300000000	1.1352	1262710000000000	1.1352	111240000000000	1.1352	77625500000000
1.14031	90410900000000	1.14031	1256250000000000	1.14031	111252000000000	1.14031	77795700000000
1.19056	60972500000000	1.19056	1194530000000000	1.19056	111372000000000	1.19056	79355800000000
1.19588	58483300000000	1.19588	1188180000000000	1.19588	111385000000000	1.19588	79522700000000
1.24812	42450000000000	1.24812	1127540000000000	1.24812	111513000000000	1.24812	81050700000000
1.25364	41035000000000	1.25364	1121310000000000	1.25364	111527000000000	1.25364	81214100000000
1.30795	31113100000000	1.30795	1061830000000000	1.30795	111665000000000	1.30795	82707800000000
1.3137	30215100000000	1.3137	1055730000000000	1.3137	111679000000000	1.3137	82867500000000
1.37015	23538700000000	1.37015	997505000000000	1.37015	111827000000000	1.37015	84324900000000
1.37613	22925000000000	1.37613	991535000000000	1.37613	111842000000000	1.37613	84480600000000
1.43482	18169000000000	1.43482	934646000000000	1.43482	112000000000000	1.43482	85899800000000
1.44103	17727500000000	1.44103	928821000000000	1.44103	112017000000000	1.44103	86051400000000
1.50204	14200800000000	1.50204	873347000000000	1.50204	112187000000000	1.50204	87430600000000
1.5085	13871300000000	1.5085	867675000000000	1.5085	112205000000000	1.5085	87577800000000
1.57193	11179500000000	1.57193	813698000000000	1.57193	112388000000000	1.57193	88915200000000
1.57864	10927200000000	1.57864	808187000000000	1.57864	112407000000000	1.57864	89057900000000
1.64458	8829410000000	1.64458	755783000000000	1.64458	112605000000000	1.64458	90352000000000
1.65156	8632490000000	1.65156	750441000000000	1.65156	112626000000000	1.65156	90490000000000
1.72011	6973280000000	1.72011	699685000000000	1.72011	112839000000000	1.72011	91739200000000
1.72736	6817550000000	1.72736	694520000000000	1.72736	112862000000000	1.72736	91872400000000
1.79863	5492070000000	1.79863	645483000000000	1.79863	113093000000000	1.79863	93075300000000
1.80617	5367870000000	1.80617	640502000000000	1.80617	113117000000000	1.80617	93203500000000
1.88025	4302670000000	1.88025	593253000000000	1.88025	113368000000000	1.88025	94359000000000
1.88809	4203140000000	1.88809	588462000000000	1.88809	113395000000000	1.88809	94482100000000
1.96511	3345040000000	1.96511	543064000000000	1.96511	113668000000000	1.96511	95589100000000
1.97326	3265190000000	1.97326	538470000000000	1.97326	113697000000000	1.97326	95707000000000
2.05332	2574500000000	2.05332	494985000000000	2.05332	113995000000000	2.05332	96764600000000
2.0618	2510570000000	2.0618	490595000000000	2.0618	114027000000000	2.0618	96877200000000
2.14503	1956830000000	2.14503	449078000000000	2.14503	114352000000000	2.14503	97884700000000
2.15384	1905910000000	2.15384	444896000000000	2.15384	114387000000000	2.15384	97991900000000
2.24037	1465080000000	2.24037	405398000000000	2.24037	114745000000000	2.24037	98948900000000
2.24952	1424860000000	2.24952	401430000000000	2.24952	114782000000000	2.24952	99050700000000
2.33948	1077500000000	2.33948	363998000000000	2.33948	115176000000000	2.33948	99956800000000
2.349	1046100000000	2.349	360248000000000	2.349	115218000000000	2.349	100053000000000
2.44251	776064000000	2.44251	324922000000000	2.44251	115652000000000	2.44251	100908000000000
2.45241	751929000000	2.45241	321393000000000	2.45241	115698000000000	2.45241	100999000000000
2.54963	545561000000	2.54963	288206000000000	2.54963	116180000000000	2.54963	101804000000000
2.55991	527352000000	2.55991	284902000000000	2.55991	116231000000000	2.55991	101890000000000
2.66098	372913000000	2.66098	253881000000000	2.66098	116767000000000	2.66098	102645000000000
2.67167	359487000000	2.67167	250803000000000	2.67167	116824000000000	2.67167	102725000000000
2.77674	246787000000	2.77674	221967000000000	2.77674	117423000000000	2.77674	103430000000000
2.78786	237158000000	2.78786	219116000000000	2.78786	117486000000000	2.78786	103505000000000
2.89708	157343000000	2.89708	192474000000000	2.89708	118159000000000	2.89708	104163000000000
2.90864	150658000000	2.90864	189852000000000	2.90864	118230000000000	2.90864	104233000000000
3.02219	96095200000	3.02219	165403000000000	3.02219	118989000000000	3.02219	104845000000000
3.0342	91630000000	3.0342	163008000000000	3.0342	119069000000000	3.0342	104910000000000
3.15225	55844800000	3.15225	140740000000000	3.15225	119930000000000	3.15225	105478000000000
3.16474	52994100000	3.16474	138570000000000	3.16474	120022000000000	3.16474	105538000000000
3.28745	30637800000	3.28745	118461000000000	3.28745	121004000000000	3.28745	106065000000000
3.30044	28912000000	3.30044	116512000000000	3.30044	121109000000000	3.30044	106121000000000
3.42801	15719000000	3.42801	98522200000000	3.42801	122238000000000	3.42801	106610000000000
3.44151	14737500000	3.44151	96789300000000	3.44151	122358000000000	3.44151	106662000000000
3.57413	7456310000	3.57413	80867100000000	3.57413	123666000000000	3.57413	107116000000000
3.58817	6937700000	3.58817	79343700000000	3.58817	123805000000000	3.58817	107164000000000
3.72604	3224640000	3.72604	65419100000000	3.72604	125331000000000	3.72604	107589000000000
3.74063	2973550000	3.74063	64096900000000	3.74063	125494000000000	3.74063	107634000000000
3.88396	1249610000	3.88396	52082800000000	3.88396	127292000000000	3.88396	108035000000000
3.89912	1140090000	3.89912	50951400000000	3.89912	127484000000000	3.89912	108077000000000
4.04813	424579000	4.04813	40742000000000	4.04813	129625000000000	4.04813	108459000000000
4.06389	382444000	4.06389	39789300000000	4.06389	129853000000000	4.06389	108500000000000
4.2188	123022000	4.2188	31260100000000	4.2188	132432000000000	4.2188	108870000000000
4.23519	109109000	4.23519	30472200000000	4.23519	132707000000000	4.23519	108910000000000
4.39622	29323300	4.39622	23480600000000	4.39622	135854000000000	4.39622	109276000000000
4.41326	25517200	4.41326	22841900000000	4.41326	136192000000000	4.41326	109315000000000
4.58067	5.48168e+06	4.58067	17229900000000	4.58067	140092000000000	4.58067	109687000000000
4.59838	4.65846e+06	4.59838	16723500000000	4.59838	140511000000000	4.59838	109726000000000
4.77242	753022	4.77242	12321800000000	4.77242	145432000000000	4.77242	110113000000000
4.79083	620964	4.79083	11930000000000	4.79083	145962000000000	4.79083	110154000000000
4.97175	70651.3	4.97175	8564260000000	4.97175	152166000000000	4.97175	110558000000000
4.9909	56136.1	4.9909	8269110000000	4.9909	152837000000000	4.9909	110600000000000
5.17182	4127.49	5.17182	5796910000000	5.17182	160480000000000	5.17182	111015000000000
5.19096	3131.45	5.19096	5583090000000	5.19096	161310000000000	5.19096	111059000000000
5.365	140.237	5.365	3864180000000	5.365	170642000000000	5.365	111483000000000
5.38341	100.958	5.38341	3716610000000	5.38341	171661000000000	5.38341	111528000000000
5.55082	2.82465e-15	5.55082	2558520000000	5.55082	183173000000000	5.55082	111966000000000
5.56853	5.00596e-17	5.56853	2459410000000	5.56853	184436000000000	5.56853	112012000000000
5.72957	4.64393e-17	5.72957	1682880000000	5.72957	198814000000000	5.72957	112467000000000
5.74661	4.60719e-17	5.74661	1616660000000	5.74661	200399000000000	5.74661	112515000000000
5.90151	4.22306e-17	5.90151	1098970000000	5.90151	218626000000000	5.90151	112988000000000
5.9179	4.18434e-17	5.9179	1055000000000	5.9179	220650000000000	5.9179	113038000000000
6.0669	3.78086e-17	6.0669	712163000000	6.0669	244196000000000	6.0669	113533000000000
6.08267	3.74052e-17	6.08267	683158000000	6.08267	246830000000000	6.08267	113585000000000
6.226	3.32124e-17	6.226	457801000000	6.226	277989000000000	6.226	114101000000000
6.24117	3.27973e-17	6.24117	438816000000	6.24117	281508000000000	6.24117	114156000000000
6.37904	2.84896e-17	6.37904	291861000000	6.37904	324073000000000	6.37904	114696000000000
6.39363	2.80683e-17	6.39363	279535000000	6.39363	328937000000000	6.39363	114753000000000
6.52625	2.36946e-17	6.52625	184507000000	6.52625	389653000000000	6.52625	115317000000000
6.54028	2.32737e-17	6.54028	176573000000	6.54028	396700000000000	6.54028	115377000000000
6.66786	1.88884e-17	6.66786	115654000000	6.66786	488801000000000	6.66786	115966000000000
6.68136	1.84758e-17	6.68136	110590000000	6.68136	499719000000000	6.68136	116029000000000
6.80407	1.41396e-17	6.80407	71880500000	6.80407	652965000000000	6.80407	116643000000000
6.81706	1.37451e-17	6.81706	68677400000	6.81706	671709000000000	6.81706	116708000000000
6.9351	9.53629e-18	6.9351	44297200000	6.9351	968166000000000	6.9351	117349000000000
6.94759	9.17446e-18	6.94759	42288900000	6.94759	1006350000000000	6.94759	117417000000000
7.06114	5.24386e-18	7.06114	27069800000	7.06114	1760690000000000	7.06114	118085000000000
7.07315	4.94251e-18	7.07315	25821800000	7.07315	1868040000000000	7.07315	118155000000000
7.18238	1.84508e-18	7.18238	16405100000	7.18238	5004170000000000	7.18238	118850000000000
7.19394	1.6624e-18	7.19394	15636300000	7.19394	5554090000000000	7.19394	118923000000000
7.299	7.7067e-19	7.299	9860650000	7.299	1.1981e+16	7.299	119645000000000
7.31012	7.10465e-19	7.31012	9391170000	7.31012	1.29963e+16	7.31012	119722000000000
7.41119	5.83791e-19	7.41119	5879350000	7.41119	1.58165e+16	7.41119	120471000000000
7.42188	5.71786e-19	7.42188	5595110000	7.42188	1.61486e+16	7.42188	120551000000000
7.5191	5.50694e-19	7.5191	3477910000	7.5191	1.67671e+16	7.5191	121328000000000
7.52938	5.48509e-19	7.52938	3307270000	7.52938	1.68339e+16	7.52938	121410000000000
7.6229	5.44619e-19	7.6229	2041510000	7.6229	1.69541e+16	7.6229	122215000000000
7.63279	5.44209e-19	7.63279	1939920000	7.63279	1.69669e+16	7.63279	122300000000000
7.72275	5.43449e-19	7.72275	1189370000	7.72275	1.69906e+16	7.72275	123133000000000
7.73227	5.43369e-19	7.73227	1129370000	7.73227	1.69931e+16	7.73227	123222000000000
7.8188	5.43213e-19	7.8188	687869000	7.8188	1.6998e+16	7.8188	124082000000000
7.82795	5.43197e-19	7.82795	652713000	7.82795	1.69985e+16	7.82795	124174000000000
7.91119	5.43163e-19	7.91119	395024000	7.91119	1.69996e+16	7.91119	125062000000000
7.92	5.4316e-19	7.92	374582000	7.92	1.69997e+16	7.92	125156000000000
8.00006	5.43152e-19	8.00006	225310000	8.00006	1.69999e+16	8.00006	126072000000000
8.00853	5.43152e-19	8.00853	213511000	8.00853	1.69999e+16	8.00853	126169000000000
8.08555	5.4315e-19	8.08555	127671000	8.08555	1.7e+16	8.08555	127112000000000
8.0937	5.4315e-19	8.0937	120910000	8.0937	1.7e+16	8.0937	127212000000000
8.16779	5.43149e-19	8.16779	71892800	8.16779	1.7e+16	8.16779	128182000000000
8.17563	5.43149e-19	8.17563	68045000	8.17563	1.7e+16	8.17563	128285000000000
8.24689	5.43149e-19	8.24689	40243300	8.24689	1.7e+16	8.24689	129281000000000
8.25443	5.43149e-19	8.25443	38067900	8.25443	1.7e+16	8.25443	129387000000000
8.32298	5.43149e-19	8.32298	22400400	8.32298	1.7e+16	8.32298	130409000000000
8.33023	5.43149e-19	8.33023	21178100	8.33023	1.7e+16	8.33023	130518000000000
8.39618	5.43149e-19	8.39618	12402800	8.39618	1.7e+16	8.39618	131566000000000
8.40315	5.43149e-19	8.40315	11720100	8.40315	1.7e+16	8.40315	131677000000000
8.46658	5.43149e-19	8.46658	6.83338e+06	8.46658	1.7e+16	8.46658	132749000000000
8.47329	5.43149e-19	8.47329	6.45424e+06	8.47329	1.7e+16	8.47329	132863000000000
8.53431	5.43149e-19	8.53431	3.74771e+06	8.53431	1.7e+16	8.53431	133959000000000
8.54076	5.43149e-19	8.54076	3.53824e+06	8.54076	1.7e+16	8.54076	134076000000000
8.59946	5.43149e-19	8.59946	2.0468e+06	8.59946	1.7e+16	8.59946	135195000000000
8.60567	5.43149e-19	8.60567	1.93163e+06	8.60567	1.7e+16	8.60567	135314000000000
8.66212	5.43149e-19	8.66212	1.11361e+06	8.66212	1.7e+16	8.66212	136455000000000
8.6681	5.43149e-19	8.6681	1.05057e+06	8.6681	1.7e+16	8.6681	136577000000000
8.7224	5.43149e-19	8.7224	603834	8.7224	1.7e+16	8.7224	137739000000000
8.72815	5.43149e-19	8.72815	569468	8.72815	1.7e+16	8.72815	137863000000000
8.78039	5.43149e-19	8.78039	326443	8.78039	1.7e+16	8.78039	139046000000000
8.78592	5.43149e-19	8.78592	307778	8.78592	1.7e+16	8.78592	139171000000000
8.83617	5.43149e-19	8.83617	176030	8.83617	1.7e+16	8.83617	140373000000000
8.84148	5.43149e-19	8.84148	165925	8.84148	1.7e+16	8.84148	140501000000000
8.88982	5.43149e-19	8.88982	94721.1	8.88982	1.7e+16	8.88982	141721000000000
8.89493	5.43149e-19	8.89493	89265.9	8.89493	1.7e+16	8.89493	141851000000000
8.94143	5.43149e-19	8.94143	50883.4	8.94143	1.7e+16	8.94143	143088000000000
8.94635	5.43149e-19	8.94635	47945.4	8.94635	1.7e+16	8.94635	143219000000000
8.99108	5.43149e-19	8.99108	27300.4	8.99108	1.7e+16	8.99108	144472000000000
8.99581	5.43149e-19	8.99581	25721.1	8.99581	1.7e+16	8.99581	144605000000000
9.03883	5.43149e-19	9.03883	14635.9	9.03883	1.7e+16	9.03883	145872000000000
9.04338	5.43149e-19	9.04338	13788.3	9.04338	1.7e+16	9.04338	146007000000000
9.08477	5.43149e-19	9.08477	7843.78	9.08477	1.7e+16	9.08477	147287000000000
9.08915	5.43149e-19	9.08915	7389.31	9.08915	1.7e+16	9.08915	147423000000000
9.12896	5.43149e-19	9.12896	4204.17	9.12896	1.7e+16	9.12896	148714000000000
9.13317	5.43149e-19	9.13317	3960.63	9.13317	1.7e+16	9.13317	148852000000000
9.17146	5.43149e-19	9.17146	2254.63	9.17146	1.7e+16	9.17146	150153000000000
9.17551	5.43149e-19	9.17551	2124.15	9.17551	1.7e+16	9.17551	150292000000000
9.21235	5.43149e-19	9.21235	1210.31	9.21235	1.7e+16	9.21235	151603000000000
9.21625	5.43149e-19	9.21625	1140.37	9.21625	1.7e+16	9.21625	151742000000000
9.25168	5.43149e-19	9.25168	650.594	9.25168	1.7e+16	9.25168	153061000000000
9.25543	5.43149e-19	9.25543	613.085	9.25543	1.7e+16	9.25543	153201000000000
9.28951	5.43149e-19	9.28951	350.319	9.28951	1.7e+16	9.28951	154526000000000
9.29312	5.43149e-19	9.29312	330.176	9.29312	1.7e+16	9.29312	154666000000000
9.3259	5.43149e-19	9.3259	188.994	9.3259	1.7e+16	9.3259	155996000000000
9.32937	5.43149e-19	9.32937	178.16	9.32937	1.7e+16	9.32937	156137000000000
9.36091	5.43149e-19	9.36091	102.155	9.36091	1.7e+16	9.36091	157470000000000
9.36425	5.43149e-19	9.36425	96.3165	9.36425	1.7e+16	9.36425	157612000000000
9.39458	5.43149e-19	9.39458	55.2979	9.39458	1.7e+16	9.39458	158947000000000
9.39779	5.43149e-19	9.39779	52.1446	9.39779	1.7e+16	9.39779	159089000000000
9.42698	5.43148e-19	9.42698	29.9405	9.42698	1.7e+16	9.42698	160424000000000
9.43006	5.43148e-19	9.43006	28.2335	9.43006	1.7e+16	9.43006	160566000000000
9.45813	5.43147e-19	9.45813	16.1694	9.45813	1.70001e+16	9.45813	161901000000000
9.4611	5.43147e-19	9.4611	15.2434	9.4611	1.70001e+16	9.4611	162043000000000
9.48811	5.43144e-19	9.48811	8.6586	9.48811	1.70002e+16	9.48811	163376000000000
9.49096	5.43144e-19	9.49096	8.15563	9.49096	1.70002e+16	9.49096	163517000000000
9.51694	5.43139e-19	9.51694	4.54041	9.51694	1.70003e+16	9.51694	164847000000000
9.51968	5.43138e-19	9.51968	4.26758	9.51968	1.70003e+16	9.51968	164988000000000
9.54467	5.43128e-19	9.54467	2.26684	9.54467	1.70007e+16	9.54467	166313000000000
9.54731	5.43127e-19	9.54731	2.12006	9.54731	1.70007e+16	9.54731	166454000000000
9.57135	5.43108e-19	9.57135	0.99934	9.57135	1.70013e+16	9.57135	167773000000000
9.57389	5.43106e-19	9.57389	0.9229	9.57389	1.70014e+16	9.57389	167913000000000
9.59701	5.4307e-19	9.59701	0.27996	9.59701	1.70025e+16	9.59701	169225000000000
9.59945	5.43066e-19	9.59945	0.24677	9.59945	1.70026e+16	9.59945	169364000000000
9.62169	5.43002e-19	9.62169	1.43209e-09	9.62169	1.70046e+16	9.62169	170668000000000
9.62404	5.42995e-19	9.62404	1.92528e-10	9.62404	1.70048e+16	9.62404	170806000000000
9.64543	5.42881e-19	9.64543	8.70778e-17	9.64543	1.70084e+16	9.64543	172101000000000
9.6477	5.42869e-19	9.6477	1.85606e-17	9.6477	1.70088e+16	9.6477	172238000000000
9.66827	5.42672e-19	9.66827	1.73426e-17	9.66827	1.7015e+16	9.66827	173522000000000
9.67045	5.42651e-19	9.67045	1.72185e-17	9.67045	1.70156e+16	9.67045	173659000000000
9.69024	5.42317e-19	9.69024	1.63992e-17	9.69024	1.70261e+16	9.69024	174931000000000
9.69234	5.42281e-19	9.69234	1.63148e-17	9.69234	1.70272e+16	9.69234	175066000000000
9.71138	5.41729e-19	9.71138	1.54967e-17	9.71138	1.70446e+16	9.71138	176326000000000
9.71339	5.4167e-19	9.71339	1.54126e-17	9.71339	1.70464e+16	9.71339	176460000000000
9.73171	5.40774e-19	9.73171	1.45962e-17	9.73171	1.70747e+16	9.73171	177707000000000
9.73365	5.40679e-19	9.73365	1.45124e-17	9.73365	1.70776e+16	9.73365	177839000000000
9.75126	5.39256e-19	9.75126	1.3698e-17	9.75126	1.71227e+16	9.75126	179072000000000
9.75313	5.39106e-19	9.75313	1.36146e-17	9.75313	1.71275e+16	9.75313	179203000000000
9.77007	5.36891e-19	9.77007	1.28028e-17	9.77007	1.71982e+16	9.77007	180421000000000
9.77187	5.36657e-19	9.77187	1.27198e-17	9.77187	1.72057e+16	9.77187	180550000000000
9.78817	5.33277e-19	9.78817	1.1911e-17	9.78817	1.73147e+16	9.78817	181752000000000
9.78989	5.32921e-19	9.78989	1.18285e-17	9.78989	1.73263e+16	9.78989	181880000000000
9.80557	5.2787e-19	9.80557	1.10233e-17	9.80557	1.74921e+16	9.80557	183065000000000
9.80723	5.27338e-19	9.80723	1.09413e-17	9.80723	1.75097e+16	9.80723	183191000000000
9.82231	5.19943e-19	9.82231	1.01401e-17	9.82231	1.77587e+16	9.82231	184359000000000
9.82391	5.19167e-19	9.82391	1.00588e-17	9.82391	1.77853e+16	9.82391	184483000000000
9.83842	5.08575e-19	9.83842	9.26204e-18	9.83842	1.81557e+16	9.83842	185634000000000
9.83996	5.07467e-19	9.83996	9.18151e-18	9.83996	1.81953e+16	9.83996	185756000000000
9.85391	4.92647e-19	9.85391	8.38964e-18	9.85391	1.87426e+16	9.85391	186889000000000
9.85539	4.91104e-19	9.85539	8.30996e-18	9.85539	1.88015e+16	9.85539	187009000000000
9.86881	4.70892e-19	9.86881	7.52345e-18	9.86881	1.96085e+16	9.86881	188123000000000
9.87023	4.68802e-19	9.87023	7.44471e-18	9.87023	1.96959e+16	9.87023	188241000000000
9.88315	4.42012e-19	9.88315	6.66396e-18	9.88315	2.08897e+16	9.88315	189336000000000
9.88451	4.39268e-19	9.88451	6.5863e-18	9.88451	2.10201e+16	9.88451	189452000000000
9.89694	4.04895e-19	9.89694	5.8117e-18	9.89694	2.28046e+16	9.89694	190527000000000
9.89825	4.01419e-19	9.89825	5.73527e-18	9.89825	2.30021e+16	9.89825	190641000000000
9.9102	3.58941e-19	9.9102	4.96712e-18	9.9102	2.57242e+16	9.9102	191696000000000
9.91147	3.54718e-19	9.91147	4.89212e-18	9.91147	2.60304e+16	9.91147	191808000000000
9.92296	3.04481e-19	9.92296	4.13066e-18	9.92296	3.03252e+16	9.92296	192843000000000
9.92418	2.996e-19	9.92418	4.05737e-18	9.92418	3.08192e+16	9.92418	192953000000000
9.93523	2.43215e-19	9.93523	3.30265e-18	9.93523	3.7964e+16	9.93523	193968000000000
9.9364	2.37908e-19	9.9364	3.23151e-18	9.9364	3.88108e+16	9.9364	194075000000000
9.94704	1.7854e-19	9.94704	2.48325e-18	9.94704	5.17163e+16	9.94704	195070000000000
9.94816	1.73198e-19	9.94816	2.415e-18	9.94816	5.33113e+16	9.94816	195175000000000
9.95839	1.15597e-19	9.95839	1.67209e-18	9.95839	7.9876e+16	9.95839	196150000000000
9.95948	1.10756e-19	9.95948	1.6083e-18	9.95948	8.33674e+16	9.95948	196254000000000
9.96932	6.09097e-20	9.96932	8.66729e-19	9.96932	1.51593e+17	9.96932	200013000000000
9.97036	5.71755e-20	9.97036	8.11849e-19	9.97036	1.61493e+17	9.97036	200415000000000
9.97983	2.14683e-20	9.97983	5.15648e-20	9.97983	4.3011e+17	9.97983	2991260000000000
9.98083	1.93546e-20	9.98083	3.85201e-20	9.98083	4.77082e+17	9.98083	3981680000000000
9.98993	2.68864e-21	9.98993	2.99165e-22	9.98993	3.43274e+18	9.98993	1.52092e+18
9.9909	2.18186e-21	9.9909	1.78928e-22	9.9909	4.22984e+18	9.9909	2.85304e+18
10.0001	1.89699e-21	10.0001	4.42085e-22	10.0001	4.86707e+18	10.0001	4.57188e+18
10.001	1.86911e-21	10.001	4.86487e-22	10.001	4.93987e+18	10.001	4.80577e+18
10.0112	1.85007e-21	10.0112	8.20955e-22	10.0112	4.99089e+18	10.0112	4.97025e+18
10.0123	1.84806e-21	10.0123	8.6769e-22	10.0123	4.99632e+18	10.0123	4.98798e+18
10.0236	1.8469e-21	10.0236	1.14718e-21	10.0236	4.99948e+18	10.0236	4.9983e+18
10.0248	1.84678e-21	10.0248	1.18158e-21	10.0248	4.99981e+18	10.0248	4.99939e+18
10.0373	1.84672e-21	10.0373	1.3906e-21	10.0373	4.99998e+18	10.0373	4.99992e+18
10.0386	1.84671e-21	10.0386	1.41478e-21	10.0386	4.99999e+18	10.0386	4.99997e+18
10.0526	1.84671e-21	10.0526	1.56263e-21	10.0526	5e+18	10.0526	5e+18
10.054	1.84671e-21	10.054	1.57915e-21	10.054	5e+18	10.054	5e+18
10.0695	1.84671e-21	10.0695	1.67848e-21	10.0695	5e+18	10.0695	5e+18
10.0711	1.84671e-21	10.0711	1.68935e-21	10.0711	5e+18	10.0711	5e+18
10.0882	1.84671e-21	10.0882	1.75249e-21	10.0882	5e+18	10.0882	5e+18
10.09	1.84671e-21	10.09	1.75931e-21	10.09	5e+18	10.09	5e+18
10.1091	1.84671e-21	10.1091	1.79709e-21	10.1091	5e+18	10.1091	5e+18
10.1111	1.84671e-21	10.1111	1.80114e-21	10.1111	5e+18	10.1111	5e+18
10.1322	1.84671e-21	10.1322	1.82228e-21	10.1322	5e+18	10.1322	5e+18
10.1344	1.84671e-21	10.1344	1.82454e-21	10.1344	5e+18	10.1344	5e+18
10.1579	1.84671e-21	10.1579	1.83554e-21	10.1579	5e+18	10.1579	5e+18
10.1604	1.84671e-21	10.1604	1.83671e-21	10.1604	5e+18	10.1604	5e+18
10.1864	1.84671e-21	10.1864	1.842e-21	10.1864	5e+18	10.1864	5e+18
10.1892	1.84671e-21	10.1892	1.84256e-21	10.1892	5e+18	10.1892	5e+18
10.218	1.84671e-21	10.218	1.84489e-21	10.218	5e+18	10.218	5e+18
10.2211	1.84671e-21	10.2211	1.84514e-21	10.2211	5e+18	10.2211	5e+18
10.2532	1.84671e-21	10.2532	1.84607e-21	10.2532	5e+18	10.2532	5e+18
10.2566	1.84671e-21	10.2566	1.84617e-21	10.2566	5e+18	10.2566	5e+18
10.2922	1.84671e-21	10.2922	1.84651e-21	10.2922	5e+18	10.2922	5e+18
10.2959	1.84671e-21	10.2959	1.84654e-21	10.2959	5e+18	10.2959	5e+18
10.3354	1.84671e-21	10.3354	1.84665e-21	10.3354	5e+18	10.3354	5e+18
10.3396	1.84671e-21	10.3396	1.84666e-21	10.3396	5e+18	10.3396	5e+18
10.3835	1.84671e-21	10.3835	1.84669e-21	10.3835	5e+18	10.3835	5e+18
10.3881	1.84671e-21	10.3881	1.8467e-21	10.3881	5e+18	10.3881	5e+18
10.4368	1.84671e-21	10.4368	1.8467e-21	10.4368	5e+18	10.4368	5e+18
10.4419	1.84671e-21	10.4419	1.8467e-21	10.4419	5e+18	10.4419	5e+18
10.496	1.84671e-21	10.496	1.84671e-21	10.496	5e+18	10.496	5e+18
10.5017	1.84671e-21	10.5017	1.84671e-21	10.5017	5e+18	10.5017	5e+18
10.5617	1.84671e-21	10.5617	1.84671e-21	10.5617	5e+18	10.5617	5e+18
10.568	1.84671e-21	10.568	1.84671e-21	10.568	5e+18	10.568	5e+18
10.6346	1.84671e-21	10.6346	1.84671e-21	10.6346	5e+18	10.6346	5e+18
10.6416	1.84671e-21	10.6416	1.84671e-21	10.6416	5e+18	10.6416	5e+18
10.7155	1.84671e-21	10.7155	1.84671e-21	10.7155	5e+18	10.7155	5e+18
10.7233	1.84671e-21	10.7233	1.84671e-21	10.7233	5e+18	10.7233	5e+18
10.8054	1.84671e-21	10.8054	1.84671e-21	10.8054	5e+18	10.8054	5e+18
10.814	1.84671e-21	10.814	1.84671e-21	10.814	5e+18	10.814	5e+18
10.9051	1.84671e-21	10.9051	1.84671e-21	10.9051	5e+18	10.9051	5e+18
10.9147	1.84671e-21	10.9147	1.84671e-21	10.9147	5e+18	10.9147	5e+18
11.0158	1.84671e-21	11.0158	1.84671e-21	11.0158	5e+18	11.0158	5e+18
11.0265	1.84671e-21	11.0265	1.84671e-21	11.0265	5e+18	11.0265	5e+18
11.1387	1.84671e-21	11.1387	1.84671e-21	11.1387	5e+18	11.1387	5e+18
11.1505	1.84671e-21	11.1505	1.84671e-21	11.1505	5e+18	11.1505	5e+18
11.275	1.84671e-21	11.275	1.84671e-21	11.275	5e+18	11.275	5e+18
11.2882	1.84671e-21	11.2882	1.84671e-21	11.2882	5e+18	11.2882	5e+18
11.4264	1.84671e-21	11.4264	1.84671e-21	11.4264	5e+18	11.4264	5e+18
11.4411	1.84671e-21	11.4411	1.84671e-21	11.4411	5e+18	11.4411	5e+18
11.5945	1.84671e-21	11.5945	1.84671e-21	11.5945	5e+18	11.5945	5e+18
11.6107	1.84671e-21	11.6107	1.84671e-21	11.6107	5e+18	11.6107	5e+18
11.781	1.84671e-21	11.781	1.84671e-21	11.781	5e+18	11.781	5e+18
11.799	1.84671e-21	11.799	1.84671e-21	11.799	5e+18	11.799	5e+18
11.9881	1.84671e-21	11.9881	1.84671e-21	11.9881	5e+18	11.9881	5e+18
12.0081	1.84671e-21	12.0081	1.84671e-21	12.0081	5e+18	12.0081	5e+18
12.2179	1.84671e-21	12.2179	1.84671e-21	12.2179	5e+18	12.2179	5e+18
12.2401	1.84671e-21	12.2401	1.84671e-21	12.2401	5e+18	12.2401	5e+18
12.473	1.84671e-21	12.473	1.84671e-21	12.473	5e+18	12.473	5e+18
12.4976	1.84671e-21	12.4976	1.84671e-21	12.4976	5e+18	12.4976	5e+18
12.7561	1.84671e-21	12.7561	1.84671e-21	12.7561	5e+18	12.7561	5e+18
12.7835	1.84671e-21	12.7835	1.84671e-21	12.7835	5e+18	12.7835	5e+18
13.0705	1.84671e-21	13.0705	1.84671e-21	13.0705	5e+18	13.0705	5e+18
13.1008	1.84671e-21	13.1008	1.84671e-21	13.1008	5e+18	13.1008	5e+18
13.4193	1.84671e-21	13.4193	1.84671e-21	13.4193	5e+18	13.4193	5e+18
13.453	1.84671e-21	13.453	1.84671e-21	13.453	5e+18	13.453	5e+18
13.8066	1.84671e-21	13.8066	1.84671e-21	13.8066	5e+18	13.8066	5e+18
13.844	1.84671e-21	13.844	1.84671e-21	13.844	5e+18	13.844	5e+18
14.2365	1.84671e-21	14.2365	1.84671e-21	14.2365	5e+18	14.2365	5e+18
14.278	1.84671e-21	14.278	1.84671e-21	14.278	5e+18	14.278	5e+18
14.7136	1.84671e-21	14.7136	1.84671e-21	14.7136	5e+18	14.7136	5e+18
14.7597	1.84671e-21	14.7597	1.84671e-21	14.7597	5e+18	14.7597	5e+18
15.2433	1.84671e-21	15.2433	1.84671e-21	15.2433	5e+18	15.2433	5e+18
15.2944	1.84671e-21	15.2944	1.84671e-21	15.2944	5e+18	15.2944	5e+18
15.8312	1.84671e-21	15.8312	1.84709e-21	15.8312	5e+18	15.8312	5e+18
15.888	1.84671e-21	15.888	1.84713e-21	15.888	5e+18	15.888	5e+18
16.4837	1.84671e-21	16.4837	1.99817e-21	16.4837	5e+18	16.4837	5e+18
16.5468	1.84671e-21	16.5468	2.01485e-21	16.5468	5e+18	16.5468	5e+18
17.2081	1.84671e-21	17.2081	5.92343e-20	17.2081	5e+18	17.2081	5e+18
17.278	1.84671e-21	17.278	8.47103e-20	17.278	5e+18	17.278	5e+18
18.0121	1.84717e-21	18.0121	2.72659e-17	18.0121	5e+18	18.0121	5e+18
18.0898	1.84721e-21	18.0898	5.02292e-17	18.0898	5e+18	18.0898	5e+18
18.9046	1.82206e-18	18.9046	1.98884e-14	18.9046	4.9998e+18	18.9046	4.9998e+18
18.9908	3.77885e-18	18.9908	3.74501e-14	18.9908	4.99978e+18	18.9908	4.99978e+18
19.8952	2.87949e-10	19.8952	6.94513e-10	19.8952	66505900	19.8952	66505900
19.9909	1.96471e-09	19.9909	1.96471e-09	19.9909	4.6997e+06	19.9909	4.6997e+06
19.9909	1	19.9909	1	19.9909	1	19.9909	1
20.443	1	20.443	1	20.443	1	20.443	1
20.4909	1	20.4909	1	20.4909	1	20.4909	1
18.1732	1e-09	18.1732	8.67133e-17	18.1732	4.99998e+18	18.1732	4.99998e+18
18.9999	1e-09	18.9999	3.74502e-14	18.9999	4.99978e+18	18.9999	4.99978e+18
19.0824	1e-09	19.0824	4.80658e-13	19.0824	5.08292e+17	19.0824	1.42996e+17
20	1e-09	20	1	20	4.6997e+06	20	1
20	1e-09	20	1	20	1	20	1
20.0413	1e-09	20.0413	1	20.0413	1	20.0413	1

## Sheet: Figure2(i)
Figure2(i)
Depth (μm)	E-field (MV/cm)(µh=1x10-4 cm2V-1s-1)	Depth (μm)	E-field (MV/cm)(µh=1 cm2V-1s-1)	Depth (μm)	I.I. Gen. Rate (cm-3s-1)(µh=1x10-4 cm2V-1s-1)	Depth (μm)	I.I. Gen. Rate (cm-3s-1)(µh=1 cm2V-1s-1)
-1.49201	2.31308e-12	-1.49201	6.7667e-12	-1.49201	1e-09	-1.49201	1e-09
-1.46866	2.31286e-12	-1.46866	6.80863e-12	-1.46866	1e-09	-1.46866	1e-09
-1.29446	2.48117e-12	-1.29446	6.9538e-12	-1.29446	1e-09	-1.29446	1e-09
-1.27603	2.49848e-12	-1.27603	6.96851e-12	-1.27603	1e-09	-1.27603	1e-09
-1.1385	2.49173e-12	-1.1385	7.40352e-12	-1.1385	1e-09	-1.1385	1e-09
-1.12395	2.49039e-12	-1.12395	7.44852e-12	-1.12395	1e-09	-1.12395	1e-09
-1.01538	2.8158e-12	-1.01538	7.88996e-12	-1.01538	1e-09	-1.01538	1e-09
-1.00389	2.85157e-12	-1.00389	7.93797e-12	-1.00389	1e-09	-1.00389	1e-09
-0.91817	3.17812e-12	-0.91817	8.00969e-12	-0.91817	1e-09	-0.91817	1e-09
-0.9091	3.21366e-12	-0.9091	8.01787e-12	-0.9091	1e-09	-0.9091	1e-09
-0.9091	0	-0.9091	0	-0.9091	1e-09	-0.9091	1e-09
-0.81808	0	-0.81808	0	-0.81808	1e-09	-0.81808	1e-09
-0.80845	0	-0.80845	0	-0.80845	1e-09	-0.80845	1e-09
-0.73415	0	-0.73415	0	-0.73415	1e-09	-0.73415	1e-09
-0.72629	0	-0.72629	0	-0.72629	1e-09	-0.72629	1e-09
-0.66563	0	-0.66563	0	-0.66563	1e-09	-0.66563	1e-09
-0.65922	0	-0.65922	0	-0.65922	1e-09	-0.65922	1e-09
-0.6097	0	-0.6097	0	-0.6097	1e-09	-0.6097	1e-09
-0.60446	0	-0.60446	0	-0.60446	1e-09	-0.60446	1e-09
-0.56404	0	-0.56404	0	-0.56404	1e-09	-0.56404	1e-09
-0.55977	0	-0.55977	0	-0.55977	1e-09	-0.55977	1e-09
-0.52677	0	-0.52677	0	-0.52677	1e-09	-0.52677	1e-09
-0.52328	0	-0.52328	0	-0.52328	1e-09	-0.52328	1e-09
-0.49634	0	-0.49634	0	-0.49634	1e-09	-0.49634	1e-09
-0.49349	0	-0.49349	0	-0.49349	1e-09	-0.49349	1e-09
-0.47151	0	-0.47151	0	-0.47151	1e-09	-0.47151	1e-09
-0.46918	0	-0.46918	0	-0.46918	1e-09	-0.46918	1e-09
-0.45123	0	-0.45123	0	-0.45123	1e-09	-0.45123	1e-09
-0.44933	0	-0.44933	0	-0.44933	1e-09	-0.44933	1e-09
-0.43468	0	-0.43468	0	-0.43468	1e-09	-0.43468	1e-09
-0.43313	0	-0.43313	0	-0.43313	1e-09	-0.43313	1e-09
-0.42117	0	-0.42117	0	-0.42117	1e-09	-0.42117	1e-09
-0.4199	0	-0.4199	0	-0.4199	1e-09	-0.4199	1e-09
-0.41014	0	-0.41014	0	-0.41014	1e-09	-0.41014	1e-09
-0.4091	0	-0.4091	0	-0.4091	1e-09	-0.4091	1e-09
-0.4091	0.00594	-0.4091	0.00594	-0.4091	1	-0.4091	1
-0.40028	0.00343	-0.40028	0.00343	-0.40028	1	-0.40028	1
-0.39934	0.00316	-0.39934	0.00316	-0.39934	1	-0.39934	1
-0.38941	0.000608783	-0.38941	0.000608783	-0.38941	1	-0.38941	1
-0.38836	0.000338488	-0.38836	0.000338488	-0.38836	1	-0.38836	1
-0.37719	0.000298644	-0.37719	0.000298644	-0.37719	1	-0.37719	1
-0.37601	0.000294428	-0.37601	0.000294428	-0.37601	1	-0.37601	1
-0.36344	0.000293941	-0.36344	0.000293941	-0.36344	1	-0.36344	1
-0.36211	0.000293889	-0.36211	0.000293889	-0.36211	1	-0.36211	1
-0.34797	0.00029488	-0.34797	0.00029488	-0.34797	1	-0.34797	1
-0.34648	0.000294985	-0.34648	0.000294985	-0.34648	1	-0.34648	1
-0.33057	0.000474597	-0.33057	0.000474597	-0.33057	1	-0.33057	1
-0.32889	0.000493602	-0.32889	0.000493602	-0.32889	1	-0.32889	1
-0.311	0.000672226	-0.311	0.000672226	-0.311	1	-0.311	1
-0.3091	0.000691126	-0.3091	0.000691126	-0.3091	1	-0.3091	1
-0.28973	0.05605	-0.28973	0.05605	-0.28973	1	-0.28973	1
-0.28767	0.05261	-0.28767	0.05261	-0.28767	1	-0.28767	1
-0.2683	0.0179	-0.2683	0.0179	-0.2683	1	-0.2683	1
-0.26625	0.01422	-0.26625	0.01422	-0.26625	1	-0.26625	1
-0.24687	0.01184	-0.24687	0.01184	-0.24687	1	-0.24687	1
-0.24482	0.01158	-0.24482	0.01158	-0.24482	1	-0.24482	1
-0.22544	0.0114	-0.22544	0.0114	-0.22544	1	-0.22544	1
-0.22339	0.01138	-0.22339	0.01138	-0.22339	1	-0.22339	1
-0.20401	0.01134	-0.20401	0.01137	-0.20401	1	-0.20401	1
-0.20196	0.01133	-0.20196	0.01136	-0.20196	1	-0.20196	1
-0.18258	0.01116	-0.18258	0.01136	-0.18258	1	-0.18258	1
-0.18053	0.01114	-0.18053	0.01136	-0.18053	1	-0.18053	1
-0.16115	0.01022	-0.16115	0.01135	-0.16115	1	-0.16115	1
-0.1591	0.01012	-0.1591	0.01135	-0.1591	1	-0.1591	1
-0.14059	0.0153	-0.14059	0.01126	-0.14059	1	-0.14059	1
-0.13863	0.01585	-0.13863	0.01125	-0.13863	1	-0.13863	1
-0.12144	0.25658	-0.12144	0.0107	-0.12144	1	-0.12144	1
-0.11962	0.28205	-0.11962	0.01064	-0.11962	1	-0.11962	1
-0.10366	0.92237	-0.10366	0.00798	-0.10366	1.31242e+18	-0.10366	1
-0.10197	0.99012	-0.10197	0.0077	-0.10197	1.08426e+20	-0.10197	1
-0.08715	1.77308	-0.08715	0.00104	-0.08715	2.05698e+23	-0.08715	1
-0.08558	1.85592	-0.08558	0.000338898	-0.08558	4.57176e+23	-0.08558	1
-0.07182	2.58397	-0.07182	0.01289	-0.07182	6.24048e+24	-0.07182	1
-0.07036	2.661	-0.07036	0.01421	-0.07036	8.2286e+24	-0.07036	1
-0.05759	3.3373	-0.05759	0.27871	-0.05759	3.07183e+25	-0.05759	1
-0.05623	3.40885	-0.05623	0.3067	-0.05623	3.53124e+25	-0.05623	1
-0.04437	4.03696	-0.04437	0.85575	-0.04437	7.69896e+25	-0.04437	3.41851e+17
-0.04311	4.10342	-0.04311	0.91385	-0.04311	8.36083e+25	-0.04311	2.44949e+19
-0.03209	4.68674	-0.03209	1.49596	-0.03209	1.37412e+26	-0.03209	3.44061e+22
-0.03092	4.74847	-0.03092	1.55755	-0.03092	1.44829e+26	-0.03092	7.40757e+22
-0.02069	5.29019	-0.02069	2.09873	-0.02069	2.00427e+26	-0.02069	1.29487e+24
-0.01961	5.34751	-0.01961	2.15599	-0.01961	2.07437e+26	-0.01961	1.75266e+24
-0.01011	5.60836	-0.01011	2.41662	-0.01011	2.4789e+26	-0.01011	7.62669e+24
-0.0091	5.63596	-0.0091	2.4442	-0.0091	2.52607e+26	-0.0091	8.91066e+24
0	5.99643	0	2.89841	0	4.40141e+26	0	2.47266e+25
0.00097	5.99046	0.00097	2.89545	0.00097	4.66774e+26	0.00097	2.75464e+25
0.01043	5.61133	0.01043	2.866	0.01043	3.29892e+26	0.01043	2.5655e+25
0.01143	5.57121	0.01143	2.86288	0.01143	3.17997e+26	0.01143	2.54626e+25
0.02128	4.99919	0.02128	2.85986	0.02128	1.95712e+26	0.02128	2.50579e+25
0.02232	4.93867	0.02232	2.85954	0.02232	1.85914e+26	0.02232	2.50155e+25
0.03255	4.49182	0.03255	2.8564	0.03255	1.19366e+26	0.03255	2.46079e+25
0.03363	4.44454	0.03363	2.85607	0.03363	1.13899e+26	0.03363	2.45652e+25
0.04427	4.08737	0.04427	2.85282	0.04427	7.5525e+25	0.04427	2.41548e+25
0.04539	4.04958	0.04539	2.85248	0.04539	7.23122e+25	0.04539	2.41118e+25
0.05645	3.75887	0.05645	2.84911	0.05645	4.92238e+25	0.05645	2.36987e+25
0.05762	3.72811	0.05762	2.84875	0.05762	4.72608e+25	0.05762	2.36554e+25
0.06911	3.48792	0.06911	2.84525	0.06911	3.29016e+25	0.06911	2.32397e+25
0.07033	3.46251	0.07033	2.84488	0.07033	3.16647e+25	0.07033	2.31961e+25
0.08228	3.26145	0.08228	2.84126	0.08228	2.24873e+25	0.08228	2.27778e+25
0.08354	3.24018	0.08354	2.84088	0.08354	2.16875e+25	0.08354	2.27339e+25
0.09596	3.06992	0.09596	2.83712	0.09596	1.56819e+25	0.09596	2.2313e+25
0.09728	3.05191	0.09728	2.83672	0.09728	1.5153e+25	0.09728	2.2269e+25
0.11019	2.90621	0.11019	2.83283	0.11019	1.11394e+25	0.11019	2.18456e+25
0.11156	2.89079	0.11156	2.83242	0.11156	1.07826e+25	0.11156	2.18013e+25
0.12498	2.76492	0.12498	2.82838	0.12498	8.04831e+24	0.12498	2.13757e+25
0.1264	2.7516	0.1264	2.82795	0.1264	7.80306e+24	0.1264	2.13311e+25
0.14036	2.6419	0.14036	2.82377	0.14036	5.90723e+24	0.14036	2.09033e+25
0.14184	2.6303	0.14184	2.82333	0.14184	5.73579e+24	0.14184	2.08585e+25
0.15635	2.53395	0.15635	2.81899	0.15635	4.39963e+24	0.15635	2.04285e+25
0.15788	2.52375	0.15788	2.81853	0.15788	4.27789e+24	0.15788	2.03836e+25
0.17297	2.43852	0.17297	2.81404	0.17297	3.32178e+24	0.17297	1.99517e+25
0.17456	2.4295	0.17456	2.81356	0.17456	3.23405e+24	0.17456	1.99065e+25
0.19024	2.35362	0.19024	2.80891	0.19024	2.54015e+24	0.19024	1.94729e+25
0.1919	2.34559	0.1919	2.80841	0.1919	2.47606e+24	0.1919	1.94276e+25
0.2082	2.27764	0.2082	2.80359	0.2082	1.9658e+24	0.2082	1.89923e+25
0.20993	2.27046	0.20993	2.80308	0.20993	1.91838e+24	0.20993	1.89469e+25
0.22687	2.2093	0.22687	2.79808	0.22687	1.53853e+24	0.22687	1.85103e+25
0.22867	2.20283	0.22867	2.79755	0.22867	1.50302e+24	0.22867	1.84647e+25
0.24628	2.14752	0.24628	2.79237	0.24628	1.21699e+24	0.24628	1.8027e+25
0.24815	2.14167	0.24815	2.79182	0.24815	1.1901e+24	0.24815	1.79813e+25
0.26646	2.09147	0.26646	2.78645	0.26646	9.72404e+23	0.26646	1.75428e+25
0.2684	2.08616	0.2684	2.78588	0.2684	9.51839e+23	0.2684	1.7497e+25
0.28744	2.04041	0.28744	2.78032	0.28744	7.84481e+23	0.28744	1.70578e+25
0.28945	2.03557	0.28945	2.77974	0.28945	7.68593e+23	0.28945	1.7012e+25
0.30925	1.99377	0.30925	2.77398	0.30925	6.38722e+23	0.30925	1.65726e+25
0.31134	1.98934	0.31134	2.77337	0.31134	6.26335e+23	0.31134	1.65268e+25
0.33192	1.95103	0.33192	2.7674	0.33192	5.24661e+23	0.33192	1.60874e+25
0.3341	1.94698	0.3341	2.76677	0.3341	5.1492e+23	0.3341	1.60416e+25
0.35549	1.91179	0.35549	2.76059	0.35549	4.34657e+23	0.35549	1.56025e+25
0.35775	1.90807	0.35775	2.75993	0.35775	4.26933e+23	0.35775	1.55568e+25
0.37999	1.87569	0.37999	2.75353	0.37999	3.63073e+23	0.37999	1.51185e+25
0.38234	1.87226	0.38234	2.75286	0.38234	3.56901e+23	0.38234	1.50728e+25
0.40546	1.84241	0.40546	2.74623	0.40546	3.0571e+23	0.40546	1.46357e+25
0.4079	1.83926	0.4079	2.74553	0.4079	3.00743e+23	0.4079	1.45901e+25
0.43194	1.8117	0.43194	2.73866	0.43194	2.59415e+23	0.43194	1.41545e+25
0.43448	1.80879	0.43448	2.73793	0.43448	2.55389e+23	0.43448	1.41091e+25
0.45947	1.78332	0.45947	2.73082	0.45947	2.21795e+23	0.45947	1.36753e+25
0.46211	1.78063	0.46211	2.73007	0.46211	2.1851e+23	0.46211	1.36302e+25
0.48808	1.75706	0.48808	2.72271	0.48808	1.91023e+23	0.48808	1.31988e+25
0.49083	1.75457	0.49083	2.72193	0.49083	1.88325e+23	0.49083	1.31539e+25
0.51783	1.73275	0.51783	2.7143	0.51783	1.65691e+23	0.51783	1.27252e+25
0.52069	1.73044	0.52069	2.7135	0.52069	1.63461e+23	0.52069	1.26807e+25
0.54876	1.71021	0.54876	2.7056	0.54876	1.44704e+23	0.54876	1.22552e+25
0.55173	1.70807	0.55173	2.70477	0.55173	1.42849e+23	0.55173	1.2211e+25
0.58091	1.6893	0.58091	2.69659	0.58091	1.27208e+23	0.58091	1.17892e+25
0.584	1.68731	0.584	2.69573	0.584	1.25656e+23	0.584	1.17454e+25
0.61434	1.66986	0.61434	2.68726	0.61434	1.12529e+23	0.61434	1.13276e+25
0.61755	1.66801	0.61755	2.68637	0.61755	1.11223e+23	0.61755	1.12843e+25
0.64908	1.65176	0.64908	2.6776	0.64908	1.00133e+23	0.64908	1.0871e+25
0.65242	1.65004	0.65242	2.67668	0.65242	9.90264e+22	0.65242	1.08282e+25
0.68521	1.63486	0.68521	2.6676	0.68521	8.95923e+22	0.68521	1.042e+25
0.68867	1.63326	0.68867	2.66664	0.68867	8.86482e+22	0.68867	1.03777e+25
0.72276	1.61904	0.72276	2.65725	0.72276	8.05619e+22	0.72276	9.97482e+24
0.72636	1.61754	0.72636	2.65625	0.72636	7.97506e+22	0.72636	9.93312e+24
0.7618	1.60415	0.7618	2.64652	0.7618	7.27614e+22	0.7618	9.53612e+24
0.76555	1.60274	0.76555	2.64549	0.76555	7.20587e+22	0.76555	9.49506e+24
0.80238	1.59006	0.80238	2.63542	0.80238	6.59611e+22	0.80238	9.10434e+24
0.80628	1.58872	0.80628	2.63436	0.80628	6.53468e+22	0.80628	9.06395e+24
0.84457	1.57662	0.84457	2.62393	0.84457	5.99701e+22	0.84457	8.67993e+24
0.84862	1.57534	0.84862	2.62282	0.84862	5.94277e+22	0.84862	8.64026e+24
0.88843	1.56366	0.88843	2.61203	0.88843	5.46291e+22	0.88843	8.26333e+24
0.89265	1.56243	0.89265	2.61088	0.89265	5.41446e+22	0.89265	8.22442e+24
0.93403	1.55102	0.93403	2.59971	0.93403	4.98037e+22	0.93403	7.85496e+24
0.93841	1.54982	0.93841	2.59852	0.93841	4.93652e+22	0.93841	7.81685e+24
0.98143	1.53851	0.98143	2.58695	0.98143	4.53807e+22	0.98143	7.45522e+24
0.98598	1.53731	0.98598	2.58572	0.98598	4.49783e+22	0.98598	7.41795e+24
1.03071	1.52593	1.03071	2.57374	1.03071	4.12669e+22	1.03071	7.0645e+24
1.03544	1.52472	1.03544	2.57247	1.03544	4.08926e+22	1.03544	7.0281e+24
1.08194	1.51309	1.08194	2.56006	1.08194	3.73932e+22	1.08194	6.68315e+24
1.08686	1.51186	1.08686	2.55874	1.08686	3.70409e+22	1.08686	6.64766e+24
1.1352	1.49985	1.1352	2.54589	1.1352	3.37208e+22	1.1352	6.31149e+24
1.14031	1.49858	1.14031	2.54453	1.14031	3.33874e+22	1.14031	6.27693e+24
1.19056	1.48614	1.19056	2.53122	1.19056	3.02377e+22	1.19056	5.94983e+24
1.19588	1.48482	1.19588	2.52981	1.19588	2.99223e+22	1.19588	5.91623e+24
1.24812	1.47191	1.24812	2.51603	1.24812	2.6945e+22	1.24812	5.59844e+24
1.25364	1.47054	1.25364	2.51457	1.25364	2.66479e+22	1.25364	5.56583e+24
1.30795	1.45712	1.30795	2.5003	1.30795	2.38476e+22	1.30795	5.25756e+24
1.3137	1.4557	1.3137	2.49879	1.3137	2.35691e+22	1.3137	5.22595e+24
1.37015	1.44176	1.37015	2.484	1.37015	2.09506e+22	1.37015	4.92739e+24
1.37613	1.44029	1.37613	2.48244	1.37613	2.06911e+22	1.37613	4.89682e+24
1.43482	1.4258	1.43482	2.46712	1.43482	1.82585e+22	1.43482	4.60813e+24
1.44103	1.42427	1.44103	2.4655	1.44103	1.80184e+22	1.44103	4.5786e+24
1.50204	1.40921	1.50204	2.44964	1.50204	1.57746e+22	1.50204	4.29992e+24
1.5085	1.40762	1.5085	2.44796	1.5085	1.55542e+22	1.5085	4.27145e+24
1.57193	1.39197	1.57193	2.43152	1.57193	1.35006e+22	1.57193	4.00288e+24
1.57864	1.39031	1.57864	2.42978	1.57864	1.32998e+22	1.57864	3.97547e+24
1.64458	1.37405	1.64458	2.41276	1.64458	1.14364e+22	1.64458	3.71711e+24
1.65156	1.37233	1.65156	2.41096	1.65156	1.12552e+22	1.65156	3.69077e+24
1.72011	1.35542	1.72011	2.39331	1.72011	9.58002e+21	1.72011	3.44266e+24
1.72736	1.35363	1.72736	2.39144	1.72736	9.41805e+21	1.72736	3.4174e+24
1.79863	1.33605	1.79863	2.37316	1.79863	7.92752e+21	1.79863	3.17958e+24
1.80617	1.33419	1.80617	2.37123	1.80617	7.78431e+21	1.80617	3.1554e+24
1.88025	1.31593	1.88025	2.35228	1.88025	6.4729e+21	1.88025	2.92787e+24
1.88809	1.31399	1.88809	2.35027	1.88809	6.34777e+21	1.88809	2.90478e+24
1.96511	1.295	1.96511	2.33063	1.96511	5.20816e+21	1.96511	2.68753e+24
1.97326	1.29299	1.97326	2.32856	1.97326	5.10024e+21	1.97326	2.66552e+24
2.05332	1.27325	2.05332	2.3082	2.05332	4.12336e+21	2.05332	2.45853e+24
2.0618	1.27116	2.0618	2.30604	2.0618	4.03163e+21	2.0618	2.43759e+24
2.14503	1.25064	2.14503	2.28494	2.14503	3.20679e+21	2.14503	2.24081e+24
2.15384	1.24847	2.15384	2.2827	2.15384	3.13006e+21	2.15384	2.22094e+24
2.24037	1.22714	2.24037	2.26082	2.24037	2.44518e+21	2.24037	2.03431e+24
2.24952	1.22488	2.24952	2.2585	2.24952	2.38212e+21	2.24952	2.01551e+24
2.33948	1.20271	2.33948	2.23581	2.33948	1.82397e+21	2.33948	1.83896e+24
2.349	1.20036	2.349	2.23341	2.349	1.77317e+21	2.349	1.82121e+24
2.44251	1.17731	2.44251	2.20987	2.44251	1.32767e+21	2.44251	1.65465e+24
2.45241	1.17487	2.45241	2.20738	2.45241	1.28764e+21	2.45241	1.63795e+24
2.54963	1.15091	2.54963	2.18297	2.54963	9.40275e+20	2.54963	1.4813e+24
2.55991	1.14837	2.55991	2.18039	2.55991	9.0951e+20	2.55991	1.46563e+24
2.66098	1.12346	2.66098	2.15506	2.66098	6.45695e+20	2.66098	1.31879e+24
2.67167	1.12083	2.67167	2.15238	2.67167	6.22709e+20	2.67167	1.30414e+24
2.77674	1.09493	2.77674	2.1261	2.77674	4.28222e+20	2.77674	1.16699e+24
2.78786	1.09219	2.78786	2.12332	2.78786	4.11588e+20	2.78786	1.15335e+24
2.89708	1.06527	2.89708	2.09606	2.89708	2.72977e+20	2.89708	1.02579e+24
2.90864	1.06242	2.90864	2.09317	2.90864	2.61371e+20	2.90864	1.01315e+24
3.02219	1.03444	3.02219	2.06487	3.02219	1.66326e+20	3.02219	8.95052e+23
3.0342	1.03148	3.0342	2.06188	3.0342	1.58559e+20	3.0342	8.83391e+23
3.15225	1.00239	3.15225	2.03251	3.15225	9.62166e+19	3.15225	7.74625e+23
3.16474	0.99931	3.16474	2.0294	3.16474	9.12632e+19	3.16474	7.6393e+23
3.28745	0.96907	3.28745	1.9989	3.28745	5.24162e+19	3.28745	6.64349e+23
3.30044	0.96587	3.30044	1.99568	3.30044	4.94292e+19	3.30044	6.54603e+23
3.42801	0.93444	3.42801	1.96402	3.42801	2.66258e+19	3.42801	5.64046e+23
3.44151	0.93111	3.44151	1.96067	3.44151	2.49387e+19	3.44151	5.5523e+23
3.57413	0.89844	3.57413	1.92779	3.57413	1.24583e+19	3.57413	4.73513e+23
3.58817	0.89498	3.58817	1.92431	3.58817	1.15762e+19	3.58817	4.65603e+23
3.72604	0.86101	3.72604	1.89017	3.72604	5.28835e+18	3.72604	3.92514e+23
3.74063	0.85742	3.74063	1.88656	3.74063	4.86765e+18	3.74063	3.85486e+23
3.88396	0.82211	3.88396	1.85109	3.88396	1.99775e+18	3.88396	3.20776e+23
3.89912	0.81838	3.89912	1.84734	3.89912	1.8181e+18	3.89912	3.14599e+23
4.04813	0.78168	4.04813	1.8105	4.04813	6.55278e+17	4.04813	2.57976e+23
4.06389	0.7778	4.06389	1.8066	4.06389	5.88209e+17	4.06389	2.52616e+23
4.2188	0.73965	4.2188	1.76832	4.2188	1.80734e+17	4.2188	2.03735e+23
4.23519	0.73561	4.23519	1.76427	4.23519	1.5952e+17	4.23519	1.99152e+23
4.39622	0.69597	4.39622	1.7245	4.39622	4.01695e+16	4.39622	1.57612e+23
4.41326	0.69177	4.41326	1.72029	4.41326	3.47156e+16	4.41326	1.53759e+23
4.58067	0.65056	4.58067	1.67897	4.58067	6790720000000000	4.58067	1.19092e+23
4.59838	0.6462	4.59838	1.67459	4.59838	5713980000000000	4.59838	1.15916e+23
4.77242	0.60338	4.77242	1.63165	4.77242	805779000000000	4.77242	8.75912e+22
4.79083	0.59884	4.79083	1.6271	4.79083	654940000000000	4.79083	8.50326e+22
4.97175	0.55478	4.97175	1.58291	4.97175	61373600000000	4.97175	6.26483e+22
4.9909	0.55012	4.9909	1.57823	4.9909	47773500000000	4.9909	6.06556e+22
5.17182	0.50607	5.17182	1.53405	5.17182	2829540000000	5.17182	4.38416e+22
5.19096	0.50141	5.19096	1.52937	5.19096	2098160000000	5.19096	4.23613e+22
5.365	0.45864	5.365	1.48645	5.365	75511500000	5.365	3.02842e+22
5.38341	0.45412	5.38341	1.48191	5.38341	53118200000	5.38341	2.92276e+22
5.55082	0.41301	5.55082	1.44063	5.55082	10.6229	5.55082	2.07293e+22
5.56853	0.40866	5.56853	1.43626	5.56853	1	5.56853	1.99893e+22
5.72957	0.36914	5.72957	1.39656	5.72957	1	5.72957	1.40635e+22
5.74661	0.36496	5.74661	1.39235	5.74661	1	5.74661	1.35499e+22
5.90151	0.327	5.90151	1.35416	5.90151	1	5.90151	9.45621e+21
5.9179	0.32298	5.9179	1.35012	5.9179	1	5.9179	9.10306e+21
6.0669	0.28651	6.0669	1.31339	6.0669	1	6.0669	6.30139e+21
6.08267	0.28265	6.08267	1.3095	6.08267	1	6.08267	6.06084e+21
6.226	0.24763	6.226	1.27417	6.226	1	6.226	4.16146e+21
6.24117	0.24392	6.24117	1.27043	6.24117	1	6.24117	3.99915e+21
6.37904	0.21032	6.37904	1.23644	6.37904	1	6.37904	2.72362e+21
6.39363	0.20676	6.39363	1.23285	6.39363	1	6.39363	2.61514e+21
6.52625	0.17455	6.52625	1.20015	6.52625	1	6.52625	1.76665e+21
6.54028	0.17114	6.54028	1.1967	6.54028	1	6.54028	1.69483e+21
6.66786	0.14032	6.66786	1.16525	6.66786	1	6.66786	1.13574e+21
6.68136	0.13705	6.68136	1.16192	6.68136	1	6.68136	1.08864e+21
6.80407	0.10765	6.80407	1.13168	6.80407	1	6.80407	7.23689e+20
6.81706	0.10453	6.81706	1.12848	6.81706	1	6.81706	6.93089e+20
6.9351	0.07668	6.9351	1.09938	6.9351	1	6.9351	4.57098e+20
6.94759	0.07373	6.94759	1.0963	6.94759	1	6.94759	4.37402e+20
7.06114	0.04792	7.06114	1.06832	7.06114	1	7.06114	2.86214e+20
7.07315	0.04519	7.07315	1.06536	7.07315	1	7.07315	2.73654e+20
7.18238	0.02394	7.18238	1.03844	7.18238	1	7.18238	1.77683e+20
7.19394	0.02169	7.19394	1.03559	7.19394	1	7.19394	1.69746e+20
7.299	0.00974	7.299	1.0097	7.299	1	7.299	1.09378e+20
7.31012	0.00847	7.31012	1.00696	7.31012	1	7.31012	1.04409e+20
7.41119	0.00484	7.41119	0.98206	7.41119	1	7.41119	6.67751e+19
7.42188	0.00446	7.42188	0.97942	7.42188	1	7.42188	6.36905e+19
7.5191	0.00373	7.5191	0.95547	7.5191	1	7.5191	4.04359e+19
7.52938	0.00365	7.52938	0.95293	7.52938	1	7.52938	3.85381e+19
7.6229	0.00351	7.6229	0.92989	7.6229	1	7.6229	2.42923e+19
7.63279	0.0035	7.63279	0.92745	7.63279	1	7.63279	2.31346e+19
7.72275	0.00347	7.72275	0.90529	7.72275	1	7.72275	1.44814e+19
7.73227	0.00347	7.73227	0.90294	7.73227	1	7.73227	1.37811e+19
7.8188	0.00346	7.8188	0.88162	7.8188	1	7.8188	8.56818e+18
7.82795	0.00346	7.82795	0.87937	7.82795	1	7.82795	8.14798e+18
7.91119	0.00346	7.91119	0.85886	7.91119	1	7.91119	5.03277e+18
7.92	0.00346	7.92	0.85669	7.92	1	7.92	4.78263e+18
8.00006	0.00346	8.00006	0.83697	8.00006	1	8.00006	2.93548e+18
8.00853	0.00346	8.00853	0.83488	8.00853	1	8.00853	2.78771e+18
8.08555	0.00346	8.08555	0.81591	8.08555	1	8.08555	1.70068e+18
8.0937	0.00346	8.0937	0.8139	8.0937	1	8.0937	1.61404e+18
8.16779	0.00346	8.16779	0.79566	8.16779	1	8.16779	9.7897e+17
8.17563	0.00346	8.17563	0.79373	8.17563	1	8.17563	9.28525e+17
8.24689	0.00346	8.24689	0.77617	8.24689	1	8.24689	5.60082e+17
8.25443	0.00346	8.25443	0.77432	8.25443	1	8.25443	5.30912e+17
8.32298	0.00346	8.32298	0.75743	8.32298	1	8.32298	3.18575e+17
8.33023	0.00346	8.33023	0.75565	8.33023	1	8.33023	3.01816e+17
8.39618	0.00346	8.39618	0.73941	8.39618	1	8.39618	1.80219e+17
8.40315	0.00346	8.40315	0.73769	8.40315	1	8.40315	1.70649e+17
8.46658	0.00346	8.46658	0.72207	8.46658	1	8.46658	1.01431e+17
8.47329	0.00346	8.47329	0.72042	8.47329	1	8.47329	9.59985e+16
8.53431	0.00346	8.53431	0.7054	8.53431	1	8.53431	5.68179e+16
8.54076	0.00346	8.54076	0.70381	8.54076	1	8.54076	5.37507e+16
8.59946	0.00346	8.59946	0.68936	8.59946	1	8.59946	3.16893e+16
8.60567	0.00346	8.60567	0.68783	8.60567	1	8.60567	2.99662e+16
8.66212	0.00346	8.66212	0.67393	8.66212	1	8.66212	1.76045e+16
8.6681	0.00346	8.6681	0.67246	8.6681	1	8.6681	1.66411e+16
8.7224	0.00346	8.7224	0.65909	8.7224	1	8.7224	9745380000000000
8.72815	0.00346	8.72815	0.65767	8.72815	1	8.72815	9208960000000000
8.78039	0.00346	8.78039	0.64482	8.78039	1	8.78039	5377970000000000
8.78592	0.00346	8.78592	0.64346	8.78592	1	8.78592	5080460000000000
8.83617	0.00346	8.83617	0.63109	8.83617	1	8.83617	2959850000000000
8.84148	0.00346	8.84148	0.62978	8.84148	1	8.84148	2795400000000000
8.88982	0.00346	8.88982	0.61788	8.88982	1	8.88982	1625340000000000
8.89493	0.00346	8.89493	0.61662	8.89493	1	8.89493	1534710000000000
8.94143	0.00346	8.94143	0.60518	8.94143	1	8.94143	890904000000000
8.94635	0.00346	8.94635	0.60397	8.94635	1	8.94635	841084000000000
8.99108	0.00346	8.99108	0.59296	8.99108	1	8.99108	487672000000000
8.99581	0.00346	8.99581	0.5918	8.99581	1	8.99581	460343000000000
9.03883	0.00346	9.03883	0.58121	9.03883	1	9.03883	266705000000000
9.04338	0.00346	9.04338	0.58009	9.04338	1	9.04338	251738000000000
9.08477	0.00346	9.08477	0.56991	9.08477	1	9.08477	145794000000000
9.08915	0.00346	9.08915	0.56883	9.08915	1	9.08915	137607000000000
9.12896	0.00346	9.12896	0.55904	9.12896	1	9.12896	79698600000000
9.13317	0.00346	9.13317	0.558	9.13317	1	9.13317	75223500000000
9.17146	0.00346	9.17146	0.54858	9.17146	1	9.17146	43587700000000
9.17551	0.00346	9.17551	0.54759	9.17551	1	9.17551	41142300000000
9.21235	0.00346	9.21235	0.53853	9.21235	1	9.21235	23860400000000
9.21625	0.00346	9.21625	0.53757	9.21625	1	9.21625	22523800000000
9.25168	0.00346	9.25168	0.52885	9.25168	1	9.25168	13079400000000
9.25543	0.00346	9.25543	0.52793	9.25543	1	9.25543	12348400000000
9.28951	0.00346	9.28951	0.51955	9.28951	1	9.28951	7182750000000
9.29312	0.00346	9.29312	0.51866	9.29312	1	9.29312	6782530000000
9.3259	0.00346	9.3259	0.5106	9.3259	1	9.3259	3953470000000
9.32937	0.00346	9.32937	0.50975	9.32937	1	9.32937	3734010000000
9.36091	0.00346	9.36091	0.50199	9.36091	1	9.36091	2181930000000
9.36425	0.00346	9.36425	0.50117	9.36425	1	9.36425	2061350000000
9.39458	0.00346	9.39458	0.49371	9.39458	1	9.39458	1208000000000
9.39779	0.00346	9.39779	0.49293	9.39779	1	9.39779	1141590000000
9.42698	0.00346	9.42698	0.48575	9.42698	1	9.42698	671171000000
9.43006	0.00346	9.43006	0.48499	9.43006	1	9.43006	634492000000
9.45813	0.00346	9.45813	0.47809	9.45813	1	9.45813	374389000000
9.4611	0.00346	9.4611	0.47736	9.4611	1	9.4611	354064000000
9.48811	0.00346	9.48811	0.47072	9.48811	1	9.48811	209752000000
9.49096	0.00346	9.49096	0.47002	9.49096	1	9.49096	198449000000
9.51694	0.00346	9.51694	0.46364	9.51694	1	9.51694	118074000000
9.51968	0.00346	9.51968	0.46296	9.51968	1	9.51968	111762000000
9.54467	0.00346	9.54467	0.45682	9.54467	1	9.54467	66807300000
9.54731	0.00346	9.54731	0.45617	9.54731	1	9.54731	63267200000
9.57135	0.00346	9.57135	0.45027	9.57135	1	9.57135	38007900000
9.57389	0.00346	9.57389	0.44964	9.57389	1	9.57389	36012900000
9.59701	0.00346	9.59701	0.44396	9.59701	1	9.59701	21749700000
9.59945	0.00346	9.59945	0.44336	9.59945	1	9.59945	20619600000
9.62169	0.00346	9.62169	0.4379	9.62169	1	9.62169	9.70331
9.62404	0.00346	9.62404	0.43732	9.62404	1	9.62404	1
9.64543	0.00347	9.64543	0.43206	9.64543	1	9.64543	1
9.6477	0.00347	9.6477	0.43151	9.6477	1	9.6477	1
9.66827	0.00347	9.66827	0.42645	9.66827	1	9.66827	1
9.67045	0.00347	9.67045	0.42592	9.67045	1	9.67045	1
9.69024	0.00348	9.69024	0.42106	9.69024	1	9.69024	1
9.69234	0.00348	9.69234	0.42054	9.69234	1	9.69234	1
9.71138	0.00349	9.71138	0.41587	9.71138	1	9.71138	1
9.71339	0.00349	9.71339	0.41537	9.71339	1	9.71339	1
9.73171	0.00351	9.73171	0.41087	9.73171	1	9.73171	1
9.73365	0.00351	9.73365	0.4104	9.73365	1	9.73365	1
9.75126	0.00353	9.75126	0.40607	9.75126	1	9.75126	1
9.75313	0.00354	9.75313	0.40561	9.75313	1	9.75313	1
9.77007	0.00358	9.77007	0.40145	9.77007	1	9.77007	1
9.77187	0.00358	9.77187	0.40101	9.77187	1	9.77187	1
9.78817	0.00364	9.78817	0.39701	9.78817	1	9.78817	1
9.78989	0.00365	9.78989	0.39659	9.78989	1	9.78989	1
9.80557	0.00375	9.80557	0.39274	9.80557	1	9.80557	1
9.80723	0.00376	9.80723	0.39233	9.80723	1	9.80723	1
9.82231	0.0039	9.82231	0.38863	9.82231	1	9.82231	1
9.82391	0.00391	9.82391	0.38824	9.82391	1	9.82391	1
9.83842	0.00412	9.83842	0.38467	9.83842	1	9.83842	1
9.83996	0.00414	9.83996	0.3843	9.83996	1	9.83996	1
9.85391	0.00445	9.85391	0.38087	9.85391	1	9.85391	1
9.85539	0.00448	9.85539	0.38051	9.85539	1	9.85539	1
9.86881	0.00492	9.86881	0.37721	9.86881	1	9.86881	1
9.87023	0.00497	9.87023	0.37687	9.87023	1	9.87023	1
9.88315	0.0056	9.88315	0.3737	9.88315	1	9.88315	1
9.88451	0.00566	9.88451	0.37336	9.88451	1	9.88451	1
9.89694	0.00657	9.89694	0.37031	9.89694	1	9.89694	1
9.89825	0.00666	9.89825	0.36999	9.89825	1	9.89825	1
9.9102	0.00797	9.9102	0.36706	9.9102	1	9.9102	1
9.91147	0.00811	9.91147	0.36675	9.91147	1	9.91147	1
9.92296	0.01002	9.92296	0.36393	9.92296	1	9.92296	1
9.92418	0.01022	9.92418	0.36363	9.92418	1	9.92418	1
9.93523	0.01308	9.93523	0.36092	9.93523	1	9.93523	1
9.9364	0.01339	9.9364	0.36063	9.9364	1	9.9364	1
9.94704	0.01788	9.94704	0.35802	9.94704	1	9.94704	1
9.94816	0.01835	9.94816	0.35774	9.94816	1	9.94816	1
9.95839	0.02598	9.95839	0.35523	9.95839	1	9.95839	1
9.95948	0.02678	9.95948	0.35497	9.95948	1	9.95948	1
9.96932	0.04182	9.96932	0.35255	9.96932	1	9.96932	1
9.97036	0.04341	9.97036	0.3523	9.97036	1	9.97036	1
9.97983	0.08476	9.97983	0.35023	9.97983	1	9.97983	1
9.98083	0.08914	9.98083	0.35001	9.98083	1	9.98083	1
9.98993	0.12031	9.98993	0.34913	9.98993	1	9.98993	1
9.9909	0.12361	9.9909	0.34904	9.9909	1	9.9909	1
10.0001	0.00583	10.0001	0.01882	10.0001	1	10.0001	1
10.001	0.00538	10.001	0.01737	10.001	1	10.001	1
10.0112	0.000847591	10.0112	0.00273	10.0112	1	10.0112	1
10.0123	0.000368185	10.0123	0.00118	10.0123	1	10.0123	1
10.0236	6.36113e-05	10.0236	0.00018106	10.0236	1	10.0236	1
10.0248	3.13846e-05	10.0248	7.58484e-05	10.0248	1	10.0248	1
10.0373	1.44547e-05	10.0373	2.05425e-05	10.0373	1	10.0373	1
10.0386	1.26633e-05	10.0386	1.46906e-05	10.0386	1	10.0386	1
10.0526	1.1885e-05	10.0526	1.2148e-05	10.0526	1	10.0526	1
10.054	1.18027e-05	10.054	1.1879e-05	10.054	1	10.054	1
10.0695	1.17732e-05	10.0695	1.17826e-05	10.0695	1	10.0695	1
10.0711	1.17701e-05	10.0711	1.17724e-05	10.0711	1	10.0711	1
10.0882	1.17691e-05	10.0882	1.17694e-05	10.0882	1	10.0882	1
10.09	1.1769e-05	10.09	1.17691e-05	10.09	1	10.09	1
10.1091	1.1769e-05	10.1091	1.1769e-05	10.1091	1	10.1091	1
10.1111	1.1769e-05	10.1111	1.1769e-05	10.1111	1	10.1111	1
10.1322	1.1769e-05	10.1322	1.1769e-05	10.1322	1	10.1322	1
10.1344	1.1769e-05	10.1344	1.1769e-05	10.1344	1	10.1344	1
10.1579	1.1769e-05	10.1579	1.1769e-05	10.1579	1	10.1579	1
10.1604	1.1769e-05	10.1604	1.1769e-05	10.1604	1	10.1604	1
10.1864	1.1769e-05	10.1864	1.1769e-05	10.1864	1	10.1864	1
10.1892	1.1769e-05	10.1892	1.1769e-05	10.1892	1	10.1892	1
10.218	1.1769e-05	10.218	1.1769e-05	10.218	1	10.218	1
10.2211	1.1769e-05	10.2211	1.1769e-05	10.2211	1	10.2211	1
10.2532	1.1769e-05	10.2532	1.1769e-05	10.2532	1	10.2532	1
10.2566	1.1769e-05	10.2566	1.1769e-05	10.2566	1	10.2566	1
10.2922	1.1769e-05	10.2922	1.1769e-05	10.2922	1	10.2922	1
10.2959	1.1769e-05	10.2959	1.1769e-05	10.2959	1	10.2959	1
10.3354	1.1769e-05	10.3354	1.1769e-05	10.3354	1	10.3354	1
10.3396	1.1769e-05	10.3396	1.1769e-05	10.3396	1	10.3396	1
10.3835	1.1769e-05	10.3835	1.1769e-05	10.3835	1	10.3835	1
10.3881	1.1769e-05	10.3881	1.1769e-05	10.3881	1	10.3881	1
10.4368	1.1769e-05	10.4368	1.1769e-05	10.4368	1	10.4368	1
10.4419	1.1769e-05	10.4419	1.1769e-05	10.4419	1	10.4419	1
10.496	1.1769e-05	10.496	1.1769e-05	10.496	1	10.496	1
10.5017	1.1769e-05	10.5017	1.1769e-05	10.5017	1	10.5017	1
10.5617	1.1769e-05	10.5617	1.1769e-05	10.5617	1	10.5617	1
10.568	1.1769e-05	10.568	1.1769e-05	10.568	1	10.568	1
10.6346	1.1769e-05	10.6346	1.1769e-05	10.6346	1	10.6346	1
10.6416	1.1769e-05	10.6416	1.1769e-05	10.6416	1	10.6416	1
10.7155	1.1769e-05	10.7155	1.1769e-05	10.7155	1	10.7155	1
10.7233	1.1769e-05	10.7233	1.1769e-05	10.7233	1	10.7233	1
10.8054	1.1769e-05	10.8054	1.1769e-05	10.8054	1	10.8054	1
10.814	1.1769e-05	10.814	1.1769e-05	10.814	1	10.814	1
10.9051	1.1769e-05	10.9051	1.1769e-05	10.9051	1	10.9051	1
10.9147	1.1769e-05	10.9147	1.1769e-05	10.9147	1	10.9147	1
11.0158	1.1769e-05	11.0158	1.1769e-05	11.0158	1	11.0158	1
11.0265	1.1769e-05	11.0265	1.1769e-05	11.0265	1	11.0265	1
11.1387	1.1769e-05	11.1387	1.1769e-05	11.1387	1	11.1387	1
11.1505	1.1769e-05	11.1505	1.1769e-05	11.1505	1	11.1505	1
11.275	1.1769e-05	11.275	1.1769e-05	11.275	1	11.275	1
11.2882	1.1769e-05	11.2882	1.1769e-05	11.2882	1	11.2882	1
11.4264	1.1769e-05	11.4264	1.1769e-05	11.4264	1	11.4264	1
11.4411	1.1769e-05	11.4411	1.1769e-05	11.4411	1	11.4411	1
11.5945	1.1769e-05	11.5945	1.1769e-05	11.5945	1	11.5945	1
11.6107	1.1769e-05	11.6107	1.1769e-05	11.6107	1	11.6107	1
11.781	1.1769e-05	11.781	1.1769e-05	11.781	1	11.781	1
11.799	1.1769e-05	11.799	1.1769e-05	11.799	1	11.799	1
11.9881	1.1769e-05	11.9881	1.1769e-05	11.9881	1	11.9881	1
12.0081	1.1769e-05	12.0081	1.1769e-05	12.0081	1	12.0081	1
12.2179	1.1769e-05	12.2179	1.1769e-05	12.2179	1	12.2179	1
12.2401	1.1769e-05	12.2401	1.1769e-05	12.2401	1	12.2401	1
12.473	1.1769e-05	12.473	1.1769e-05	12.473	1	12.473	1
12.4976	1.1769e-05	12.4976	1.1769e-05	12.4976	1	12.4976	1
12.7561	1.1769e-05	12.7561	1.1769e-05	12.7561	1	12.7561	1
12.7835	1.1769e-05	12.7835	1.1769e-05	12.7835	1	12.7835	1
13.0705	1.1769e-05	13.0705	1.1769e-05	13.0705	1	13.0705	1
13.1008	1.1769e-05	13.1008	1.1769e-05	13.1008	1	13.1008	1
13.4193	1.1769e-05	13.4193	1.1769e-05	13.4193	1	13.4193	1
13.453	1.1769e-05	13.453	1.1769e-05	13.453	1	13.453	1
13.8066	1.1769e-05	13.8066	1.1769e-05	13.8066	1	13.8066	1
13.844	1.1769e-05	13.844	1.1769e-05	13.844	1	13.844	1
14.2365	1.1769e-05	14.2365	1.1769e-05	14.2365	1	14.2365	1
14.278	1.1769e-05	14.278	1.1769e-05	14.278	1	14.278	1
14.7136	1.1769e-05	14.7136	1.1769e-05	14.7136	1	14.7136	1
14.7597	1.1769e-05	14.7597	1.1769e-05	14.7597	1	14.7597	1
15.2433	1.1769e-05	15.2433	1.1769e-05	15.2433	1	15.2433	1
15.2944	1.1769e-05	15.2944	1.1769e-05	15.2944	1	15.2944	1
15.8312	1.1769e-05	15.8312	1.1769e-05	15.8312	1	15.8312	1
15.888	1.1769e-05	15.888	1.1769e-05	15.888	1	15.888	1
16.4837	1.1769e-05	16.4837	1.1769e-05	16.4837	1	16.4837	1
16.5468	1.1769e-05	16.5468	1.1769e-05	16.5468	1	16.5468	1
17.2081	1.1769e-05	17.2081	1.1769e-05	17.2081	1	17.2081	1
17.278	1.1769e-05	17.278	1.1769e-05	17.278	1	17.278	1
18.0121	1.17546e-05	18.0121	1.17546e-05	18.0121	1	18.0121	1
18.0898	1.1753e-05	18.0898	1.1753e-05	18.0898	1	18.0898	1
18.9046	0.00135	18.9046	0.00135	18.9046	1	18.9046	1
18.9908	0.00149	18.9908	0.00149	18.9908	1	18.9908	1
19.8952	0.00285	19.8952	0.00285	19.8952	1	19.8952	1
19.9909	0.00299	19.9909	0.00299	19.9909	1	19.9909	1
19.9909	0.00667	19.9909	0.00667	19.9909	1	19.9909	1
20.443	0.000637899	20.443	0.000637899	20.443	1	20.443	1
20.4909	0	20.4909	0	20.4909	1	20.4909	1
18.1732	0.000133803	18.1732	0.000133803	18.1732	1	18.1732	1
18.9999	0.00149	18.9999	0.00149	18.9999	1	18.9999	1
19.0824	0.00161	19.0824	0.00192	19.0824	1	19.0824	1
20	0.00299	20	0.00667	20	1	20	1
20	0.00667	20	0.00667	20	1	20	1
20.0413	0.00612	20.0413	0.00612	20.0413	1	20.0413	1
