# Supplementary material for: An avalanche-and-surge robust ultrawide-bandgap heterojunction for power electronics
Source: Nat Commun. 2023 Jul 25;14:4459. doi: 10.1038/s41467-023-40194-0 (PMC10368629; doi:10.1038/s41467-023-40194-0)
Supplement: Supplementary file 5 — Source Data [file 41467_2023_40194_MOESM5_ESM.zip › Source data/Main manuscript_Figure3_data.xlsx]

## Sheet: Figure3(b)
Figure3(b)
Time (ms)	Surge current (A)	Surge current (A)	Surge current (A)	Surge current (A)	Surge current (A)	Surge current (A)
-1	-1.22253	-1.10335	-1.16591	-1.0584	-1.05795	-1.14873
-0.99048	-1.22278	-1.07951	-1.2071	-1.07892	-1.09172	-1.15811
-0.98095	-1.22502	-1.05406	-1.24591	-1.10044	-1.11622	-1.16197
-0.97143	-1.22871	-1.0278	-1.28136	-1.1222	-1.13178	-1.16013
-0.9619	-1.23326	-1.00169	-1.31267	-1.14343	-1.13922	-1.15265
-0.95238	-1.23801	-0.97672	-1.33929	-1.16342	-1.13974	-1.13978
-0.94286	-1.2423	-0.95397	-1.36084	-1.18155	-1.13485	-1.12202
-0.93333	-1.24549	-0.93446	-1.37718	-1.19729	-1.12623	-1.10005
-0.92381	-1.24695	-0.91914	-1.38833	-1.21027	-1.11562	-1.07478
-0.91429	-1.24608	-0.90887	-1.39449	-1.22025	-1.10471	-1.04721
-0.90476	-1.2424	-0.90432	-1.39597	-1.22716	-1.09503	-1.01851
-0.89524	-1.2355	-0.90597	-1.39319	-1.23108	-1.08786	-0.98988
-0.88571	-1.22511	-0.91408	-1.38663	-1.23226	-1.08416	-0.96253
-0.87619	-1.21111	-0.92871	-1.37679	-1.23109	-1.08453	-0.93761
-0.86667	-1.19352	-0.94967	-1.36419	-1.22806	-1.08917	-0.9162
-0.85714	-1.17254	-0.97655	-1.34927	-1.22378	-1.09794	-0.89917
-0.84762	-1.14852	-1.00877	-1.33247	-1.21889	-1.11035	-0.88721
-0.8381	-1.12199	-1.04559	-1.31412	-1.21407	-1.12564	-0.88075
-0.82857	-1.09357	-1.08611	-1.29448	-1.20996	-1.14283	-0.87992
-0.81905	-1.06405	-1.1294	-1.27375	-1.20717	-1.16085	-0.88457
-0.80952	-1.03424	-1.17446	-1.25205	-1.20619	-1.17855	-0.89424
-0.8	-1.00503	-1.22028	-1.22944	-1.20738	-1.19487	-0.90819
-0.79048	-0.97729	-1.26591	-1.20594	-1.21098	-1.20885	-0.92545
-0.78095	-0.95186	-1.31046	-1.18157	-1.21704	-1.21969	-0.9448
-0.77143	-0.9295	-1.35312	-1.15634	-1.22544	-1.22686	-0.96493
-0.7619	-0.91086	-1.39321	-1.13033	-1.23591	-1.23004	-0.98442
-0.75238	-0.89643	-1.43017	-1.10364	-1.24801	-1.22918	-1.00188
-0.74286	-0.88655	-1.46355	-1.07646	-1.26118	-1.22446	-1.01599
-0.73333	-0.8814	-1.49302	-1.04908	-1.27474	-1.21628	-1.02562
-0.72381	-0.88096	-1.51837	-1.02185	-1.28798	-1.20518	-1.02985
-0.71429	-0.88504	-1.53947	-0.99523	-1.30015	-1.19183	-1.02809
-0.70476	-0.89333	-1.55626	-0.96976	-1.31052	-1.17694	-1.02008
-0.69524	-0.90536	-1.56876	-0.94601	-1.31842	-1.16122	-1.0059
-0.68571	-0.92057	-1.57699	-0.92459	-1.32329	-1.14533	-0.98605
-0.67619	-0.93831	-1.58102	-0.90611	-1.32469	-1.12984	-0.96136
-0.66667	-0.95792	-1.58089	-0.89111	-1.32234	-1.11522	-0.93296
-0.65714	-0.97872	-1.57666	-0.88006	-1.3161	-1.10177	-0.90226
-0.64762	-1.00004	-1.56839	-0.87331	-1.30604	-1.08971	-0.87083
-0.6381	-1.02127	-1.5561	-0.87106	-1.29234	-1.07911	-0.84032
-0.62857	-1.04186	-1.53985	-0.87332	-1.27537	-1.06997	-0.81237
-0.61905	-1.06132	-1.5197	-0.87993	-1.2556	-1.06223	-0.78852
-0.60952	-1.07925	-1.49572	-0.89054	-1.23359	-1.05581	-0.7701
-0.6	-1.09532	-1.46804	-0.90459	-1.20998	-1.05067	-0.75813
-0.59048	-1.10929	-1.43688	-0.92139	-1.18542	-1.0468	-0.7533
-0.58095	-1.12097	-1.40251	-0.94012	-1.16057	-1.04429	-0.75589
-0.57143	-1.13024	-1.36532	-0.95989	-1.13604	-1.0433	-0.76577
-0.5619	-1.13704	-1.32582	-0.97977	-1.11241	-1.04413	-0.78237
-0.55238	-1.14133	-1.28461	-0.99888	-1.09015	-1.04712	-0.80476
-0.54286	-1.14312	-1.24245	-1.01642	-1.0697	-1.05273	-0.83169
-0.53333	-1.14243	-1.20017	-1.03176	-1.05135	-1.06141	-0.86164
-0.52381	-1.13935	-1.15872	-1.04444	-1.03536	-1.07363	-0.89296
-0.51429	-1.13395	-1.11911	-1.05424	-1.02189	-1.0898	-0.92392
-0.50476	-1.12637	-1.08238	-1.06117	-1.01103	-1.1102	-0.95289
-0.49524	-1.11678	-1.04957	-1.0655	-1.00284	-1.13501	-0.97836
-0.48571	-1.10537	-1.02167	-1.06774	-0.99732	-1.16417	-0.9991
-0.47619	-1.09239	-0.99958	-1.06858	-0.99445	-1.19743	-1.01419
-0.46667	-1.07812	-0.98405	-1.06887	-0.99419	-1.23431	-1.02311
-0.45714	-1.06289	-0.97566	-1.06953	-0.9965	-1.2741	-1.02573
-0.44762	-1.04704	-0.97473	-1.07148	-1.00128	-1.31585	-1.02233
-0.4381	-1.03095	-0.98137	-1.07557	-1.00845	-1.35845	-1.01358
-0.42857	-1.01498	-0.9954	-1.0825	-1.01786	-1.40065	-1.00046
-0.41905	-0.99951	-1.01634	-1.09271	-1.02934	-1.44112	-0.9842
-0.40952	-0.98486	-1.04346	-1.10638	-1.04265	-1.4785	-0.96622
-0.4	-0.97134	-1.07577	-1.12333	-1.05748	-1.51149	-0.94795
-0.39048	-0.95917	-1.11203	-1.14302	-1.07344	-1.53893	-0.93081
-0.38095	-0.94851	-1.15088	-1.16458	-1.09006	-1.55983	-0.91608
-0.37143	-0.93945	-1.1908	-1.18679	-1.10681	-1.57344	-0.90479
-0.3619	-0.932	-1.23024	-1.20817	-1.12308	-1.5793	-0.89771
-0.35238	-0.92608	-1.26767	-1.22705	-1.13824	-1.57728	-0.89525
-0.34286	-0.92157	-1.30167	-1.24168	-1.15164	-1.56754	-0.89748
-0.33333	-0.91827	-1.33098	-1.25032	-1.16265	-1.55059	-0.90411
-0.32381	-0.916	-1.35456	-1.25139	-1.17072	-1.52721	-0.91454
-0.31429	-0.91452	-1.37168	-1.24357	-1.17539	-1.49845	-0.92793
-0.30476	-0.91363	-1.3819	-1.22593	-1.17636	-1.46557	-0.94324
-0.29524	-0.91316	-1.38514	-1.198	-1.17349	-1.42995	-0.95934
-0.28571	-0.91298	-1.38167	-1.15987	-1.16688	-1.39307	-0.97508
-0.27619	-0.91303	-1.37206	-1.1122	-1.15682	-1.35641	-0.98942
-0.26667	-0.91329	-1.35719	-1.05625	-1.14384	-1.32138	-1.00147
-0.25714	-0.91382	-1.33817	-0.99384	-1.12868	-1.28927	-1.01056
-0.24762	-0.91468	-1.31627	-0.92728	-1.11229	-1.26318	-1.01631
-0.2381	-0.91598	-1.29284	-0.85925	-1.09574	-1.23701	-1.01864
-0.22857	-0.91783	-1.26924	-0.7927	-1.08021	-1.22037	-1.01774
-0.21905	-0.92029	-1.24675	-0.73067	-1.06689	-1.20859	-1.01409
-0.20952	-0.92336	-1.22645	-0.67612	-1.05697	-1.20274	-1.00839
-0.2	-0.92695	-1.20922	-0.63176	-1.05149	-1.20259	-1.00247
-0.19048	-0.93088	-1.1956	-0.59989	-1.05132	-1.20764	-0.99426
-0.18095	-0.93482	-1.18582	-0.58222	-1.05709	-1.21717	-0.98766
-0.17143	-0.93835	-1.17971	-0.57976	-1.0691	-1.23023	-0.98248
-0.1619	-0.9409	-1.17679	-0.59276	-1.08734	-1.24573	-0.97935
-0.15238	-0.94184	-1.1762	-0.62057	-1.11142	-1.26243	-0.97865
-0.14286	-0.94046	-1.17682	-0.66176	-1.14058	-1.27901	-0.98047
-0.13333	-0.93603	-1.17731	-0.71404	-1.17371	-1.29412	-0.98461
-0.12381	-0.92785	-1.17616	-0.77444	-1.20937	-1.30636	-0.99051
-0.11429	-0.9153	-1.17183	-0.83939	-1.24586	-1.31439	-0.99733
-0.10476	-0.89791	-1.16281	-0.9049	-1.28127	-1.31691	-1.00397
-0.09524	-0.87536	-1.14775	-0.96677	-1.31358	-1.3127	-1.00909
-0.08571	-0.84758	-1.12548	-1.02074	-1.34068	-1.30063	-1.01124
-0.07619	-0.81472	-1.09515	-1.06278	-1.36055	-1.2797	-1.00889
-0.06667	-0.7772	-1.05624	-1.08922	-1.37124	-1.24901	-1.00053
-0.05714	-0.73566	-1.00862	-1.09698	-1.37102	-1.20782	-0.98472
-0.04762	-0.691	-0.95255	-1.0837	-1.35839	-1.15554	-0.96017
-0.0381	-0.64428	-0.88867	-1.04785	-1.33217	-1.09173	-0.92578
-0.02857	-0.59665	-0.81794	-0.98883	-1.29151	-1.01609	-0.88066
-0.01905	-0.54936	-0.74162	-0.90695	-1.23588	-0.92852	-0.82418
-0.00952	-0.50358	-0.66118	-0.80343	-1.16514	-0.82907	-0.75592
-1.21596e-15	-0.46038	-0.57818	-0.68034	-1.07947	-0.71796	-0.67568
0.00952	-0.42064	-0.49423	-0.54041	-0.97934	-0.59558	-0.58344
0.01905	-0.38497	-0.41085	-0.38698	-0.86552	-0.46249	-0.47932
0.02857	-0.35364	-0.32939	-0.22372	-0.73896	-0.31942	-0.36354
0.0381	-0.32658	-0.25097	-0.05454	-0.60082	-0.16722	-0.23635
0.04762	-0.30334	-0.17637	0.11671	-0.45235	-0.00689	-0.09806
0.05714	-0.28308	-0.10604	0.28635	-0.29488	0.16049	0.05107
0.06667	-0.26465	-0.04002	0.45108	-0.12975	0.33372	0.21075
0.07619	-0.24659	0.022	0.60811	0.0417	0.51159	0.38076
0.08571	-0.22726	0.08073	0.75529	0.21819	0.69287	0.56083
0.09524	-0.20489	0.13714	0.89116	0.39854	0.87636	0.75073
0.10476	-0.1777	0.19249	1.01499	0.58162	1.06091	0.95011
0.11429	-0.144	0.24819	1.12676	0.76644	1.24552	1.15856
0.12381	-0.10231	0.30573	1.22714	0.95209	1.42931	1.37551
0.13333	-0.05141	0.36659	1.31737	1.13778	1.61157	1.60022
0.14286	0.00955	0.43214	1.39918	1.32281	1.79184	1.83176
0.15238	0.081	0.50358	1.47461	1.5066	1.96984	2.06896
0.1619	0.16292	0.58182	1.54596	1.68861	2.14556	2.31045
0.17143	0.25488	0.66749	1.61554	1.86842	2.31922	2.55465
0.18095	0.356	0.76084	1.68561	2.04566	2.49124	2.79986
0.19048	0.46504	0.86179	1.75824	2.22003	2.66226	3.04425
0.2	0.58046	0.96987	1.83517	2.39128	2.83308	3.28598
0.20952	0.70052	1.08432	1.9178	2.55923	3.00461	3.52325
0.21905	0.82339	1.20408	2.00709	2.72375	3.17784	3.7544
0.22857	0.94722	1.32786	2.10356	2.88477	3.35377	3.978
0.2381	1.07028	1.45426	2.20729	3.04223	3.53333	4.19289
0.24762	1.19104	1.58182	2.31796	3.19617	3.71734	4.39827
0.25714	1.30823	1.70907	2.43491	3.34664	3.90647	4.59372
0.26667	1.42095	1.83468	2.55718	3.49373	4.10113	4.77924
0.27619	1.52862	1.95749	2.68364	3.63757	4.3015	4.95525
0.28571	1.63108	2.07657	2.81303	3.77832	4.50742	5.12254
0.29524	1.72849	2.1913	2.94407	3.91614	4.71844	5.28224
0.30476	1.82136	2.30136	3.07551	4.05125	4.93378	5.43575
0.31429	1.91041	2.40675	3.20624	4.18385	5.15235	5.58468
0.32381	1.99657	2.50782	3.33531	4.31418	5.37278	5.73071
0.33333	2.08085	2.6052	3.46199	4.44248	5.59348	5.87557
0.34286	2.16423	2.69978	3.58576	4.56903	5.81268	6.0209
0.35238	2.24766	2.79265	3.70638	4.69412	6.0285	6.16819
0.3619	2.33187	2.88504	3.8238	4.81808	6.23903	6.31873
0.37143	2.4174	2.97826	3.9382	4.94125	6.44244	6.47354
0.38095	2.50453	3.07359	4.04995	5.06405	6.63702	6.63338
0.39048	2.59325	3.17228	4.15956	5.18689	6.82129	6.79872
0.4	2.6833	3.27539	4.26765	5.31026	6.99406	6.96973
0.40952	2.77417	3.38383	4.3749	5.43466	7.15452	7.14637
0.41905	2.86515	3.49824	4.48202	5.56062	7.30224	7.32839
0.42857	2.95543	3.619	4.58972	5.68867	7.43723	7.51538
0.4381	3.04415	3.7462	4.69866	5.81934	7.55997	7.70682
0.44762	3.13046	3.87963	4.80945	5.95313	7.67135	7.90215
0.45714	3.21367	4.01882	4.92261	6.09045	7.77269	8.10077
0.46667	3.29327	4.16303	5.03857	6.23167	7.86566	8.30212
0.47619	3.36898	4.31131	5.15766	6.37702	7.95225	8.50564
0.48571	3.44084	4.46257	5.28011	6.5266	8.03465	8.71082
0.49524	3.5092	4.61557	5.40604	6.68037	8.11518	8.91716
0.50476	3.5747	4.76907	5.5355	6.83811	8.19623	9.12417
0.51429	3.63827	4.9218	5.6684	6.99945	8.2801	9.33135
0.52381	3.70107	5.0726	5.8046	7.16387	8.36896	9.53815
0.53333	3.76441	5.22039	5.94385	7.33069	8.46473	9.74394
0.54286	3.82966	5.3643	6.08586	7.4991	8.56903	9.94801
0.55238	3.89819	5.50364	6.23024	7.66823	8.68311	10.1495
0.5619	3.97122	5.63795	6.37655	7.83715	8.8078	10.3477
0.57143	4.04977	5.76702	6.52431	8.00491	8.9435	10.5414
0.58095	4.13456	5.89085	6.67297	8.1706	9.09019	10.7299
0.59048	4.22596	6.00967	6.82198	8.3334	9.2474	10.912
0.6	4.32394	6.12389	6.97077	8.49259	9.41431	11.0869
0.60952	4.42803	6.23405	7.11875	8.64761	9.58973	11.254
0.61905	4.53739	6.34082	7.26535	8.79805	9.77223	11.4128
0.62857	4.65078	6.44488	7.41005	8.94371	9.96018	11.5631
0.6381	4.76669	6.54691	7.55235	9.08455	10.1518	11.705
0.64762	4.88339	6.64753	7.69183	9.22072	10.3453	11.839
0.65714	4.99901	6.74724	7.82814	9.3525	10.539	11.966
0.66667	5.1117	6.84638	7.96103	9.48032	10.7312	12.0874
0.67619	5.21972	6.9451	8.09034	9.60469	10.9205	12.2045
0.68571	5.32156	7.04333	8.21599	9.72618	11.1057	12.3192
0.69524	5.41602	7.14081	8.33804	9.84537	11.2857	12.4334
0.70476	5.50229	7.23705	8.45662	9.96283	11.46	12.5492
0.71429	5.58002	7.3314	8.57196	10.0791	11.6282	12.6684
0.72381	5.64937	7.42307	8.68434	10.1945	11.7903	12.7927
0.73333	5.71092	7.51118	8.79415	10.3096	11.9464	12.9235
0.74286	5.76574	7.59483	8.90178	10.4245	12.0971	13.0617
0.75238	5.81527	7.67316	9.00766	10.5393	12.2431	13.208
0.7619	5.86123	7.74545	9.11226	10.6543	12.3851	13.3622
0.77143	5.90556	7.81113	9.216	10.7693	12.5243	13.5238
0.78095	5.95024	7.8699	9.31931	10.8845	12.6616	13.6917
0.79048	5.99724	7.92173	9.42259	10.9997	12.7981	13.8643
0.8	6.04833	7.96695	9.52621	11.1151	12.9348	14.0398
0.80952	6.10503	8.00621	9.63048	11.2305	13.0727	14.216
0.81905	6.1685	8.04055	9.73569	11.3462	13.2127	14.3909
0.82857	6.23945	8.0713	9.84207	11.4623	13.3554	14.5621
0.8381	6.31814	8.1001	9.94983	11.579	13.5014	14.7279
0.84762	6.40438	8.12882	10.0591	11.6967	13.6511	14.8867
0.85714	6.49751	8.15948	10.1701	11.8155	13.8047	15.0375
0.86667	6.59648	8.19416	10.2828	11.936	13.9622	15.1797
0.87619	6.69993	8.23492	10.3973	12.0583	14.1233	15.3136
0.88571	6.80631	8.28369	10.5137	12.1828	14.2878	15.4399
0.89524	6.91394	8.34217	10.632	12.3096	14.4551	15.5599
0.90476	7.02115	8.41178	10.7522	12.4389	14.6246	15.6756
0.91429	7.12643	8.49351	10.8741	12.5706	14.7956	15.7894
0.92381	7.22846	8.58795	10.9977	12.7045	14.9671	15.9038
0.93333	7.32626	8.6952	11.1228	12.8403	15.1385	16.0215
0.94286	7.4192	8.81488	11.2493	12.9775	15.3086	16.1452
0.95238	7.50708	8.94614	11.377	13.1156	15.4768	16.2773
0.9619	7.59009	9.08769	11.5057	13.2538	15.6421	16.4198
0.97143	7.66879	9.23787	11.635	13.3914	15.8037	16.5743
0.98095	7.74407	9.39472	11.7648	13.5279	15.9611	16.7417
0.99048	7.81708	9.55607	11.8947	13.6625	16.1137	16.9221
1	7.88909	9.71963	12.0245	13.7947	16.2611	17.115
1.00952	7.96142	9.88315	12.154	13.9242	16.4033	17.3194
1.01905	8.03534	10.0444	12.2829	14.0507	16.5402	17.5335
1.02857	8.11193	10.2015	12.4111	14.1744	16.672	17.7551
1.0381	8.19203	10.3526	12.5386	14.2954	16.7992	17.9815
1.04762	8.27613	10.4964	12.6652	14.4143	16.9224	18.2101
1.05714	8.36439	10.6318	12.791	14.5318	17.0425	18.438
1.06667	8.45656	10.7583	12.916	14.6487	17.1603	18.6627
1.07619	8.55204	10.8757	13.0402	14.766	17.2769	18.8818
1.08571	8.64992	10.9841	13.1636	14.8848	17.3936	19.0935
1.09524	8.74903	11.084	13.2864	15.0063	17.5114	19.2964
1.10476	8.84806	11.1762	13.4084	15.1313	17.6314	19.4898
1.11429	8.94565	11.2616	13.5296	15.2609	17.7548	19.6737
1.12381	9.04047	11.3415	13.6498	15.3957	17.8824	19.8483
1.13333	9.1314	11.4169	13.7687	15.5363	18.015	20.0149
1.14286	9.21755	11.4892	13.886	15.6828	18.1531	20.1749
1.15238	9.29835	11.5593	14.0011	15.8353	18.297	20.3299
1.1619	9.37365	11.6284	14.1135	15.9934	18.4466	20.482
1.17143	9.44365	11.6972	14.2226	16.1565	18.6017	20.6331
1.18095	9.50899	11.7665	14.3277	16.3237	18.7617	20.785
1.19048	9.5706	11.8367	14.4283	16.4938	18.9257	20.9394
1.2	9.62973	11.9082	14.5239	16.6656	19.0925	21.0975
1.20952	9.68778	11.9812	14.6139	16.8378	19.261	21.26
1.21905	9.74621	12.0558	14.6981	17.0089	19.4297	21.4272
1.22857	9.80645	12.1319	14.7766	17.1774	19.5971	21.5989
1.2381	9.86973	12.2096	14.8495	17.3421	19.7618	21.7744
1.24762	9.93701	12.2887	14.9172	17.5018	19.9223	21.9525
1.25714	10.0089	12.3692	14.9806	17.6555	20.0774	22.1317
1.26667	10.0855	12.451	15.0406	17.8024	20.2262	22.3102
1.27619	10.1665	12.5343	15.0986	17.9419	20.3678	22.4862
1.28571	10.2511	12.6192	15.1558	18.0739	20.502	22.6579
1.29524	10.3381	12.7057	15.214	18.1983	20.6285	22.8236
1.30476	10.4259	12.794	15.2746	18.3154	20.7477	22.9818
1.31429	10.5127	12.8842	15.3394	18.4257	20.8605	23.1315
1.32381	10.5964	12.9765	15.4096	18.5298	20.9676	23.2721
1.33333	10.675	13.071	15.4867	18.6288	21.0705	23.4033
1.34286	10.7467	13.1675	15.5715	18.7234	21.1706	23.5256
1.35238	10.81	13.2659	15.6646	18.815	21.2698	23.6397
1.3619	10.8635	13.3659	15.7662	18.9045	21.3697	23.7469
1.37143	10.9067	13.4672	15.876	18.9932	21.472	23.8487
1.38095	10.9394	13.5691	15.9934	19.0821	21.5785	23.9469
1.39048	10.962	13.6712	16.1172	19.1724	21.6905	24.0435
1.4	10.9757	13.7726	16.246	19.2649	21.8092	24.1403
1.40952	10.982	13.8727	16.3779	19.3606	21.9353	24.2394
1.41905	10.9831	13.9708	16.5108	19.4601	22.0693	24.3424
1.42857	10.9814	14.0664	16.6427	19.564	22.2111	24.4507
1.4381	10.9794	14.159	16.7714	19.6727	22.3602	24.5653
1.44762	10.9801	14.2482	16.8948	19.7864	22.5157	24.6869
1.45714	10.9862	14.334	17.0111	19.905	22.6765	24.8157
1.46667	10.9999	14.4167	17.1188	20.0285	22.8408	24.9515
1.47619	11.0236	14.4964	17.217	20.1564	23.0068	25.0937
1.48571	11.0587	14.5739	17.3049	20.2883	23.1727	25.2413
1.49524	11.1065	14.6498	17.3825	20.4233	23.3362	25.3932
1.50476	11.1675	14.7251	17.4504	20.5608	23.4955	25.5479
1.51429	11.2415	14.8009	17.5095	20.6996	23.6487	25.7039
1.52381	11.3278	14.8781	17.5611	20.8387	23.7943	25.8598
1.53333	11.4253	14.9577	17.6072	20.977	23.931	26.0141
1.54286	11.5322	15.0406	17.6499	21.1133	24.058	26.1656
1.55238	11.6466	15.1275	17.6915	21.2464	24.1749	26.3133
1.5619	11.7663	15.2189	17.7343	21.3754	24.2817	26.4564
1.57143	11.8888	15.3149	17.7808	21.499	24.3789	26.5946
1.58095	12.012	15.4155	17.833	21.6166	24.4675	26.7278
1.59048	12.1336	15.5203	17.8928	21.7276	24.5489	26.8563
1.6	12.2518	15.6285	17.9618	21.8314	24.6245	26.9807
1.60952	12.365	15.7394	18.0409	21.9279	24.6962	27.1018
1.61905	12.4719	15.8519	18.1308	22.0173	24.7659	27.2208
1.62857	12.5717	15.9648	18.2315	22.0999	24.8357	27.3389
1.6381	12.6641	16.0767	18.3425	22.1764	24.9074	27.4573
1.64762	12.7488	16.1866	18.463	22.2479	24.9826	27.5773
1.65714	12.8264	16.2933	18.5916	22.3154	25.0629	27.7004
1.66667	12.8972	16.3959	18.7267	22.3803	25.1494	27.8275
1.67619	12.9622	16.4937	18.8664	22.4441	25.243	27.9596
1.68571	13.0223	16.5862	19.0086	22.5083	25.3441	28.0975
1.69524	13.0785	16.6733	19.1512	22.5746	25.4529	28.2417
1.70476	13.1319	16.7551	19.2923	22.6444	25.5691	28.3925
1.71429	13.1835	16.8321	19.4299	22.7192	25.6924	28.5497
1.72381	13.2344	16.9047	19.5625	22.7999	25.822	28.7131
1.73333	13.2853	16.9739	19.6887	22.8877	25.9572	28.8823
1.74286	13.3371	17.0406	19.8075	22.9831	26.097	29.0564
1.75238	13.3904	17.1056	19.9185	23.0864	26.2405	29.2347
1.7619	13.4459	17.17	20.0215	23.1975	26.387	29.416
1.77143	13.5038	17.2345	20.1166	23.3161	26.5357	29.5993
1.78095	13.5647	17.2998	20.2045	23.4414	26.686	29.7835
1.79048	13.6288	17.3665	20.286	23.5725	26.8376	29.9674
1.8	13.6963	17.4348	20.3622	23.708	26.9902	30.15
1.80952	13.7672	17.5048	20.4346	23.8465	27.1438	30.3302
1.81905	13.8417	17.5763	20.5044	23.9865	27.2984	30.507
1.82857	13.9197	17.649	20.5733	24.1264	27.4541	30.6796
1.8381	14.001	17.7224	20.6425	24.2645	27.6111	30.8473
1.84762	14.0853	17.7959	20.7135	24.3995	27.7693	31.0096
1.85714	14.1722	17.8688	20.7874	24.5301	27.9286	31.1658
1.86667	14.2611	17.9407	20.8653	24.6552	28.089	31.3158
1.87619	14.3513	18.0108	20.9477	24.774	28.2499	31.4592
1.88571	14.442	18.0788	21.0352	24.8861	28.4107	31.596
1.89524	14.5321	18.1443	21.1279	24.9914	28.5705	31.7262
1.90476	14.6206	18.2072	21.2257	25.0899	28.7284	31.8499
1.91429	14.7064	18.2675	21.3283	25.1822	28.8832	31.9674
1.92381	14.7883	18.3254	21.4351	25.2691	29.0335	32.0791
1.93333	14.8653	18.3812	21.5452	25.3515	29.1782	32.1853
1.94286	14.9364	18.4352	21.6579	25.4305	29.3161	32.2868
1.95238	15.0009	18.4879	21.7719	25.5073	29.4462	32.3841
1.9619	15.0584	18.5397	21.8863	25.5832	29.5678	32.4782
1.97143	15.1086	18.591	21.9999	25.6594	29.6804	32.5699
1.98095	15.1518	18.6421	22.1116	25.737	29.7841	32.6602
1.99048	15.1885	18.6932	22.2205	25.8169	29.8793	32.7502
2	15.2195	18.7443	22.3258	25.8998	29.9669	32.8411
2.00952	15.2461	18.7953	22.4267	25.9863	30.0482	32.9339
2.01905	15.2698	18.8461	22.5229	26.0766	30.1248	33.0299
2.02857	15.2922	18.8962	22.6139	26.1707	30.1987	33.13
2.0381	15.3151	18.9455	22.6997	26.2685	30.2721	33.2353
2.04762	15.3404	18.9934	22.7804	26.3695	30.3471	33.3467
2.05714	15.3697	19.0396	22.8563	26.4732	30.4259	33.4647
2.06667	15.4047	19.084	22.9279	26.579	30.5106	33.5899
2.07619	15.4464	19.1265	22.9958	26.6861	30.6029	33.7225
2.08571	15.4957	19.1671	23.0607	26.7939	30.704	33.8623
2.09524	15.5531	19.2062	23.1233	26.9018	30.8148	34.009
2.10476	15.6184	19.2443	23.1845	27.0093	30.9355	34.1621
2.11429	15.6911	19.2823	23.2451	27.1161	31.0659	34.3205
2.12381	15.7701	19.3209	23.3058	27.2221	31.2051	34.4832
2.13333	15.8539	19.3614	23.3673	27.3273	31.3518	34.6489
2.14286	15.9408	19.4048	23.4301	27.432	31.5041	34.816
2.15238	16.0286	19.4524	23.4946	27.5364	31.6601	34.9831
2.1619	16.1153	19.5051	23.5612	27.6413	31.8173	35.1484
2.17143	16.1986	19.5641	23.63	27.747	31.9734	35.3105
2.18095	16.2764	19.6299	23.7009	27.8542	32.1261	35.468
2.19048	16.3469	19.703	23.7739	27.9633	32.2733	35.6193
2.2	16.4088	19.7835	23.8488	28.0749	32.4133	35.7636
2.20952	16.461	19.8713	23.9253	28.1889	32.5447	35.9
2.21905	16.503	19.9657	24.003	28.3055	32.6668	36.0279
2.22857	16.5349	20.0658	24.0816	28.4242	32.7791	36.1471
2.2381	16.5574	20.1704	24.1608	28.5446	32.882	36.2575
2.24762	16.5717	20.2782	24.2405	28.6656	32.9763	36.3595
2.25714	16.5792	20.3877	24.3205	28.7862	33.063	36.4536
2.26667	16.5822	20.4971	24.4007	28.9051	33.1437	36.5405
2.27619	16.5828	20.6051	24.4815	29.0207	33.2203	36.6211
2.28571	16.5836	20.7101	24.5629	29.1316	33.2945	36.6963
2.29524	16.587	20.8111	24.6456	29.2361	33.3682	36.7673
2.30476	16.5955	20.9071	24.7299	29.333	33.4432	36.835
2.31429	16.6112	20.9975	24.8167	29.421	33.521	36.9005
2.32381	16.636	21.0822	24.9065	29.4994	33.6026	36.9647
2.33333	16.6714	21.1612	25.0002	29.5677	33.6888	37.0284
2.34286	16.7183	21.2352	25.0984	29.626	33.7799	37.0924
2.35238	16.7771	21.3048	25.2017	29.6747	33.8757	37.1573
2.3619	16.8479	21.371	25.3105	29.7149	33.9756	37.2236
2.37143	16.9299	21.435	25.4252	29.7481	34.0788	37.2916
2.38095	17.0221	21.4978	25.5458	29.7762	34.1839	37.3618
2.39048	17.123	21.5607	25.672	29.8013	34.2896	37.4344
2.4	17.2308	21.6245	25.8032	29.8259	34.3943	37.5096
2.40952	17.3434	21.6901	25.9387	29.8526	34.4966	37.5878
2.41905	17.4585	21.7579	26.0772	29.8838	34.5949	37.669
2.42857	17.5739	21.828	26.2172	29.922	34.6882	37.7535
2.4381	17.6874	21.9005	26.3572	29.9691	34.7755	37.8415
2.44762	17.7969	21.9747	26.495	30.0269	34.8562	37.9331
2.45714	17.9005	22.05	26.6289	30.0963	34.93	38.0287
2.46667	17.9967	22.1255	26.7566	30.1779	34.997	38.1282
2.47619	18.0842	22.2	26.876	30.2716	35.0578	38.2317
2.48571	18.1622	22.2724	26.9855	30.3767	35.1129	38.3391
2.49524	18.2302	22.3416	27.0831	30.4919	35.1635	38.4502
2.50476	18.2881	22.4066	27.1675	30.6153	35.2107	38.5646
2.51429	18.336	22.4666	27.2377	30.7447	35.2557	38.6819
2.52381	18.3744	22.5212	27.2931	30.8776	35.3001	38.8013
2.53333	18.4043	22.5701	27.3337	31.0112	35.345	38.9222
2.54286	18.4265	22.6137	27.3598	31.1429	35.3917	39.0435
2.55238	18.4423	22.6525	27.3725	31.2703	35.4413	39.1643
2.5619	18.453	22.6874	27.3731	31.391	35.4949	39.2837
2.57143	18.4598	22.7197	27.3636	31.5033	35.553	39.4006
2.58095	18.4642	22.751	27.3463	31.6059	35.6163	39.5143
2.59048	18.4674	22.7829	27.3237	31.6981	35.6853	39.6238
2.6	18.4708	22.8172	27.2988	31.7798	35.7599	39.7288
2.60952	18.4753	22.8556	27.2744	31.8517	35.8404	39.8289
2.61905	18.4821	22.8997	27.2534	31.9147	35.9265	39.9241
2.62857	18.492	22.9508	27.2386	31.9704	36.0181	40.0146
2.6381	18.5056	23.01	27.2323	32.0208	36.1149	40.1009
2.64762	18.5235	23.078	27.2369	32.0681	36.2163	40.1838
2.65714	18.5461	23.1549	27.2539	32.1143	36.3221	40.2642
2.66667	18.5736	23.2406	27.2845	32.1619	36.4316	40.3434
2.67619	18.606	23.3343	27.3292	32.2127	36.5442	40.4224
2.68571	18.6433	23.435	27.3882	32.2685	36.6592	40.5026
2.69524	18.6853	23.5411	27.4608	32.3304	36.776	40.585
2.70476	18.7318	23.6508	27.546	32.3992	36.8938	40.6707
2.71429	18.7824	23.7622	27.6421	32.4751	37.0116	40.7605
2.72381	18.8368	23.8729	27.7472	32.5578	37.1285	40.8549
2.73333	18.8945	23.9808	27.8591	32.6464	37.2436	40.954
2.74286	18.955	24.0836	27.9753	32.7395	37.3558	41.0578
2.75238	19.018	24.1793	28.0932	32.8355	37.4642	41.1658
2.7619	19.0829	24.2662	28.2104	32.9325	37.5677	41.2773
2.77143	19.1493	24.3426	28.3245	33.0284	37.6655	41.3912
2.78095	19.217	24.4075	28.4336	33.1212	37.757	41.5061
2.79048	19.2854	24.4601	28.5359	33.2092	37.8414	41.6208
2.8	19.3543	24.5	28.63	33.2906	37.9184	41.7338
2.80952	19.4235	24.5275	28.7152	33.3645	37.9879	41.8437
2.81905	19.4928	24.5429	28.7909	33.43	38.0502	41.9491
2.82857	19.5619	24.5472	28.8573	33.487	38.1055	42.049
2.8381	19.6308	24.5417	28.9147	33.5358	38.1546	42.1423
2.84762	19.6993	24.5278	28.9642	33.5772	38.1983	42.2286
2.85714	19.7673	24.5073	29.0067	33.6124	38.238	42.3076
2.86667	19.8347	24.4822	29.0437	33.6431	38.2747	42.3792
2.87619	19.9014	24.4543	29.0768	33.6712	38.31	42.444
2.88571	19.9673	24.4258	29.1074	33.6986	38.3452	42.5026
2.89524	20.0323	24.3986	29.1372	33.7275	38.3817	42.5558
2.90476	20.0961	24.3746	29.1677	33.7598	38.4207	42.6049
2.91429	20.1586	24.3556	29.2002	33.7972	38.4635	42.651
2.92381	20.2195	24.343	29.2359	33.8411	38.5108	42.6954
2.93333	20.2786	24.3383	29.2755	33.8926	38.5633	42.7394
2.94286	20.3355	24.3424	29.3198	33.9523	38.6214	42.7844
2.95238	20.39	24.3563	29.3691	34.0202	38.6851	42.8313
2.9619	20.4419	24.3804	29.4235	34.0961	38.7544	42.8811
2.97143	20.4909	24.4149	29.4829	34.1791	38.8287	42.9348
2.98095	20.5368	24.4597	29.5471	34.2683	38.9076	42.9928
2.99048	20.5795	24.5147	29.6154	34.362	38.9903	43.0557
3	20.6191	24.5792	29.6874	34.4587	39.076	43.1237
3.00952	20.6554	24.6524	29.7623	34.5568	39.164	43.1968
3.01905	20.6889	24.7334	29.8394	34.6544	39.2535	43.2751
3.02857	20.7198	24.8209	29.9179	34.7501	39.3437	43.3585
3.0381	20.7485	24.9138	29.9971	34.8424	39.4342	43.4466
3.04762	20.7756	25.0105	30.0763	34.9303	39.5244	43.5392
3.05714	20.8016	25.1096	30.1546	35.0128	39.6141	43.6359
3.06667	20.8274	25.2096	30.2314	35.0896	39.7031	43.7362
3.07619	20.8538	25.309	30.3062	35.1604	39.7912	43.8398
3.08571	20.8814	25.4063	30.3782	35.2255	39.8785	43.946
3.09524	20.9112	25.5002	30.447	35.2854	39.965	44.0541
3.10476	20.9438	25.5892	30.512	35.3409	40.0508	44.1635
3.11429	20.9799	25.6724	30.5728	35.3926	40.1359	44.2734
3.12381	21.0201	25.7486	30.629	35.4417	40.2201	44.3828
3.13333	21.0648	25.817	30.6803	35.4891	40.3034	44.4907
3.14286	21.1142	25.877	30.7263	35.5358	40.3855	44.596
3.15238	21.1684	25.9282	30.7671	35.5824	40.466	44.6977
3.1619	21.2271	25.9703	30.8025	35.6298	40.5446	44.7947
3.17143	21.2899	26.0035	30.8326	35.6782	40.6206	44.8858
3.18095	21.3564	26.0279	30.8579	35.7279	40.6937	44.9701
3.19048	21.4256	26.044	30.8786	35.7788	40.7633	45.0469
3.2	21.4967	26.0524	30.8955	35.8306	40.829	45.1155
3.20952	21.5686	26.0539	30.9091	35.883	40.8905	45.1757
3.21905	21.64	26.0496	30.9205	35.9354	40.9476	45.2275
3.22857	21.7098	26.0405	30.9307	35.9871	41.0004	45.2713
3.2381	21.7766	26.0279	30.9407	36.0375	41.0492	45.308
3.24762	21.8393	26.013	30.9516	36.086	41.0943	45.3387
3.25714	21.8967	25.9973	30.9646	36.132	41.1364	45.3648
3.26667	21.9478	25.982	30.9806	36.1752	41.1762	45.3882
3.27619	21.9917	25.9686	31.0006	36.2152	41.2147	45.4109
3.28571	22.0277	25.9584	31.0254	36.2522	41.2528	45.4348
3.29524	22.0553	25.9526	31.0555	36.2862	41.2914	45.462
3.30476	22.0742	25.9522	31.0911	36.3177	41.3315	45.4947
3.31429	22.0844	25.9584	31.1325	36.3472	41.3738	45.5343
3.32381	22.086	25.9719	31.1793	36.3753	41.4189	45.5825
3.33333	22.0793	25.9933	31.2313	36.4029	41.4672	45.6401
3.34286	22.0648	26.0231	31.2877	36.4307	41.5189	45.7076
3.35238	22.0432	26.0616	31.3478	36.4596	41.5739	45.7851
3.3619	22.0151	26.1086	31.4105	36.4903	41.6318	45.872
3.37143	21.9816	26.164	31.4748	36.5235	41.692	45.9671
3.38095	21.9434	26.2274	31.5396	36.5598	41.7538	46.0689
3.39048	21.9015	26.2981	31.6039	36.5993	41.8164	46.1756
3.4	21.8568	26.3752	31.6667	36.6424	41.8787	46.2847
3.40952	21.8103	26.4576	31.7271	36.689	41.9398	46.3941
3.41905	21.7628	26.5441	31.7845	36.7389	41.9989	46.5012
3.42857	21.7152	26.6335	31.8383	36.7917	42.0551	46.6037
3.4381	21.6682	26.7241	31.8882	36.8471	42.1077	46.6995
3.44762	21.6225	26.8145	31.9342	36.9043	42.1565	46.787
3.45714	21.5788	26.9031	31.9763	36.963	42.2011	46.8648
3.46667	21.5377	26.9885	32.0148	37.0224	42.2416	46.932
3.47619	21.4997	27.069	32.0499	37.0822	42.2782	46.9886
3.48571	21.4654	27.1434	32.0822	37.1418	42.3114	47.0346
3.49524	21.4352	27.2104	32.1121	37.2009	42.3415	47.071
3.50476	21.4096	27.269	32.1401	37.2594	42.3695	47.099
3.51429	21.3891	27.3183	32.1667	37.3171	42.3958	47.1201
3.52381	21.374	27.3579	32.1922	37.3741	42.4213	47.1363
3.53333	21.3648	27.3874	32.2171	37.4306	42.4466	47.1495
3.54286	21.3618	27.4067	32.2415	37.4867	42.4725	47.162
3.55238	21.3653	27.4163	32.2657	37.5427	42.4993	47.1755
3.5619	21.3757	27.4165	32.2895	37.5989	42.5274	47.192
3.57143	21.3931	27.4084	32.3132	37.6553	42.5573	47.213
3.58095	21.4176	27.3929	32.3367	37.7121	42.5891	47.2397
3.59048	21.4492	27.3714	32.3599	37.7692	42.6229	47.2728
3.6	21.488	27.3453	32.3828	37.8265	42.6588	47.3129
3.60952	21.5336	27.3162	32.4056	37.8834	42.6968	47.3599
3.61905	21.5858	27.2857	32.4283	37.9396	42.7369	47.4135
3.62857	21.6441	27.2554	32.4511	37.9944	42.7792	47.473
3.6381	21.7079	27.2268	32.4743	38.0471	42.8237	47.5376
3.64762	21.7765	27.2016	32.4984	38.0967	42.8706	47.6061
3.65714	21.8491	27.1807	32.5236	38.1426	42.92	47.6773
3.66667	21.9246	27.1653	32.5506	38.1839	42.972	47.7499
3.67619	22.0021	27.1562	32.5799	38.2201	43.0269	47.8227
3.68571	22.0805	27.1537	32.6118	38.2506	43.0847	47.8946
3.69524	22.1586	27.1582	32.647	38.2753	43.1455	47.9645
3.70476	22.2353	27.1693	32.6856	38.2942	43.2091	48.0314
3.71429	22.3095	27.1867	32.7279	38.3077	43.2754	48.0948
3.72381	22.3801	27.2097	32.7739	38.3165	43.3439	48.1539
3.73333	22.446	27.2374	32.8235	38.3216	43.414	48.2084
3.74286	22.5065	27.2688	32.8763	38.3242	43.4849	48.258
3.75238	22.5607	27.3027	32.9318	38.3257	43.5556	48.3027
3.7619	22.6082	27.3379	32.9893	38.3279	43.625	48.3424
3.77143	22.6485	27.3732	33.0479	38.3323	43.6919	48.3773
3.78095	22.6815	27.4076	33.1066	38.3407	43.7551	48.4076
3.79048	22.7073	27.4401	33.1643	38.3546	43.8134	48.4337
3.8	22.7261	27.47	33.2198	38.3754	43.8656	48.4559
3.80952	22.7384	27.4967	33.272	38.4041	43.911	48.4747
3.81905	22.745	27.52	33.3199	38.4415	43.9489	48.4908
3.82857	22.7466	27.5398	33.3624	38.4878	43.9791	48.5047
3.8381	22.7445	27.5564	33.3987	38.543	44.0017	48.5173
3.84762	22.7397	27.5702	33.4282	38.6065	44.0172	48.5293
3.85714	22.7335	27.5818	33.4505	38.6773	44.0265	48.5417
3.86667	22.7272	27.5919	33.4652	38.7542	44.0307	48.5553
3.87619	22.7222	27.6013	33.4725	38.8356	44.0315	48.571
3.88571	22.7197	27.6108	33.4728	38.9195	44.0306	48.5897
3.89524	22.7209	27.6213	33.4664	39.0042	44.0297	48.612
3.90476	22.7266	27.6334	33.4542	39.0875	44.0309	48.6387
3.91429	22.7377	27.6477	33.4372	39.1678	44.0359	48.67
3.92381	22.7548	27.6646	33.4166	39.2432	44.0462	48.7062
3.93333	22.7782	27.6842	33.3934	39.3125	44.0631	48.7471
3.94286	22.8078	27.7066	33.3692	39.3744	44.0874	48.7922
3.95238	22.8434	27.7317	33.3453	39.4284	44.1196	48.841
3.9619	22.8844	27.759	33.3231	39.474	44.1596	48.8923
3.97143	22.9302	27.7883	33.3039	39.5114	44.2068	48.945
3.98095	22.9796	27.8189	33.2889	39.541	44.2602	48.9978
3.99048	23.0317	27.8502	33.2791	39.5633	44.3183	49.0492
4	23.085	27.8818	33.2753	39.5794	44.3795	49.0977
4.00952	23.1382	27.9133	33.2782	39.5903	44.4419	49.1419
4.01905	23.1901	27.9442	33.2879	39.5971	44.5033	49.1809
4.02857	23.2393	27.9743	33.3046	39.6009	44.5619	49.2138
4.0381	23.2847	28.0037	33.3278	39.6025	44.6159	49.2401
4.04762	23.3255	28.0325	33.357	39.6029	44.6636	49.2599
4.05714	23.3607	28.061	33.3911	39.6025	44.704	49.2737
4.06667	23.39	28.0896	33.4291	39.6015	44.7364	49.2824
4.07619	23.413	28.119	33.4695	39.6001	44.7604	49.2876
4.08571	23.4299	28.1498	33.5106	39.598	44.7766	49.291
4.09524	23.4408	28.1826	33.5508	39.5949	44.7855	49.2947
4.10476	23.4462	28.2179	33.5883	39.59	44.7886	49.3011
4.11429	23.4468	28.2563	33.6216	39.5829	44.7873	49.3123
4.12381	23.4434	28.2981	33.649	39.573	44.7836	49.3304
4.13333	23.4368	28.3434	33.6693	39.5596	44.7795	49.3575
4.14286	23.428	28.392	33.6816	39.5425	44.7771	49.3948
4.15238	23.4179	28.4436	33.6851	39.5215	44.7783	49.4433
4.1619	23.4071	28.4975	33.6799	39.4968	44.785	49.5031
4.17143	23.3964	28.5529	33.6661	39.4687	44.7987	49.5738
4.18095	23.3862	28.6088	33.6445	39.438	44.8205	49.6543
4.19048	23.3769	28.6638	33.6163	39.4056	44.8509	49.7427
4.2	23.3686	28.7168	33.583	39.3727	44.8903	49.8365
4.20952	23.3612	28.7665	33.5466	39.3406	44.9384	49.933
4.21905	23.3545	28.8116	33.5091	39.3106	44.9943	50.0288
4.22857	23.3482	28.851	33.4729	39.2842	45.0569	50.1207
4.2381	23.3417	28.8839	33.44	39.2625	45.1247	50.2052
4.24762	23.3345	28.9095	33.4126	39.2466	45.1958	50.2794
4.25714	23.3261	28.9276	33.3925	39.2372	45.2685	50.3406
4.26667	23.316	28.9381	33.3812	39.2347	45.3405	50.3865
4.27619	23.3036	28.9414	33.3796	39.2392	45.41	50.4159
4.28571	23.2888	28.9382	33.3882	39.2504	45.4751	50.428
4.29524	23.2713	28.9292	33.4067	39.2675	45.5341	50.4231
4.30476	23.251	28.9158	33.4346	39.2896	45.5857	50.402
4.31429	23.2282	28.8992	33.4705	39.3154	45.6288	50.3665
4.32381	23.2031	28.8809	33.5126	39.3434	45.6627	50.3188
4.33333	23.1763	28.8624	33.5589	39.3721	45.6872	50.2618
4.34286	23.1482	28.845	33.6068	39.4001	45.7022	50.1985
4.35238	23.1196	28.8301	33.654	39.426	45.7084	50.1321
4.3619	23.0913	28.8188	33.6977	39.4487	45.7063	50.066
4.37143	23.064	28.8118	33.7358	39.4672	45.6971	50.0029
4.38095	23.0385	28.8096	33.7661	39.4811	45.682	49.9456
4.39048	23.0155	28.8125	33.7872	39.4903	45.6624	49.8961
4.4	22.9957	28.8203	33.798	39.4948	45.64	49.8559
4.40952	22.9795	28.8325	33.7981	39.4952	45.6162	49.8259
4.41905	22.9675	28.8484	33.7878	39.4924	45.5927	49.8061
4.42857	22.9599	28.8671	33.7678	39.4874	45.5709	49.7963
4.4381	22.9567	28.8874	33.7396	39.4814	45.5521	49.7955
4.44762	22.958	28.908	33.705	39.4757	45.5375	49.8024
4.45714	22.9635	28.9278	33.6663	39.4713	45.5281	49.8153
4.46667	22.9732	28.9455	33.6259	39.4693	45.5246	49.8324
4.47619	22.9864	28.9601	33.5862	39.4704	45.5273	49.8519
4.48571	23.0029	28.9705	33.5498	39.4753	45.5365	49.8722
4.49524	23.0221	28.9763	33.5186	39.484	45.5521	49.8918
4.50476	23.0434	28.9769	33.4944	39.4964	45.5735	49.9098
4.51429	23.0663	28.9723	33.4785	39.5121	45.6002	49.9254
4.52381	23.0902	28.9627	33.4715	39.5303	45.6311	49.9383
4.53333	23.1146	28.9486	33.4736	39.5502	45.6653	49.9487
4.54286	23.1389	28.9307	33.4842	39.5706	45.7014	49.9572
4.55238	23.1627	28.9099	33.5024	39.5905	45.738	49.9645
4.5619	23.1854	28.8874	33.5268	39.6089	45.7737	49.9716
4.57143	23.2068	28.8642	33.5555	39.6248	45.8071	49.9797
4.58095	23.2264	28.8416	33.5865	39.6375	45.8369	49.9898
4.59048	23.2441	28.8207	33.618	39.6467	45.8618	50.0029
4.6	23.2595	28.8025	33.6479	39.6522	45.8807	50.0197
4.60952	23.2725	28.7877	33.6745	39.6543	45.8931	50.0406
4.61905	23.283	28.7771	33.6966	39.6534	45.8982	50.0658
4.62857	23.291	28.7708	33.713	39.6503	45.8959	50.0949
4.6381	23.2967	28.7691	33.7235	39.6461	45.8864	50.1272
4.64762	23.3	28.7717	33.7279	39.6418	45.87	50.1617
4.65714	23.3012	28.7781	33.7268	39.6386	45.8474	50.1972
4.66667	23.3006	28.7875	33.721	39.6374	45.8195	50.2322
4.67619	23.2985	28.7992	33.7118	39.6392	45.7875	50.265
4.68571	23.2953	28.812	33.7006	39.6447	45.7526	50.2941
4.69524	23.2914	28.8248	33.6888	39.654	45.716	50.3178
4.70476	23.2871	28.8365	33.6779	39.6673	45.6789	50.335
4.71429	23.283	28.846	33.6692	39.6839	45.6425	50.3444
4.72381	23.2794	28.8522	33.6637	39.7031	45.6076	50.3454
4.73333	23.2767	28.8544	33.6621	39.7236	45.575	50.3376
4.74286	23.2752	28.8519	33.6646	39.7442	45.5448	50.3209
4.75238	23.2751	28.8443	33.6712	39.763	45.5174	50.2958
4.7619	23.2765	28.8314	33.6813	39.7783	45.4922	50.263
4.77143	23.2795	28.8133	33.694	39.7883	45.4688	50.2235
4.78095	23.2839	28.7904	33.708	39.7915	45.4463	50.1786
4.79048	23.2895	28.7633	33.7221	39.7864	45.4237	50.1298
4.8	23.2961	28.7325	33.7347	39.7719	45.3998	50.0787
4.80952	23.3032	28.699	33.7446	39.7474	45.3735	50.0267
4.81905	23.3104	28.6637	33.7505	39.7128	45.3436	49.9752
4.82857	23.3172	28.6277	33.7513	39.6682	45.3093	49.9257
4.8381	23.323	28.5917	33.7465	39.6144	45.2699	49.8793
4.84762	23.3273	28.5568	33.7358	39.5528	45.2249	49.8366
4.85714	23.3296	28.5237	33.7193	39.485	45.1745	49.7985
4.86667	23.3296	28.4931	33.6976	39.413	45.119	49.765
4.87619	23.327	28.4653	33.6716	39.3389	45.0592	49.7362
4.88571	23.3214	28.4407	33.6425	39.2653	44.9964	49.7117
4.89524	23.3129	28.4195	33.6116	39.1944	44.932	49.691
4.90476	23.3016	28.4015	33.5804	39.1285	44.8677	49.6733
4.91429	23.2875	28.3865	33.5503	39.0697	44.8053	49.6576
4.92381	23.2711	28.3743	33.5227	39.0198	44.7468	49.6429
4.93333	23.2527	28.3645	33.4986	38.9801	44.6938	49.628
4.94286	23.2329	28.3564	33.4788	38.9516	44.6477	49.6118
4.95238	23.2121	28.3497	33.4637	38.9349	44.6098	49.5931
4.9619	23.1911	28.3439	33.4535	38.9298	44.5807	49.5711
4.97143	23.1704	28.3383	33.4479	38.9361	44.5607	49.5448
4.98095	23.1505	28.3326	33.4462	38.9528	44.5494	49.5135
4.99048	23.132	28.3263	33.4476	38.9787	44.546	49.4769
5	23.1153	28.3189	33.451	39.0121	44.5491	49.4348
5.00952	23.1007	28.3102	33.4555	39.0514	44.5569	49.3871
5.01905	23.0884	28.2998	33.4599	39.0945	44.5674	49.3344
5.02857	23.0784	28.2873	33.4632	39.1393	44.5782	49.2772
5.0381	23.0706	28.2724	33.4648	39.184	44.5871	49.2163
5.04762	23.065	28.2549	33.4642	39.2264	44.5917	49.1529
5.05714	23.0611	28.2344	33.4613	39.2647	44.59	49.0882
5.06667	23.0585	28.2107	33.4562	39.2974	44.5804	49.0237
5.07619	23.0568	28.1833	33.4496	39.323	44.5618	48.9608
5.08571	23.0555	28.1521	33.4422	39.3404	44.5336	48.9011
5.09524	23.0539	28.1168	33.4349	39.3488	44.4957	48.846
5.10476	23.0516	28.0773	33.429	39.3477	44.449	48.7969
5.11429	23.048	28.0336	33.4254	39.3368	44.3946	48.7549
5.12381	23.0428	27.9858	33.4253	39.3161	44.3344	48.7208
5.13333	23.0356	27.9341	33.4294	39.2861	44.2706	48.6952
5.14286	23.0262	27.8791	33.4382	39.2472	44.2058	48.6783
5.15238	23.0144	27.8213	33.4519	39.2003	44.1427	48.6699
5.1619	23.0003	27.7616	33.4702	39.1463	44.084	48.6695
5.17143	22.9841	27.701	33.4924	39.0863	44.0321	48.676
5.18095	22.9659	27.6408	33.5174	39.0215	43.9893	48.6881
5.19048	22.9461	27.5822	33.5436	38.9532	43.9571	48.7043
5.2	22.9252	27.5266	33.5693	38.8826	43.9366	48.7227
5.20952	22.9036	27.4751	33.5925	38.811	43.9284	48.7412
5.21905	22.8819	27.4293	33.6111	38.7395	43.9322	48.7579
5.22857	22.8606	27.39	33.623	38.6694	43.947	48.7707
5.2381	22.84	27.3582	33.6265	38.6016	43.9714	48.7779
5.24762	22.8205	27.3345	33.6199	38.537	44.0034	48.7778
5.25714	22.8025	27.3192	33.602	38.4763	44.0404	48.7692
5.26667	22.786	27.312	33.572	38.42	44.0797	48.751
5.27619	22.771	27.3127	33.5295	38.3685	44.1187	48.7229
5.28571	22.7573	27.3203	33.4748	38.3221	44.1544	48.6846
5.29524	22.7446	27.3336	33.4086	38.2808	44.1844	48.6367
5.30476	22.7323	27.3514	33.3321	38.2446	44.2065	48.5799
5.31429	22.7199	27.3719	33.2468	38.2133	44.219	48.5151
5.32381	22.7066	27.3933	33.1546	38.1867	44.2207	48.4438
5.33333	22.6916	27.414	33.0574	38.1645	44.2112	48.3675
5.34286	22.6742	27.4323	32.9574	38.1463	44.1904	48.2877
5.35238	22.6534	27.4466	32.8567	38.1317	44.159	48.2061
5.3619	22.6287	27.4556	32.7574	38.1205	44.1182	48.1241
5.37143	22.5994	27.4584	32.6612	38.1124	44.0695	48.043
5.38095	22.5652	27.4544	32.5697	38.1069	44.0147	47.964
5.39048	22.5259	27.4434	32.4842	38.1039	43.956	47.8878
5.4	22.4814	27.4255	32.4055	38.103	43.8954	47.815
5.40952	22.4321	27.4012	32.3344	38.104	43.8348	47.7457
5.41905	22.3786	27.3715	32.2712	38.1067	43.776	47.6801
5.42857	22.3214	27.3373	32.216	38.1106	43.7204	47.6178
5.4381	22.2618	27.2998	32.1687	38.1155	43.669	47.5586
5.44762	22.2007	27.2604	32.1292	38.1208	43.6224	47.5019
5.45714	22.1394	27.2203	32.0971	38.1261	43.5806	47.4474
5.46667	22.0793	27.1806	32.0723	38.1306	43.5435	47.3946
5.47619	22.0216	27.1424	32.0543	38.1337	43.5102	47.3432
5.48571	21.9675	27.1063	32.0429	38.1344	43.4798	47.2932
5.49524	21.9182	27.0729	32.038	38.132	43.4509	47.2446
5.50476	21.8744	27.0422	32.0393	38.1255	43.4222	47.1975
5.51429	21.8369	27.0142	32.0467	38.1139	43.3922	47.1525
5.52381	21.8061	26.9885	32.0601	38.0964	43.3595	47.11
5.53333	21.7819	26.9645	32.0792	38.0723	43.3229	47.0706
5.54286	21.7644	26.9417	32.1036	38.0408	43.2812	47.0349
5.55238	21.7529	26.9191	32.1329	38.0017	43.2339	47.0034
5.5619	21.7469	26.8962	32.1664	37.9546	43.1805	46.9766
5.57143	21.7454	26.8722	32.2031	37.8996	43.1207	46.9547
5.58095	21.7476	26.8468	32.2419	37.837	43.0547	46.9376
5.59048	21.7524	26.8196	32.2814	37.7674	42.9831	46.925
5.6	21.7587	26.7906	32.3202	37.6916	42.9064	46.9164
5.60952	21.7657	26.76	32.3564	37.6107	42.8254	46.9109
5.61905	21.7724	26.7281	32.3884	37.526	42.7412	46.9074
5.62857	21.7783	26.6956	32.4143	37.4387	42.6546	46.9047
5.6381	21.7828	26.6632	32.4324	37.3503	42.5666	46.9014
5.64762	21.7858	26.6315	32.4412	37.2624	42.4781	46.8962
5.65714	21.787	26.6014	32.4394	37.1761	42.3901	46.8877
5.66667	21.7867	26.5734	32.426	37.0929	42.3031	46.8748
5.67619	21.7851	26.5482	32.4004	37.0138	42.2179	46.8565
5.68571	21.7825	26.5259	32.3624	36.9395	42.135	46.8323
5.69524	21.7792	26.5067	32.3123	36.8708	42.0548	46.8019
5.70476	21.7756	26.4902	32.2508	36.8079	41.9776	46.7654
5.71429	21.7719	26.4761	32.179	36.7509	41.9038	46.7232
5.72381	21.7682	26.4636	32.0982	36.6996	41.8336	46.676
5.73333	21.7642	26.4517	32.0102	36.6536	41.7672	46.625
5.74286	21.7597	26.4395	31.9169	36.6122	41.7049	46.5712
5.75238	21.754	26.426	31.8202	36.5746	41.6468	46.516
5.7619	21.7462	26.41	31.722	36.5402	41.5933	46.4607
5.77143	21.7354	26.3907	31.6243	36.5078	41.5444	46.4063
5.78095	21.7203	26.3674	31.5287	36.4767	41.5001	46.3538
5.79048	21.6996	26.3397	31.4367	36.446	41.4606	46.3038
5.8	21.6721	26.3074	31.3493	36.415	41.4256	46.2565
5.80952	21.6365	26.2706	31.2674	36.383	41.3948	46.2119
5.81905	21.5917	26.2299	31.1913	36.3495	41.3678	46.1693
5.82857	21.5371	26.1861	31.1213	36.314	41.3436	46.1279
5.8381	21.472	26.1401	31.0572	36.2762	41.3216	46.0864
5.84762	21.3963	26.0932	30.9986	36.2361	41.3005	46.0432
5.85714	21.3104	26.0465	30.9448	36.1934	41.2792	45.9969
5.86667	21.215	26.0014	30.8952	36.1482	41.2563	45.9457
5.87619	21.1112	25.9589	30.849	36.1003	41.2304	45.888
5.88571	21.0005	25.92	30.8055	36.05	41.2002	45.8225
5.89524	20.8849	25.8854	30.7639	35.9973	41.1644	45.7481
5.90476	20.7664	25.8555	30.7237	35.9423	41.1222	45.6642
5.91429	20.6473	25.8303	30.6843	35.885	41.0726	45.5705
5.92381	20.5301	25.8095	30.6456	35.8257	41.0154	45.4673
5.93333	20.4171	25.7923	30.6071	35.7645	40.9504	45.3554
5.94286	20.3105	25.7779	30.5689	35.7017	40.878	45.236
5.95238	20.2121	25.7651	30.5308	35.6375	40.7989	45.1108
5.9619	20.1238	25.7526	30.4928	35.5724	40.7142	44.9817
5.97143	20.0468	25.739	30.4548	35.5068	40.6255	44.8511
5.98095	19.9818	25.7229	30.4168	35.4413	40.5343	44.7211
5.99048	19.9294	25.7031	30.3785	35.3766	40.4424	44.5943
6	19.8894	25.6786	30.3396	35.3133	40.3518	44.4726
6.00952	19.8614	25.6487	30.2997	35.2523	40.2642	44.3581
6.01905	19.8444	25.613	30.2581	35.1943	40.1814	44.2525
6.02857	19.8374	25.5713	30.2143	35.1401	40.1046	44.1569
6.0381	19.8387	25.5238	30.1675	35.0904	40.0349	44.0721
6.04762	19.8468	25.4712	30.117	35.0457	39.973	43.9985
6.05714	19.8599	25.4142	30.0622	35.0064	39.919	43.9357
6.06667	19.8761	25.3538	30.0026	34.9727	39.8726	43.8834
6.07619	19.8939	25.2912	29.9379	34.9445	39.8331	43.8403
6.08571	19.9116	25.2275	29.868	34.9216	39.7995	43.8053
6.09524	19.9276	25.164	29.7931	34.9034	39.7701	43.7767
6.10476	19.9409	25.1016	29.7138	34.889	39.7435	43.7529
6.11429	19.9503	25.0415	29.631	34.8775	39.7177	43.7319
6.12381	19.9551	24.9842	29.5458	34.8676	39.691	43.7122
6.13333	19.9548	24.9305	29.4597	34.8579	39.6616	43.6921
6.14286	19.9489	24.8804	29.3744	34.847	39.628	43.6699
6.15238	19.9375	24.8343	29.2915	34.8336	39.5888	43.6444
6.1619	19.9205	24.7919	29.2129	34.8161	39.5431	43.6146
6.17143	19.8981	24.7531	29.1402	34.7935	39.4903	43.5795
6.18095	19.8705	24.7174	29.0748	34.7645	39.4302	43.5386
6.19048	19.8382	24.6845	29.018	34.7285	39.3629	43.4915
6.2	19.8016	24.6538	28.9703	34.6849	39.2888	43.438
6.20952	19.761	24.6249	28.932	34.6333	39.2088	43.3783
6.21905	19.7169	24.5975	28.9028	34.574	39.1237	43.3126
6.22857	19.6698	24.5713	28.8817	34.507	39.0348	43.241
6.2381	19.6199	24.5458	28.8674	34.4332	38.9431	43.1641
6.24762	19.5679	24.521	28.8578	34.3532	38.8497	43.0822
6.25714	19.5141	24.4967	28.8508	34.2681	38.7557	42.9961
6.26667	19.4588	24.4726	28.8435	34.1789	38.662	42.9062
6.27619	19.4025	24.4487	28.8333	34.0867	38.5693	42.8133
6.28571	19.3455	24.4246	28.8174	33.9927	38.478	42.7179
6.29524	19.2883	24.4	28.7931	33.8979	38.3885	42.6207
6.30476	19.2313	24.3745	28.7582	33.8032	38.3009	42.5225
6.31429	19.1749	24.3475	28.7107	33.7095	38.2151	42.4241
6.32381	19.1195	24.3182	28.6496	33.6174	38.131	42.326
6.33333	19.0654	24.286	28.5742	33.5273	38.0483	42.2292
6.34286	19.0131	24.2499	28.4847	33.4394	37.9669	42.1343
6.35238	18.963	24.2091	28.3823	33.3539	37.8864	42.0419
6.3619	18.9154	24.1628	28.2684	33.2706	37.8066	41.9528
6.37143	18.8705	24.1102	28.1457	33.1893	37.7276	41.8673
6.38095	18.8288	24.0509	28.0169	33.1098	37.6492	41.7859
6.39048	18.7903	23.9845	27.8856	33.0318	37.5716	41.7087
6.4	18.7554	23.9111	27.7553	32.9547	37.4949	41.6357
6.40952	18.7241	23.8311	27.6297	32.8785	37.4194	41.5668
6.41905	18.6966	23.7451	27.5123	32.8026	37.3453	41.5014
6.42857	18.6729	23.6543	27.4064	32.7269	37.2727	41.4389
6.4381	18.6529	23.56	27.3147	32.6514	37.2019	41.3785
6.44762	18.6367	23.464	27.2394	32.5759	37.1329	41.3192
6.45714	18.6241	23.3681	27.1816	32.5005	37.0658	41.2598
6.46667	18.6148	23.2743	27.1419	32.4256	37.0003	41.1991
6.47619	18.6085	23.1846	27.12	32.3512	36.9361	41.1358
6.48571	18.605	23.1009	27.1148	32.2779	36.8729	41.0688
6.49524	18.6036	23.0248	27.1241	32.2059	36.8102	40.9968
6.50476	18.6037	22.9576	27.1455	32.1357	36.7474	40.9189
6.51429	18.6048	22.9001	27.1758	32.0679	36.6839	40.8343
6.52381	18.6059	22.8527	27.2116	32.0027	36.6193	40.7424
6.53333	18.6061	22.8152	27.2493	31.9407	36.553	40.6431
6.54286	18.6044	22.7869	27.2854	31.882	36.4847	40.5362
6.55238	18.5999	22.7665	27.3164	31.827	36.4141	40.4222
6.5619	18.5913	22.7523	27.3394	31.7756	36.3412	40.3016
6.57143	18.5777	22.742	27.3519	31.7278	36.2661	40.1753
6.58095	18.558	22.7334	27.3521	31.6835	36.189	40.0442
6.59048	18.5312	22.724	27.3389	31.6422	36.1104	39.9097
6.6	18.4968	22.7111	27.3117	31.6034	36.0306	39.773
6.60952	18.4539	22.6925	27.2709	31.5664	35.9503	39.6355
6.61905	18.4025	22.6663	27.2172	31.5304	35.8701	39.4985
6.62857	18.3423	22.6308	27.1522	31.4943	35.7905	39.3634
6.6381	18.2736	22.5851	27.0776	31.457	35.7119	39.2313
6.64762	18.1972	22.5288	26.9954	31.4173	35.6349	39.1032
6.65714	18.1138	22.4622	26.908	31.374	35.5595	38.98
6.66667	18.0247	22.3863	26.8173	31.3259	35.486	38.8623
6.67619	17.9315	22.3026	26.7255	31.2719	35.4142	38.7505
6.68571	17.8357	22.2132	26.6342	31.211	35.3441	38.6448
6.69524	17.7394	22.1207	26.5447	31.1422	35.2753	38.5453
6.70476	17.6444	22.0278	26.4579	31.065	35.2076	38.4518
6.71429	17.5529	21.9373	26.3742	30.9792	35.1405	38.3639
6.72381	17.4667	21.852	26.2935	30.8847	35.0738	38.2811
6.73333	17.3875	21.7742	26.2154	30.7819	35.0072	38.2029
6.74286	17.317	21.7062	26.1389	30.6715	34.9404	38.1286
6.75238	17.2563	21.6491	26.0629	30.5545	34.8735	38.0575
6.7619	17.2062	21.6039	25.9862	30.4325	34.8064	37.9889
6.77143	17.1671	21.5706	25.9075	30.307	34.7394	37.922
6.78095	17.1391	21.5483	25.8254	30.1799	34.6725	37.8561
6.79048	17.1217	21.5356	25.7388	30.0533	34.606	37.7905
6.8	17.1139	21.5303	25.6469	29.9293	34.5402	37.7244
6.80952	17.1146	21.5297	25.5493	29.8098	34.4751	37.6573
6.81905	17.122	21.5306	25.4458	29.6969	34.4109	37.5886
6.82857	17.1344	21.5296	25.3366	29.5921	34.3473	37.5176
6.8381	17.1497	21.5236	25.2226	29.4968	34.2839	37.444
6.84762	17.1656	21.5092	25.1046	29.4121	34.2201	37.3674
6.85714	17.1802	21.4837	24.984	29.3385	34.155	37.2874
6.86667	17.1912	21.4449	24.8622	29.2759	34.0875	37.2038
6.87619	17.1968	21.3913	24.7411	29.2241	34.0162	37.1165
6.88571	17.1953	21.3223	24.6223	29.1822	33.9398	37.0254
6.89524	17.1853	21.2379	24.5074	29.149	33.8568	36.9306
6.90476	17.1659	21.1392	24.3978	29.1228	33.7658	36.8323
6.91429	17.1364	21.0281	24.295	29.1019	33.6655	36.7307
6.92381	17.0964	20.9072	24.1997	29.0844	33.555	36.6263
6.93333	17.0461	20.7795	24.1128	29.068	33.4337	36.5194
6.94286	16.9859	20.6486	24.0346	29.0511	33.3015	36.4107
6.95238	16.9165	20.5182	23.9649	29.0316	33.1587	36.3006
6.9619	16.839	20.3918	23.9035	29.008	33.0062	36.1898
6.97143	16.7546	20.2729	23.8498	28.9792	32.8454	36.0789
6.98095	16.6647	20.1643	23.8028	28.9441	32.6782	35.9683
6.99048	16.5706	20.0683	23.7616	28.9024	32.5068	35.8586
7	16.474	19.9863	23.7249	28.8538	32.3339	35.7502
7.00952	16.3762	19.9191	23.6916	28.7985	32.1621	35.6432
7.01905	16.2788	19.8664	23.6605	28.7372	31.9943	35.5379
7.02857	16.1828	19.827	23.6303	28.6705	31.8331	35.4342
7.0381	16.0896	19.799	23.6002	28.5993	31.6807	35.3321
7.04762	16	19.7799	23.5692	28.5245	31.5393	35.2312
7.05714	15.9149	19.7667	23.5365	28.4472	31.4101	35.1311
7.06667	15.8347	19.756	23.5017	28.3681	31.294	35.0315
7.07619	15.7601	19.7445	23.4643	28.2878	31.1912	34.9317
7.08571	15.6911	19.7289	23.4241	28.2068	31.101	34.8313
7.09524	15.6278	19.7063	23.3811	28.1253	31.0224	34.7297
7.10476	15.5702	19.6745	23.3353	28.0431	30.9536	34.6264
7.11429	15.5179	19.6316	23.2869	27.9598	30.8926	34.5211
7.12381	15.4706	19.5768	23.2361	27.8749	30.8369	34.4134
7.13333	15.4279	19.5099	23.1833	27.7876	30.7838	34.3032
7.14286	15.3891	19.4317	23.1287	27.6971	30.7308	34.1906
7.15238	15.3538	19.3436	23.0727	27.6024	30.6755	34.0756
7.1619	15.3211	19.2475	23.0157	27.5027	30.6157	33.9586
7.17143	15.2904	19.1461	22.9579	27.3975	30.5497	33.8401
7.18095	15.2611	19.042	22.8996	27.2863	30.4764	33.7205
7.19048	15.2323	18.9381	22.8412	27.1689	30.3951	33.6007
7.2	15.2035	18.8372	22.7827	27.0455	30.3059	33.4813
7.20952	15.1739	18.7418	22.7243	26.9166	30.2093	33.3631
7.21905	15.1429	18.6538	22.6662	26.7831	30.1063	33.2467
7.22857	15.1101	18.5748	22.6082	26.646	29.9983	33.1329
7.2381	15.075	18.5053	22.5504	26.5069	29.8871	33.0222
7.24762	15.0371	18.4456	22.4926	26.3674	29.7746	32.9151
7.25714	14.9964	18.3949	22.4345	26.2293	29.6627	32.8119
7.26667	14.9527	18.3521	22.3758	26.0942	29.5531	32.7127
7.27619	14.9059	18.3153	22.3161	25.964	29.4474	32.6176
7.28571	14.8563	18.2825	22.2549	25.8404	29.3467	32.5263
7.29524	14.804	18.2513	22.1918	25.7245	29.2519	32.4386
7.30476	14.7495	18.2194	22.1262	25.6176	29.1633	32.3538
7.31429	14.6933	18.1846	22.0576	25.5204	29.0806	32.2714
7.32381	14.6359	18.1449	21.9855	25.4332	29.0035	32.1906
7.33333	14.578	18.0988	21.9094	25.3559	28.9309	32.1107
7.34286	14.5202	18.0454	21.8292	25.2881	28.8615	32.0307
7.35238	14.4632	17.9842	21.7445	25.2289	28.794	31.95
7.3619	14.4077	17.9154	21.6555	25.1771	28.7268	31.8675
7.37143	14.3542	17.8397	21.5623	25.1313	28.6584	31.7825
7.38095	14.3033	17.7584	21.4653	25.0898	28.5874	31.6942
7.39048	14.2553	17.6729	21.3653	25.0508	28.5126	31.6021
7.4	14.2104	17.585	21.2629	25.0123	28.4331	31.5056
7.40952	14.1687	17.4967	21.1594	24.9725	28.3484	31.4044
7.41905	14.1302	17.4097	21.0557	24.9296	28.2582	31.2981
7.42857	14.0945	17.3258	20.9533	24.8819	28.1627	31.1867
7.4381	14.0612	17.2461	20.8534	24.828	28.0623	31.0701
7.44762	14.0297	17.1716	20.7573	24.7666	27.9576	30.9487
7.45714	13.9993	17.1029	20.6662	24.6968	27.8497	30.8226
7.46667	13.9691	17.0397	20.5812	24.618	27.7394	30.6924
7.47619	13.9383	16.9817	20.5029	24.5298	27.6279	30.5587
7.48571	13.9059	16.928	20.4321	24.4322	27.5163	30.422
7.49524	13.8711	16.8773	20.3688	24.3253	27.4053	30.2831
7.50476	13.8331	16.8283	20.3131	24.2097	27.2959	30.1428
7.51429	13.7912	16.7794	20.2643	24.0862	27.1884	30.0019
7.52381	13.7448	16.7292	20.2218	23.9555	27.0833	29.8612
7.53333	13.6937	16.6764	20.1844	23.8188	26.9806	29.7216
7.54286	13.6376	16.6199	20.1507	23.6772	26.8801	29.5836
7.55238	13.5766	16.559	20.1192	23.532	26.7815	29.448
7.5619	13.5112	16.4935	20.0881	23.3845	26.6844	29.3152
7.57143	13.4417	16.4232	20.0558	23.2361	26.588	29.1856
7.58095	13.369	16.3487	20.0206	23.088	26.4917	29.0594
7.59048	13.294	16.2708	19.9807	22.9415	26.3947	28.9368
7.6	13.2175	16.1904	19.9349	22.7977	26.2965	28.8175
7.60952	13.1406	16.1089	19.8819	22.6576	26.1964	28.7014
7.61905	13.0645	16.0273	19.8209	22.5223	26.0939	28.588
7.62857	12.99	15.9471	19.7514	22.3924	25.9886	28.4768
7.6381	12.918	15.8691	19.673	22.2687	25.8803	28.3672
7.64762	12.8492	15.7943	19.586	22.1515	25.7689	28.2584
7.65714	12.7841	15.7233	19.4907	22.0413	25.6542	28.1498
7.66667	12.7229	15.6563	19.3879	21.9381	25.5364	28.0405
7.67619	12.6656	15.5932	19.2785	21.8418	25.4157	27.93
7.68571	12.6118	15.5336	19.1635	21.7524	25.2922	27.8176
7.69524	12.561	15.4769	19.0443	21.6696	25.1662	27.7028
7.70476	12.5125	15.4222	18.9219	21.5928	25.0379	27.5851
7.71429	12.4653	15.3686	18.7977	21.5215	24.9076	27.4645
7.72381	12.4184	15.315	18.6727	21.4551	24.7755	27.3407
7.73333	12.3706	15.2607	18.548	21.3927	24.6421	27.2139
7.74286	12.321	15.2048	18.4245	21.3337	24.5075	27.0843
7.75238	12.2685	15.1467	18.3029	21.2771	24.3722	26.9522
7.7619	12.2125	15.0863	18.1837	21.2221	24.2365	26.8179
7.77143	12.1523	15.0234	18.0673	21.1678	24.1008	26.682
7.78095	12.0878	14.9584	17.9538	21.1133	23.9657	26.545
7.79048	12.019	14.8918	17.8434	21.0578	23.8317	26.4074
7.8	11.9462	14.8241	17.736	21.0003	23.6994	26.2697
7.80952	11.8703	14.7562	17.6315	20.9402	23.5695	26.1322
7.81905	11.792	14.689	17.5297	20.8768	23.4426	25.9953
7.82857	11.7127	14.6231	17.4305	20.8092	23.3194	25.8593
7.8381	11.6336	14.5591	17.3335	20.7371	23.2005	25.7243
7.84762	11.556	14.4975	17.2388	20.6598	23.0865	25.5903
7.85714	11.4813	14.4384	17.1462	20.5771	22.9777	25.4574
7.86667	11.4106	14.3815	17.0556	20.4887	22.8743	25.3256
7.87619	11.3448	14.3266	16.9671	20.3944	22.7765	25.1947
7.88571	11.2845	14.2727	16.8805	20.2944	22.684	25.0648
7.89524	11.23	14.2189	16.796	20.1887	22.5964	24.9357
7.90476	11.1811	14.1641	16.7135	20.0776	22.5131	24.8077
7.91429	11.1371	14.107	16.6332	19.9618	22.4331	24.6808
7.92381	11.0969	14.0464	16.555	19.8417	22.3556	24.5552
7.93333	11.0592	13.981	16.4788	19.7181	22.2791	24.4313
7.94286	11.0223	13.91	16.4046	19.592	22.2025	24.3096
7.95238	10.9842	13.8327	16.3322	19.4642	22.1243	24.1904
7.9619	10.9429	13.7486	16.2613	19.3357	22.0432	24.0744
7.97143	10.8965	13.6579	16.1917	19.2076	21.9581	23.9621
7.98095	10.8433	13.5607	16.1231	19.0807	21.8678	23.854
7.99048	10.7817	13.458	16.055	18.9561	21.7714	23.7503
8	10.7108	13.3506	15.9869	18.8345	21.6683	23.6515
8.00952	10.6299	13.2401	15.9185	18.7165	21.5581	23.5574
8.01905	10.5392	13.1279	15.8493	18.6024	21.4409	23.468
8.02857	10.4394	13.0156	15.7788	18.4925	21.3169	23.3829
8.0381	10.3315	12.9049	15.7066	18.3867	21.1867	23.3014
8.04762	10.2176	12.7975	15.6324	18.2846	21.051	23.2225
8.05714	10.0997	12.6948	15.5558	18.1858	20.9109	23.1452
8.06667	9.98048	12.5978	15.4766	18.0894	20.7676	23.0681
8.07619	9.86274	12.5078	15.3947	17.9946	20.6224	22.9898
8.08571	9.74927	12.4251	15.3099	17.9003	20.4765	22.9088
8.09524	9.64275	12.3501	15.2223	17.8054	20.3313	22.8237
8.10476	9.54556	12.2828	15.1318	17.7087	20.1879	22.7331
8.11429	9.4596	12.2227	15.0386	17.6094	20.0474	22.6357
8.12381	9.3862	12.1693	14.9428	17.5065	19.9105	22.5308
8.13333	9.32599	12.1217	14.8447	17.3994	19.7779	22.4175
8.14286	9.27888	12.0787	14.7446	17.2877	19.6501	22.2957
8.15238	9.24401	12.0392	14.6427	17.1715	19.527	22.1655
8.1619	9.2198	12.002	14.5393	17.0509	19.4089	22.0273
8.17143	9.20406	11.9657	14.4348	16.9267	19.2952	21.8821
8.18095	9.19406	11.9292	14.3296	16.7997	19.1858	21.7309
8.19048	9.18674	11.8912	14.224	16.6712	19.0801	21.5752
8.2	9.17886	11.8505	14.1183	16.5427	18.9775	21.4167
8.20952	9.1672	11.8062	14.0129	16.4157	18.8775	21.2571
8.21905	9.14877	11.7574	13.9081	16.292	18.7797	21.0981
8.22857	9.12099	11.7033	13.8041	16.1731	18.6835	20.9414
8.2381	9.08187	11.6433	13.7014	16.0607	18.5886	20.7883
8.24762	9.03008	11.5768	13.6	15.9561	18.4949	20.6401
8.25714	8.96512	11.5037	13.5001	15.8604	18.4023	20.4976
8.26667	8.88732	11.4236	13.402	15.7741	18.3107	20.3612
8.27619	8.79779	11.3366	13.3057	15.6975	18.2203	20.231
8.28571	8.69843	11.2428	13.2113	15.6305	18.1312	20.1066
8.29524	8.59174	11.1427	13.1188	15.5725	18.0438	19.9874
8.30476	8.48074	11.0368	13.028	15.5224	17.9581	19.8722
8.31429	8.36871	10.926	12.9391	15.4787	17.8741	19.7599
8.32381	8.25906	10.8111	12.8517	15.4396	17.792	19.6489
8.33333	8.15505	10.6934	12.7659	15.4032	17.7115	19.5379
8.34286	8.05964	10.5742	12.6812	15.3673	17.6322	19.4255
8.35238	7.97526	10.4549	12.5976	15.3297	17.5535	19.3103
8.3619	7.90371	10.3372	12.5147	15.2883	17.4748	19.1913
8.37143	7.84599	10.2225	12.4324	15.2412	17.3949	19.0679
8.38095	7.80228	10.1124	12.3502	15.1867	17.3128	18.9397
8.39048	7.7719	10.0082	12.268	15.1234	17.2272	18.8067
8.4	7.7534	9.91109	12.1855	15.0504	17.1368	18.6693
8.40952	7.74459	9.82205	12.1024	14.9674	17.0405	18.5282
8.41905	7.74272	9.74164	12.0185	14.8742	16.9369	18.3845
8.42857	7.74465	9.67011	11.9336	14.7712	16.8251	18.2394
8.4381	7.74701	9.60729	11.8475	14.6594	16.7044	18.0944
8.44762	7.74645	9.55264	11.7601	14.5399	16.5742	17.9509
8.45714	7.73984	9.50526	11.6714	14.4142	16.4344	17.8102
8.46667	7.7244	9.46391	11.5813	14.2839	16.2855	17.6736
8.47619	7.69795	9.42707	11.4898	14.1508	16.1279	17.542
8.48571	7.65895	9.39306	11.3971	14.0167	15.963	17.4159
8.49524	7.60664	9.3601	11.3034	13.8831	15.7921	17.2956
8.50476	7.54102	9.32641	11.2088	13.7516	15.6171	17.1809
8.51429	7.46289	9.29034	11.1135	13.6232	15.44	17.0713
8.52381	7.37369	9.25042	11.018	13.499	15.263	16.9658
8.53333	7.27549	9.20546	10.9225	13.3793	15.0885	16.8632
8.54286	7.17077	9.15461	10.8274	13.2643	14.9186	16.762
8.55238	7.06228	9.0974	10.7331	13.1538	14.7555	16.6606
8.5619	6.95286	9.03374	10.6398	13.0472	14.601	16.5574
8.57143	6.84524	8.96393	10.5478	12.9437	14.4566	16.451
8.58095	6.74191	8.88858	10.4574	12.8422	14.3232	16.3399
8.59048	6.64492	8.80861	10.3686	12.7415	14.2016	16.2231
8.6	6.55583	8.72508	10.2815	12.6404	14.0917	16.0999
8.60952	6.47556	8.6392	10.1961	12.5375	13.9932	15.9701
8.61905	6.40445	8.55217	10.1121	12.4318	13.9052	15.8337
8.62857	6.34218	8.46511	10.0292	12.3222	13.8262	15.6914
8.6381	6.28792	8.37898	9.94695	12.208	13.7546	15.5441
8.64762	6.24033	8.2945	9.86489	12.0888	13.6884	15.3931
8.65714	6.19774	8.21214	9.78242	11.9643	13.6254	15.2399
8.66667	6.15828	8.13203	9.6989	11.8347	13.5633	15.0863
8.67619	6.12001	8.05405	9.61369	11.7006	13.5001	14.934
8.68571	6.08108	7.97778	9.52619	11.5625	13.4335	14.7846
8.69524	6.03986	7.90261	9.43585	11.4215	13.362	14.6396
8.70476	5.99505	7.82774	9.34225	11.2787	13.2839	14.5001
8.71429	5.94578	7.75233	9.2451	11.1353	13.1982	14.3672
8.72381	5.8916	7.67552	9.14426	10.9927	13.1041	14.2411
8.73333	5.83256	7.59655	9.0398	10.8521	13.0013	14.1218
8.74286	5.76913	7.51483	8.93198	10.7146	12.8901	14.009
8.75238	5.70217	7.42997	8.82124	10.5813	12.7707	13.9018
8.7619	5.6328	7.34185	8.70823	10.4529	12.6441	13.799
8.77143	5.56232	7.25063	8.59372	10.33	12.5111	13.6992
8.78095	5.49207	7.15675	8.47862	10.2128	12.3731	13.6007
8.79048	5.4233	7.06088	8.36389	10.1015	12.2312	13.5018
8.8	5.35706	6.96392	8.25054	9.9957	12.0868	13.4008
8.80952	5.2941	6.86691	8.13952	9.895	11.9411	13.2963
8.81905	5.23478	6.77093	8.03172	9.79873	11.7953	13.1869
8.82857	5.17902	6.67709	7.92789	9.70608	11.6503	13.0716
8.8381	5.12632	6.58637	7.8286	9.61616	11.507	12.9497
8.84762	5.07577	6.49964	7.73422	9.52806	11.3659	12.821
8.85714	5.02611	6.41751	7.6449	9.44088	11.2274	12.6856
8.86667	4.9758	6.34037	7.56057	9.35382	11.0918	12.544
8.87619	4.9232	6.2683	7.48093	9.26619	10.9592	12.3968
8.88571	4.86661	6.20112	7.4055	9.17746	10.8294	12.2452
8.89524	4.80451	6.13838	7.33363	9.08726	10.7022	12.0902
8.90476	4.73559	6.07938	7.26456	8.99545	10.5775	11.933
8.91429	4.65896	6.02328	7.19747	8.90203	10.455	11.7749
8.92381	4.57419	5.96911	7.13154	8.80718	10.3343	11.617
8.93333	4.48138	5.91583	7.06598	8.7112	10.215	11.4601
8.94286	4.38122	5.86245	7.0001	8.61448	10.097	11.3048
8.95238	4.27497	5.80804	6.93335	8.51748	9.97998	11.1516
8.9619	4.16439	5.75183	6.86534	8.42063	9.86353	11.0005
8.97143	4.05171	5.69319	6.79586	8.32434	9.7474	10.8513
8.98095	3.93945	5.63172	6.72489	8.2289	9.6313	10.7035
8.99048	3.83034	5.56724	6.65256	8.13452	9.51489	10.5565
9	3.72715	5.49975	6.57917	8.04124	9.39785	10.4094
9.00952	3.6325	5.42947	6.50513	7.94894	9.27982	10.2614
9.01905	3.54877	5.35674	6.43091	7.85735	9.16043	10.1115
9.02857	3.47789	5.28207	6.35701	7.76608	9.03932	9.95899
9.0381	3.42125	5.20599	6.28391	7.6746	8.91617	9.80331
9.04762	3.37964	5.12911	6.21202	7.58231	8.7907	9.64405
9.05714	3.35315	5.05199	6.14163	7.48857	8.66273	9.4811
9.06667	3.34119	4.97516	6.07292	7.39277	8.53219	9.31467
9.07619	3.3425	4.89907	6.0059	7.29434	8.39914	9.14524
9.08571	3.35523	4.82406	5.94043	7.19285	8.2638	8.97362
9.09524	3.377	4.75037	5.87622	7.08797	8.12656	8.80085
9.10476	3.40506	4.67814	5.81284	6.97961	7.98795	8.62821
9.11429	3.43642	4.60737	5.74976	6.86784	7.84866	8.45709
9.12381	3.46798	4.53801	5.6864	6.75294	7.70948	8.28899
9.13333	3.49671	4.4699	5.62212	6.63538	7.57129	8.12539
9.14286	3.51979	4.40285	5.55631	6.51583	7.43494	7.96771
9.15238	3.53472	4.3366	5.48841	6.39506	7.30127	7.81723
9.1619	3.53944	4.27088	5.41792	6.27395	7.171	7.67504
9.17143	3.53241	4.20541	5.34446	6.15341	7.04469	7.54198
9.18095	3.51265	4.1399	5.26776	6.03432	6.92267	7.41861
9.19048	3.47976	4.07406	5.18766	5.9175	6.80503	7.30522
9.2	3.43389	4.00759	5.10412	5.8036	6.69156	7.20179
9.20952	3.37573	3.94021	5.01721	5.69311	6.58178	7.10801
9.21905	3.30639	3.87165	4.92706	5.5863	6.47496	7.02331
9.22857	3.22735	3.80161	4.83386	5.48319	6.37012	6.94692
9.2381	3.14035	3.72984	4.73783	5.38357	6.26612	6.87783
9.24762	3.04729	3.65608	4.63918	5.28698	6.16175	6.8149
9.25714	2.95011	3.58012	4.53812	5.19274	6.05578	6.75687
9.26667	2.8507	3.5018	4.43481	5.10005	5.94707	6.70241
9.27619	2.75082	3.42101	4.32939	5.00794	5.83464	6.65014
9.28571	2.65203	3.33774	4.22197	4.91542	5.71777	6.59867
9.29524	2.55563	3.25207	4.11264	4.82152	5.59605	6.54662
9.30476	2.46262	3.16422	4.00151	4.72532	5.46945	6.49263
9.31429	2.3737	3.07454	3.88871	4.62609	5.33827	6.43539
9.32381	2.28928	2.98351	3.77442	4.52326	5.20322	6.37365
9.33333	2.20948	2.89174	3.65892	4.41652	5.06531	6.30623
9.34286	2.13417	2.79995	3.54258	4.30585	4.92582	6.23204
9.35238	2.063	2.70893	3.42591	4.19149	4.78619	6.15006
9.3619	1.99548	2.61953	3.30952	4.07395	4.64798	6.0594
9.37143	1.93096	2.5326	3.19414	3.95402	4.51267	5.9593
9.38095	1.86877	2.4489	3.08059	3.83268	4.38162	5.84915
9.39048	1.80815	2.36913	2.96974	3.71106	4.25595	5.72851
9.4	1.74841	2.2938	2.86247	3.59039	4.13644	5.59717
9.40952	1.68885	2.22324	2.75962	3.47191	4.02349	5.45511
9.41905	1.62888	2.15753	2.6619	3.35682	3.91706	5.30257
9.42857	1.56797	2.0965	2.5699	3.24618	3.8167	5.14006
9.4381	1.50571	2.03974	2.48396	3.14084	3.72155	4.96833
9.44762	1.44182	1.9866	2.40418	3.04141	3.63041	4.78839
9.45714	1.37612	1.93623	2.33037	2.94824	3.54184	4.6015
9.46667	1.30858	1.88763	2.26206	2.86132	3.45426	4.40914
9.47619	1.23929	1.83969	2.19847	2.78034	3.36606	4.21292
9.48571	1.16847	1.79132	2.13856	2.70468	3.27573	4.01461
9.49524	1.09647	1.74148	2.0811	2.63345	3.18196	3.81601
9.50476	1.02374	1.68924	2.02471	2.56551	3.08376	3.61893
9.51429	0.95084	1.6339	1.96792	2.49952	2.98052	3.42509
9.52381	0.87841	1.575	1.90931	2.43404	2.87206	3.23607
9.53333	0.80714	1.51236	1.84754	2.36759	2.75863	3.05324
9.54286	0.73774	1.44611	1.7815	2.2987	2.64087	2.87772
9.55238	0.6709	1.37663	1.71031	2.22598	2.51979	2.71031
9.5619	0.60726	1.30459	1.63344	2.14822	2.39663	2.55149
9.57143	0.54736	1.23084	1.55072	2.0644	2.2728	2.40141
9.58095	0.49156	1.15634	1.46235	1.97375	2.14971	2.25987
9.59048	0.44007	1.08208	1.36891	1.87579	2.02864	2.12637
9.6	0.39282	1.00901	1.27129	1.77032	1.91067	2.00014
9.60952	0.34951	0.93791	1.17067	1.65745	1.7965	1.88017
9.61905	0.30956	0.86935	1.06839	1.53758	1.68644	1.76533
9.62857	0.2721	0.80359	0.96591	1.41135	1.58034	1.65437
9.6381	0.236	0.74055	0.86464	1.27965	1.47756	1.54604
9.64762	0.19991	0.6798	0.76591	1.14357	1.37705	1.43912
9.65714	0.16231	0.62057	0.67081	1.00433	1.27741	1.33251
9.66667	0.12161	0.56176	0.58016	0.86326	1.17698	1.22528
9.67619	0.07618	0.50207	0.49441	0.72177	1.07399	1.11667
9.68571	0.02451	0.44001	0.41363	0.58123	0.96669	1.00618
9.69524	-0.03471	0.37409	0.33749	0.44301	0.85354	0.89351
9.70476	-0.10251	0.30286	0.26527	0.30839	0.7333	0.77861
9.71429	-0.17951	0.2251	0.19593	0.17855	0.6052	0.66161
9.72381	-0.26586	0.13984	0.12816	0.05452	0.46901	0.54282
9.73333	-0.36119	0.04656	0.06048	-0.06284	0.3251	0.42269
9.74286	-0.46458	-0.05484	-0.00863	-0.17287	0.17445	0.30173
9.75238	-0.57456	-0.16394	-0.08067	-0.2751	0.01858	0.18049
9.7619	-0.68916	-0.27984	-0.15699	-0.3693	-0.14048	0.05946
9.77143	-0.806	-0.40115	-0.23868	-0.45546	-0.30035	-0.06089
9.78095	-0.92236	-0.52608	-0.3265	-0.53382	-0.45846	-0.18024
9.79048	-1.03535	-0.65254	-0.42085	-0.60484	-0.61224	-0.29839
9.8	-1.14203	-0.77823	-0.52169	-0.66922	-0.75926	-0.41532
9.80952	-1.23963	-0.90081	-0.62856	-0.72787	-0.89748	-0.53114
9.81905	-1.32566	-1.01803	-0.74063	-0.78191	-1.02534	-0.64615
9.82857	-1.3981	-1.12788	-0.85672	-0.83261	-1.14196	-0.76075
9.8381	-1.45554	-1.22869	-0.97538	-0.88142	-1.24717	-0.87548
9.84762	-1.49728	-1.31927	-1.095	-0.92984	-1.34159	-0.99093
9.85714	-1.52342	-1.39898	-1.21389	-0.97945	-1.42655	-1.1077
9.86667	-1.53485	-1.46775	-1.3304	-1.03182	-1.50408	-1.22638
9.87619	-1.53327	-1.52612	-1.44301	-1.08845	-1.57671	-1.34749
9.88571	-1.52109	-1.57517	-1.55041	-1.15071	-1.64734	-1.47141
9.89524	-1.50135	-1.61649	-1.6516	-1.21979	-1.71903	-1.59836
9.90476	-1.47752	-1.65205	-1.74589	-1.29662	-1.79475	-1.72836
9.91429	-1.45336	-1.68406	-1.83295	-1.38184	-1.87716	-1.86121
9.92381	-1.43265	-1.71488	-1.91282	-1.47573	-1.96839	-1.99645
9.93333	-1.41903	-1.74681	-1.98582	-1.57818	-2.06987	-2.13337
9.94286	-1.41576	-1.78198	-2.05257	-1.68871	-2.18216	-2.27101
9.95238	-1.42552	-1.82221	-2.11388	-1.8064	-2.30486	-2.40816
9.9619	-1.45025	-1.86887	-2.17066	-1.92998	-2.43658	-2.54341
9.97143	-1.49103	-1.92284	-2.22387	-2.05779	-2.57501	-2.67516
9.98095	-1.54796	-1.98442	-2.27439	-2.18791	-2.71696	-2.80166
9.99048	-1.62022	-2.05332	-2.32299	-2.31815	-2.85856	-2.92109
10	-1.70602	-2.12871	-2.37022	-2.4462	-2.99545	-3.03157
10.0095	-1.80275	-2.20924	-2.41638	-2.56965	-3.12304	-3.13123
10.0191	-1.90706	-2.29313	-2.46151	-2.68617	-3.23676	-3.2183
10.0286	-2.01512	-2.3783	-2.50536	-2.79352	-3.33231	-3.29111
10.0381	-2.12277	-2.46247	-2.54743	-2.88969	-3.40596	-3.34822
10.0476	-2.22576	-2.54329	-2.58699	-2.97297	-3.45475	-3.3884
10.0571	-2.32002	-2.6185	-2.62315	-3.04202	-3.47668	-3.41074
10.0667	-2.40184	-2.686	-2.6549	-3.0959	-3.47082	-3.41467
10.0762	-2.46811	-2.744	-2.68121	-3.13413	-3.43739	-3.39998
10.0857	-2.51645	-2.79108	-2.70109	-3.15668	-3.37776	-3.36687
10.0952	-2.54536	-2.82625	-2.71368	-3.16395	-3.29435	-3.31594
10.1048	-2.55428	-2.84895	-2.71826	-3.15676	-3.19054	-3.24821
10.1143	-2.54359	-2.8591	-2.71437	-3.13626	-3.07046	-3.16512
10.1238	-2.5146	-2.85705	-2.70178	-3.10391	-2.93879	-3.06844
10.1333	-2.4694	-2.84351	-2.68052	-3.06134	-2.80047	-2.96031
10.1429	-2.41078	-2.81952	-2.65093	-3.01034	-2.6605	-2.84313
10.1524	-2.34204	-2.78634	-2.61355	-2.95272	-2.52363	-2.71953
10.1619	-2.26675	-2.74539	-2.56918	-2.89022	-2.3942	-2.59227
10.1714	-2.18861	-2.69817	-2.51878	-2.82449	-2.27587	-2.46417
10.1809	-2.11118	-2.64614	-2.46343	-2.757	-2.17153	-2.33802
10.1905	-2.03773	-2.59073	-2.40432	-2.68898	-2.08319	-2.21649
10.2	-1.97103	-2.53318	-2.34264	-2.62145	-2.01193	-2.10205
10.2095	-1.91326	-2.47462	-2.27958	-2.55512	-1.95791	-1.99688
10.219	-1.8659	-2.41594	-2.21627	-2.49052	-1.92046	-1.90278
10.2286	-1.82967	-2.35787	-2.15378	-2.4279	-1.89819	-1.82115
10.2381	-1.80456	-2.30095	-2.09304	-2.36736	-1.88911	-1.75291
10.2476	-1.78985	-2.24553	-2.03489	-2.30885	-1.89084	-1.69849
10.2571	-1.78421	-2.19183	-1.98006	-2.25225	-1.90076	-1.65781
10.2667	-1.78582	-2.13998	-1.92916	-2.19738	-1.91619	-1.6303
10.2762	-1.79248	-2.09002	-1.88268	-2.1441	-1.93456	-1.61493
10.2857	-1.80184	-2.04195	-1.84105	-2.0923	-1.95357	-1.61027
10.2952	-1.81146	-1.99576	-1.80459	-2.04196	-1.97125	-1.61452
10.3048	-1.81906	-1.95144	-1.77355	-1.99318	-1.98607	-1.62564
10.3143	-1.82259	-1.909	-1.74809	-1.94612	-1.99697	-1.64141
10.3238	-1.82038	-1.86847	-1.72831	-1.90107	-2.00334	-1.65954
10.3333	-1.81121	-1.82991	-1.71422	-1.85837	-2.00499	-1.67777
10.3429	-1.79437	-1.79336	-1.70571	-1.8184	-2.00209	-1.69396
10.3524	-1.76967	-1.7589	-1.70258	-1.78155	-1.99508	-1.70619
10.3619	-1.73745	-1.72655	-1.7045	-1.74814	-1.98457	-1.71282
10.3714	-1.69851	-1.69634	-1.711	-1.71844	-1.97225	-1.71259
10.381	-1.65404	-1.66821	-1.72149	-1.69256	-1.9558	-1.70463
10.3905	-1.60556	-1.6421	-1.7352	-1.67048	-1.93881	-1.6885
10.4	-1.55477	-1.61786	-1.75128	-1.65201	-1.92072	-1.66422
10.4095	-1.50348	-1.59529	-1.76875	-1.63678	-1.90177	-1.63223
10.4191	-1.4535	-1.57416	-1.78656	-1.62424	-1.88202	-1.59334
10.4286	-1.40652	-1.55419	-1.80362	-1.61373	-1.86135	-1.54872
10.4381	-1.36404	-1.53509	-1.81888	-1.60443	-1.83948	-1.49982
10.4476	-1.32727	-1.51659	-1.83133	-1.59548	-1.81605	-1.44826
10.4571	-1.29712	-1.49842	-1.84011	-1.58601	-1.79065	-1.39579
10.4667	-1.27416	-1.48035	-1.84451	-1.57518	-1.76292	-1.34417
10.4762	-1.25859	-1.46222	-1.84407	-1.56224	-1.73257	-1.29508
10.4857	-1.25028	-1.44393	-1.83857	-1.54659	-1.69947	-1.25008
10.4952	-1.24876	-1.42544	-1.82805	-1.52782	-1.66369	-1.21046
10.5048	-1.25333	-1.4068	-1.81288	-1.50575	-1.62549	-1.17725
10.5143	-1.26304	-1.38811	-1.79364	-1.48043	-1.58534	-1.15114
10.5238	-1.27681	-1.36954	-1.77119	-1.45216	-1.54392	-1.13248
10.5333	-1.29348	-1.35129	-1.74654	-1.42148	-1.50202	-1.12123
10.5429	-1.31183	-1.33358	-1.72085	-1.38911	-1.46056	-1.11701
10.5524	-1.33072	-1.31664	-1.69533	-1.35595	-1.42048	-1.11913
10.5619	-1.34908	-1.30068	-1.67113	-1.32304	-1.38266	-1.1266
10.5714	-1.36597	-1.28587	-1.64934	-1.29143	-1.34788	-1.13826
10.5809	-1.38063	-1.27234	-1.63082	-1.26221	-1.31675	-1.15277
10.5905	-1.39249	-1.26014	-1.61621	-1.23638	-1.28963	-1.16877
10.6	-1.40118	-1.24928	-1.60586	-1.21481	-1.26663	-1.18487
10.6095	-1.40654	-1.23968	-1.59976	-1.19822	-1.24759	-1.19984
10.619	-1.40862	-1.2312	-1.59761	-1.1871	-1.23208	-1.21259
10.6286	-1.40762	-1.22366	-1.59875	-1.18171	-1.21942	-1.22225
10.6381	-1.40393	-1.21684	-1.60226	-1.18205	-1.20879	-1.22827
10.6476	-1.39805	-1.21049	-1.607	-1.1879	-1.19921	-1.23038
10.6571	-1.39059	-1.20437	-1.61168	-1.19878	-1.1897	-1.22865
10.6667	-1.38222	-1.19824	-1.61493	-1.21402	-1.17933	-1.22344
10.6762	-1.37362	-1.19192	-1.61544	-1.23282	-1.16727	-1.21543
10.6857	-1.36546	-1.18528	-1.61202	-1.25423	-1.15295	-1.20552
10.6952	-1.3584	-1.17823	-1.60368	-1.27727	-1.13601	-1.19478
10.7048	-1.35298	-1.17078	-1.58973	-1.30096	-1.11646	-1.18441
10.7143	-1.34969	-1.16304	-1.56983	-1.32436	-1.09459	-1.17561
10.7238	-1.34886	-1.15515	-1.54402	-1.34661	-1.07104	-1.16954
10.7333	-1.35075	-1.14737	-1.51273	-1.36701	-1.04673	-1.16721
10.7429	-1.35543	-1.14	-1.47678	-1.38501	-1.02283	-1.16944
10.7524	-1.36288	-1.13342	-1.43729	-1.40023	-1.00065	-1.17675
10.7619	-1.37294	-1.128	-1.39571	-1.41247	-0.98161	-1.18934
10.7714	-1.38536	-1.12415	-1.35363	-1.42172	-0.96707	-1.20708
10.781	-1.39976	-1.12228	-1.31277	-1.4281	-0.95829	-1.22947
10.7905	-1.41575	-1.12274	-1.27484	-1.4319	-0.95632	-1.25567
10.8	-1.43286	-1.12585	-1.24141	-1.43347	-0.96189	-1.28456
10.8095	-1.45062	-1.13183	-1.21388	-1.43325	-0.97538	-1.31475
10.8191	-1.46857	-1.14083	-1.19334	-1.43169	-0.99679	-1.34468
10.8286	-1.48627	-1.15288	-1.1805	-1.42923	-1.02568	-1.37271
10.8381	-1.50333	-1.16789	-1.17568	-1.4263	-1.06121	-1.39721
10.8476	-1.51944	-1.18566	-1.17876	-1.42321	-1.10219	-1.41663
10.8571	-1.53433	-1.20587	-1.18918	-1.42021	-1.14713	-1.42963
10.8667	-1.54781	-1.2281	-1.20601	-1.41744	-1.19431	-1.43513
10.8762	-1.55974	-1.25181	-1.22795	-1.41492	-1.2419	-1.43238
10.8857	-1.57002	-1.27642	-1.25343	-1.41258	-1.28807	-1.42104
10.8952	-1.57857	-1.30128	-1.2807	-1.41024	-1.33106	-1.40117
10.9048	-1.58535	-1.32573	-1.30795	-1.40764	-1.36933	-1.37323
10.9143	-1.59025	-1.34912	-1.33336	-1.40446	-1.40162	-1.33811
10.9238	-1.59319	-1.37086	-1.35525	-1.40036	-1.42703	-1.29704
10.9333	-1.594	-1.39042	-1.37215	-1.39497	-1.44504	-1.25155
10.9429	-1.5925	-1.40742	-1.38288	-1.38794	-1.45559	-1.20337
10.9524	-1.58844	-1.42157	-1.38664	-1.37897	-1.45901	-1.15438
10.9619	-1.58156	-1.43276	-1.383	-1.36782	-1.45602	-1.10646
10.9714	-1.57157	-1.44102	-1.37195	-1.35431	-1.44768	-1.06145
10.9809	-1.55821	-1.44657	-1.35391	-1.33837	-1.43529	-1.02102
10.9905	-1.54127	-1.44977	-1.32963	-1.32004	-1.42032	-0.98659
11	-1.52061	-1.45109	-1.30026	-1.29942	-1.40429	-0.95929

## Sheet: Figure3(c)
Figure3(c)
Time (ms)	Surge voltage (V)	Surge voltage (V)	Surge voltage (V)	Surge voltage (V)	Surge voltage (V)	Surge voltage (V)
-1	0.04266	-0.12948	0.02652	-0.0217	-0.05514	0.09754
-0.99048	0.0508	-0.12914	0.02814	-0.02169	-0.0652	0.09437
-0.98095	0.05892	-0.12895	0.02976	-0.02229	-0.07505	0.09112
-0.97143	0.06666	-0.12886	0.03126	-0.02346	-0.08436	0.08801
-0.9619	0.07372	-0.12879	0.03254	-0.02517	-0.09286	0.08525
-0.95238	0.07982	-0.12869	0.03353	-0.02736	-0.10032	0.083
-0.94286	0.08473	-0.12854	0.03419	-0.02998	-0.10656	0.08138
-0.93333	0.08829	-0.12833	0.03451	-0.03297	-0.11149	0.08046
-0.92381	0.0904	-0.12807	0.03449	-0.03625	-0.11509	0.08026
-0.91429	0.09103	-0.1278	0.03419	-0.03975	-0.1174	0.08074
-0.90476	0.09021	-0.12759	0.03365	-0.04341	-0.11856	0.08181
-0.89524	0.08805	-0.12751	0.03296	-0.04717	-0.11873	0.08334
-0.88571	0.08469	-0.12765	0.03218	-0.05095	-0.11816	0.08516
-0.87619	0.08034	-0.12808	0.03138	-0.0547	-0.11708	0.08711
-0.86667	0.07523	-0.12888	0.03064	-0.05834	-0.11575	0.08899
-0.85714	0.06963	-0.13009	0.03001	-0.06183	-0.11442	0.09065
-0.84762	0.0638	-0.13173	0.02954	-0.06509	-0.1133	0.09194
-0.8381	0.05801	-0.13379	0.02924	-0.06806	-0.11256	0.09275
-0.82857	0.05253	-0.13619	0.02916	-0.07069	-0.1123	0.09303
-0.81905	0.04758	-0.13886	0.02928	-0.07292	-0.11256	0.09276
-0.80952	0.04336	-0.14164	0.0296	-0.07469	-0.11333	0.09197
-0.8	0.04004	-0.14438	0.03012	-0.07597	-0.11451	0.09074
-0.79048	0.0377	-0.14689	0.03082	-0.07673	-0.11598	0.08919
-0.78095	0.03642	-0.14898	0.03168	-0.07696	-0.11756	0.08745
-0.77143	0.03618	-0.15044	0.03268	-0.07667	-0.11905	0.08569
-0.7619	0.03693	-0.15111	0.03381	-0.07589	-0.12024	0.08404
-0.75238	0.03856	-0.15085	0.03505	-0.07467	-0.12095	0.08267
-0.74286	0.04093	-0.14955	0.0364	-0.07309	-0.12102	0.08168
-0.73333	0.04385	-0.14716	0.03783	-0.07124	-0.12033	0.08116
-0.72381	0.04711	-0.14368	0.03935	-0.06923	-0.11882	0.08116
-0.71429	0.0505	-0.13918	0.04093	-0.06718	-0.11649	0.08169
-0.70476	0.0538	-0.13377	0.04257	-0.0652	-0.11341	0.0827
-0.69524	0.05679	-0.12763	0.04425	-0.0634	-0.10968	0.08413
-0.68571	0.05928	-0.12097	0.04596	-0.06188	-0.10548	0.08586
-0.67619	0.06114	-0.114	0.04767	-0.06071	-0.10101	0.08779
-0.66667	0.06225	-0.10697	0.04937	-0.05994	-0.09649	0.08976
-0.65714	0.06256	-0.10013	0.05105	-0.05956	-0.09212	0.09164
-0.64762	0.06207	-0.09369	0.05267	-0.05956	-0.08812	0.09332
-0.6381	0.06083	-0.08783	0.05423	-0.05986	-0.08465	0.0947
-0.62857	0.05894	-0.0827	0.05571	-0.06037	-0.08182	0.09569
-0.61905	0.05655	-0.07839	0.05711	-0.06097	-0.07971	0.09627
-0.60952	0.05385	-0.07493	0.0584	-0.06151	-0.0783	0.09643
-0.6	0.05102	-0.07232	0.0596	-0.06184	-0.07754	0.09618
-0.59048	0.04829	-0.07048	0.06068	-0.06184	-0.07733	0.09557
-0.58095	0.04584	-0.06933	0.06163	-0.06139	-0.07749	0.09466
-0.57143	0.04386	-0.06874	0.06245	-0.06041	-0.07784	0.09353
-0.5619	0.04249	-0.06857	0.06309	-0.05886	-0.07818	0.09224
-0.55238	0.04182	-0.06869	0.06354	-0.05675	-0.07832	0.09086
-0.54286	0.04191	-0.06897	0.06374	-0.05416	-0.07808	0.08942
-0.53333	0.04274	-0.06933	0.06365	-0.0512	-0.07733	0.08795
-0.52381	0.04425	-0.06968	0.06319	-0.04807	-0.07597	0.08644
-0.51429	0.04631	-0.07001	0.06232	-0.04496	-0.07399	0.08489
-0.50476	0.04878	-0.07032	0.06096	-0.04211	-0.07142	0.08323
-0.49524	0.05147	-0.07063	0.05907	-0.03976	-0.06834	0.08145
-0.48571	0.05419	-0.07101	0.05661	-0.03816	-0.06489	0.07948
-0.47619	0.05675	-0.07153	0.05357	-0.03748	-0.06126	0.07731
-0.46667	0.059	-0.07226	0.04998	-0.03789	-0.05763	0.07493
-0.45714	0.0608	-0.07325	0.04588	-0.03946	-0.05423	0.07236
-0.44762	0.06208	-0.07454	0.04138	-0.04219	-0.05123	0.06967
-0.4381	0.06283	-0.07614	0.03661	-0.04601	-0.0488	0.06696
-0.42857	0.06308	-0.07802	0.03174	-0.05075	-0.04708	0.06437
-0.41905	0.06294	-0.08011	0.02696	-0.05618	-0.04613	0.06206
-0.40952	0.06254	-0.08233	0.0225	-0.06201	-0.04597	0.06023
-0.4	0.06208	-0.08454	0.01857	-0.06791	-0.04657	0.05905
-0.39048	0.06173	-0.08665	0.01537	-0.07355	-0.04785	0.05869
-0.38095	0.06169	-0.08853	0.01307	-0.0786	-0.0497	0.05929
-0.37143	0.06211	-0.09011	0.01178	-0.08281	-0.052	0.06089
-0.3619	0.0631	-0.09134	0.01156	-0.08596	-0.0546	0.0635
-0.35238	0.06469	-0.09226	0.01237	-0.08798	-0.0574	0.067
-0.34286	0.06684	-0.09296	0.0141	-0.08888	-0.0603	0.07118
-0.33333	0.06938	-0.09359	0.01654	-0.0888	-0.06327	0.07575
-0.32381	0.07211	-0.09442	0.01939	-0.08801	-0.06632	0.08031
-0.31429	0.07471	-0.09572	0.0223	-0.08687	-0.0695	0.08439
-0.30476	0.0768	-0.09784	0.02484	-0.08583	-0.07291	0.08749
-0.29524	0.07801	-0.10111	0.02661	-0.08538	-0.07669	0.08911
-0.28571	0.07793	-0.10586	0.02719	-0.08601	-0.08095	0.08877
-0.27619	0.07622	-0.11231	0.02623	-0.08815	-0.0858	0.08609
-0.26667	0.07265	-0.12059	0.02349	-0.09215	-0.09128	0.08082
-0.25714	0.06709	-0.13069	0.01889	-0.09818	-0.09733	0.07288
-0.24762	0.05963	-0.14237	0.01249	-0.1062	-0.10375	0.06242
-0.2381	0.05054	-0.15519	0.00461	-0.11594	-0.1102	0.04985
-0.22857	0.04033	-0.16846	-0.00422	-0.12685	-0.11615	0.03584
-0.21905	0.02978	-0.18125	-0.0132	-0.13809	-0.12085	0.02135
-0.20952	0.01987	-0.19237	-0.02132	-0.14852	-0.12337	0.00758
-0.2	0.01183	-0.20043	-0.02732	-0.15676	-0.12259	-0.004
-0.19048	0.00707	-0.20386	-0.02977	-0.16119	-0.1172	-0.01172
-0.18095	0.00713	-0.20099	-0.02707	-0.16004	-0.1058	-0.01379
-0.17143	0.01363	-0.19008	-0.01758	-0.15143	-0.08687	-0.00833
-0.1619	0.02817	-0.16943	0.000383688	-0.13346	-0.05892	0.00653
-0.15238	0.05228	-0.13746	0.02841	-0.10432	-0.02048	0.03258
-0.14286	0.08732	-0.09278	0.06794	-0.06236	0.02976	0.07141
-0.13333	0.13442	-0.03429	0.12021	-0.0062	0.09294	0.12439
-0.12381	0.19439	0.03877	0.18613	0.06522	0.16993	0.19254
-0.11429	0.26767	0.12676	0.26629	0.15255	0.26126	0.27653
-0.10476	0.35429	0.22958	0.36084	0.25599	0.3671	0.37658
-0.09524	0.45386	0.3467	0.46952	0.37526	0.48722	0.49246
-0.08571	0.56553	0.47709	0.59166	0.50958	0.621	0.62351
-0.07619	0.68807	0.61934	0.72612	0.65772	0.7674	0.76864
-0.06667	0.81985	0.77163	0.87141	0.81799	0.92501	0.92636
-0.05714	0.95895	0.93184	1.02571	0.98837	1.09211	1.09484
-0.04762	1.10321	1.09763	1.18692	1.16654	1.26671	1.272
-0.0381	1.25034	1.26651	1.35277	1.34996	1.44665	1.45557
-0.02857	1.39798	1.43598	1.52091	1.53605	1.62965	1.64321
-0.01905	1.54386	1.60363	1.689	1.72221	1.81344	1.83257
-0.00952	1.68585	1.76719	1.85479	1.90596	1.99583	2.02138
-1.21596e-15	1.82204	1.92468	2.01625	2.08506	2.17479	2.20755
0.00952	1.95086	2.07443	2.17159	2.25754	2.34853	2.38926
0.01905	2.07109	2.21516	2.31935	2.4218	2.51558	2.56494
0.02857	2.18193	2.34603	2.45846	2.57665	2.6748	2.7334
0.0381	2.283	2.4666	2.58824	2.72133	2.82541	2.89378
0.04762	2.37433	2.57686	2.70838	2.85551	2.96703	3.04558
0.05714	2.45633	2.67718	2.81899	2.97927	3.09962	3.18865
0.06667	2.52977	2.76826	2.92048	3.09306	3.2235	3.32314
0.07619	2.59568	2.85106	3.01359	3.19765	3.33924	3.44949
0.08571	2.65529	2.92675	3.09926	3.29405	3.44768	3.56832
0.09524	2.70998	2.99661	3.17859	3.38344	3.5498	3.68043
0.10476	2.76114	3.06193	3.25279	3.46711	3.64665	3.7867
0.11429	2.81014	3.12398	3.32303	3.54636	3.73936	3.88807
0.12381	2.85824	3.18395	3.39048	3.62242	3.82896	3.98544
0.13333	2.90653	3.24282	3.45616	3.69644	3.91643	4.07966
0.14286	2.95588	3.30144	3.52093	3.76939	4.00258	4.17147
0.15238	3.00692	3.36038	3.58547	3.84204	4.08806	4.26152
0.1619	3.06002	3.42005	3.65027	3.91497	4.17333	4.35029
0.17143	3.1153	3.48062	3.71557	3.98854	4.25864	4.43814
0.18095	3.17262	3.54206	3.78145	4.06291	4.34408	4.5253
0.19048	3.23168	3.60422	3.8478	4.13805	4.42955	4.61189
0.2	3.29198	3.66682	3.9144	4.21381	4.51483	4.69792
0.20952	3.35291	3.7295	3.9809	4.2899	4.59962	4.78335
0.21905	3.41383	3.79187	4.04692	4.366	4.68353	4.86809
0.22857	3.47405	3.85358	4.11207	4.44173	4.76617	4.95202
0.2381	3.53294	3.91428	4.17599	4.51674	4.84718	5.03502
0.24762	3.58995	3.97374	4.23839	4.59071	4.92625	5.11702
0.25714	3.64465	4.03177	4.29906	4.6634	5.00314	5.19795
0.26667	3.69672	4.08831	4.35792	4.73464	5.07772	5.27778
0.27619	3.74601	4.14335	4.41498	4.80435	5.14995	5.35651
0.28571	3.79251	4.197	4.47038	4.87251	5.21991	5.43419
0.29524	3.83636	4.2494	4.52435	4.93921	5.28776	5.51088
0.30476	3.8778	4.30072	4.57719	5.00456	5.35375	5.58664
0.31429	3.91718	4.35118	4.62925	5.06874	5.41817	5.66155
0.32381	3.95492	4.40095	4.68093	5.13192	5.48137	5.73565
0.33333	3.99148	4.45018	4.73258	5.19427	5.54367	5.80896
0.34286	4.02731	4.49897	4.78454	5.25594	5.60542	5.8815
0.35238	4.06285	4.54738	4.83709	5.31701	5.66689	5.9532
0.3619	4.09851	4.59538	4.89042	5.37755	5.72832	6.024
0.37143	4.13459	4.64289	4.94461	5.43753	5.78987	6.09378
0.38095	4.17135	4.68978	4.99968	5.4969	5.85164	6.16241
0.39048	4.20894	4.73589	5.05553	5.55553	5.91364	6.22976
0.4	4.24743	4.78104	5.11195	5.61327	5.97583	6.29567
0.40952	4.28682	4.82505	5.1687	5.66995	6.0381	6.36003
0.41905	4.327	4.86778	5.22544	5.72539	6.10029	6.42275
0.42857	4.36784	4.90913	5.28184	5.77943	6.16222	6.48377
0.4381	4.40914	4.94906	5.33753	5.83193	6.22371	6.5431
0.44762	4.45068	4.98759	5.39218	5.88282	6.28456	6.60081
0.45714	4.49224	5.02482	5.44549	5.93208	6.34459	6.65703
0.46667	4.53357	5.06095	5.4972	5.97974	6.40366	6.71193
0.47619	4.57448	5.09622	5.54716	6.02592	6.46166	6.76577
0.48571	4.61477	5.13093	5.59526	6.0708	6.51851	6.81881
0.49524	4.65431	5.16541	5.64151	6.11461	6.57418	6.87138
0.50476	4.69298	5.20002	5.68598	6.15763	6.6287	6.92378
0.51429	4.73073	5.2351	5.72882	6.20016	6.68209	6.97634
0.52381	4.76753	5.27096	5.77025	6.24252	6.73443	7.02933
0.53333	4.8034	5.30787	5.81054	6.285	6.78581	7.08301
0.54286	4.83839	5.34602	5.84997	6.32789	6.83632	7.13756
0.55238	4.87258	5.38553	5.88888	6.37142	6.88608	7.19311
0.5619	4.90609	5.42642	5.92756	6.41574	6.93517	7.24969
0.57143	4.93904	5.46863	5.96631	6.46097	6.98368	7.30727
0.58095	4.97156	5.51204	6.00539	6.50713	7.03171	7.36574
0.59048	5.00379	5.55641	6.04503	6.55417	7.0793	7.42492
0.6	5.03588	5.60149	6.08539	6.60198	7.12653	7.48455
0.60952	5.06797	5.64695	6.12657	6.65038	7.17342	7.54434
0.61905	5.10019	5.69247	6.16864	6.69914	7.22002	7.60396
0.62857	5.13266	5.7377	6.21159	6.748	7.26637	7.66305
0.6381	5.16547	5.78232	6.25539	6.79668	7.31249	7.72127
0.64762	5.19871	5.82606	6.29993	6.84491	7.35843	7.77828
0.65714	5.23243	5.86867	6.34509	6.89242	7.4042	7.83378
0.66667	5.26666	5.90998	6.39072	6.93898	7.44985	7.88754
0.67619	5.3014	5.94986	6.43665	6.98442	7.4954	7.93935
0.68571	5.33661	5.98826	6.48269	7.02861	7.54088	7.98911
0.69524	5.37222	6.02521	6.52868	7.07149	7.58631	8.03676
0.70476	5.40813	6.06075	6.57443	7.11305	7.63168	8.08234
0.71429	5.44422	6.09501	6.61977	7.15338	7.67697	8.12594
0.72381	5.48032	6.12814	6.66457	7.19258	7.72215	8.16772
0.73333	5.51626	6.16029	6.70868	7.23084	7.76715	8.20791
0.74286	5.55184	6.19167	6.75199	7.26837	7.81187	8.24678
0.75238	5.58687	6.22245	6.7944	7.30539	7.85621	8.28462
0.7619	5.62115	6.25281	6.83584	7.34218	7.90004	8.32174
0.77143	5.65451	6.28292	6.87625	7.37895	7.94322	8.35847
0.78095	5.68678	6.3129	6.9156	7.41595	7.9856	8.3951
0.79048	5.71784	6.34289	6.95387	7.45336	8.02706	8.43191
0.8	5.74762	6.37296	6.99106	7.49133	8.06749	8.46915
0.80952	5.77608	6.40319	7.0272	7.52998	8.10679	8.507
0.81905	5.80326	6.4336	7.06232	7.56933	8.14493	8.5456
0.82857	5.82921	6.46423	7.09648	7.60939	8.18191	8.58503
0.8381	5.85409	6.49507	7.12976	7.65007	8.21777	8.62531
0.84762	5.87806	6.52613	7.16225	7.69126	8.25262	8.66638
0.85714	5.90133	6.55737	7.19404	7.73278	8.28661	8.70815
0.86667	5.92415	6.58877	7.22525	7.77444	8.31994	8.75047
0.87619	5.94678	6.62029	7.25599	7.816	8.35283	8.79314
0.88571	5.96947	6.6519	7.2864	7.85723	8.38553	8.83595
0.89524	5.99246	6.68356	7.31659	7.89787	8.4183	8.87866
0.90476	6.01597	6.7152	7.34668	7.93771	8.45139	8.92102
0.91429	6.04016	6.74679	7.37677	7.97654	8.48501	8.96282
0.92381	6.06516	6.77825	7.40695	8.01421	8.51936	9.00382
0.93333	6.09101	6.80953	7.43728	8.0506	8.55456	9.04386
0.94286	6.11771	6.84055	7.46783	8.08565	8.59069	9.08278
0.95238	6.14518	6.87126	7.4986	8.11935	8.62774	9.12049
0.9619	6.17328	6.90157	7.5296	8.15175	8.66565	9.15693
0.97143	6.20183	6.93142	7.56079	8.18297	8.70429	9.19211
0.98095	6.23058	6.96076	7.59211	8.21315	8.74347	9.22606
0.99048	6.25928	6.98953	7.62351	8.24249	8.78296	9.25887
1	6.28764	7.0177	7.65488	8.27122	8.82248	9.29066
1.00952	6.3154	7.04523	7.68613	8.29957	8.86178	9.32157
1.01905	6.3423	7.07211	7.71716	8.32779	8.90055	9.35176
1.02857	6.36812	7.09835	7.74786	8.35612	8.93856	9.38139
1.0381	6.39272	7.12398	7.77815	8.38477	8.97559	9.41063
1.04762	6.41597	7.14902	7.80795	8.41392	9.01147	9.43961
1.05714	6.43786	7.17352	7.83722	8.44371	9.04608	9.46845
1.06667	6.45842	7.19752	7.86591	8.47422	9.0794	9.49725
1.07619	6.47777	7.2211	7.89404	8.50549	9.11145	9.52606
1.08571	6.49609	7.2443	7.92162	8.53749	9.14232	9.5549
1.09524	6.51362	7.26717	7.9487	8.57013	9.17214	9.58379
1.10476	6.53063	7.28977	7.97537	8.60329	9.20111	9.61267
1.11429	6.54745	7.31212	8.0017	8.6368	9.22943	9.64151
1.12381	6.5644	7.33425	8.02781	8.67044	9.25732	9.67024
1.13333	6.58179	7.35619	8.05379	8.70398	9.285	9.69878
1.14286	6.59993	7.37794	8.07976	8.7372	9.31264	9.72708
1.15238	6.61905	7.39952	8.10581	8.76986	9.34041	9.75508
1.1619	6.63937	7.42093	8.13202	8.80174	9.3684	9.78275
1.17143	6.661	7.4422	8.15844	8.83264	9.39664	9.81008
1.18095	6.68401	7.46334	8.18511	8.86242	9.42513	9.83707
1.19048	6.70836	7.4844	8.21203	8.89094	9.45379	9.86376
1.2	6.73395	7.50543	8.23917	8.91816	9.48247	9.89022
1.20952	6.76061	7.5265	8.26648	8.94404	9.511	9.91651
1.21905	6.78808	7.54771	8.29386	8.96862	9.53918	9.94271
1.22857	6.81608	7.56915	8.32122	8.99197	9.56678	9.96893
1.2381	6.84426	7.59095	8.34843	9.01418	9.59357	9.99522
1.24762	6.87229	7.61321	8.37537	9.03541	9.61937	10.0217
1.25714	6.89981	7.63606	8.4019	9.05581	9.644	10.0483
1.26667	6.92648	7.65959	8.42791	9.07555	9.66734	10.0751
1.27619	6.952	7.6839	8.45327	9.09482	9.68933	10.1021
1.28571	6.97615	7.70903	8.4779	9.11378	9.70997	10.1292
1.29524	6.99873	7.73499	8.50173	9.13261	9.72934	10.1564
1.30476	7.01966	7.76177	8.52471	9.15145	9.74757	10.1835
1.31429	7.03891	7.7893	8.54684	9.17043	9.76485	10.2104
1.32381	7.05656	7.81745	8.56812	9.18964	9.78142	10.2371
1.33333	7.07276	7.84607	8.58859	9.20919	9.79755	10.2632
1.34286	7.08774	7.87496	8.60831	9.22912	9.81355	10.2889
1.35238	7.10179	7.9039	8.62736	9.24947	9.82971	10.3138
1.3619	7.11525	7.93264	8.64583	9.27027	9.84631	10.3381
1.37143	7.12851	7.96093	8.66381	9.29154	9.8636	10.3616
1.38095	7.14197	7.98853	8.68141	9.31326	9.88181	10.3844
1.39048	7.156	8.01522	8.69871	9.33543	9.90109	10.4066
1.4	7.17097	8.04079	8.7158	9.35804	9.92154	10.4282
1.40952	7.18721	8.0651	8.73275	9.38106	9.9432	10.4494
1.41905	7.20498	8.08805	8.74961	9.40449	9.96605	10.4704
1.42857	7.22445	8.1096	8.76643	9.42828	9.98999	10.4912
1.4381	7.24574	8.12977	8.78325	9.45242	10.0149	10.5122
1.44762	7.26886	8.14863	8.80009	9.47687	10.0406	10.5334
1.45714	7.29374	8.16632	8.81695	9.50159	10.0669	10.555
1.46667	7.32019	8.183	8.83387	9.52651	10.0935	10.577
1.47619	7.34799	8.19888	8.85084	9.55157	10.1202	10.5996
1.48571	7.37681	8.21421	8.86789	9.57669	10.1468	10.6227
1.49524	7.40627	8.22922	8.88504	9.60178	10.1731	10.6463
1.50476	7.43598	8.24416	8.90231	9.62673	10.1989	10.6703
1.51429	7.4655	8.25924	8.91974	9.65141	10.2241	10.6944
1.52381	7.4944	8.27468	8.93738	9.67571	10.2485	10.7186
1.53333	7.52229	8.29064	8.95527	9.6995	10.272	10.7426
1.54286	7.54879	8.30722	8.97346	9.72264	10.2948	10.7662
1.55238	7.5736	8.32452	8.99198	9.74503	10.3167	10.7892
1.5619	7.59647	8.34256	9.01087	9.76655	10.3379	10.8115
1.57143	7.61723	8.36131	9.03015	9.78712	10.3583	10.8328
1.58095	7.63582	8.38072	9.04982	9.80668	10.3782	10.853
1.59048	7.65223	8.40069	9.06984	9.82519	10.3977	10.8722
1.6	7.66654	8.42109	9.09018	9.84265	10.4168	10.8904
1.60952	7.67893	8.44178	9.11077	9.8591	10.4356	10.9076
1.61905	7.6896	8.4626	9.13151	9.87459	10.4544	10.924
1.62857	7.69885	8.48338	9.1523	9.88922	10.4732	10.9398
1.6381	7.70698	8.50398	9.17301	9.90312	10.492	10.9551
1.64762	7.71432	8.52423	9.19352	9.91641	10.511	10.9704
1.65714	7.72121	8.54402	9.2137	9.92927	10.5302	10.9858
1.66667	7.72796	8.56321	9.23345	9.94187	10.5497	11.0016
1.67619	7.73489	8.58172	9.25267	9.95438	10.5694	11.018
1.68571	7.74224	8.59947	9.27129	9.96697	10.5893	11.0353
1.69524	7.75021	8.61641	9.28927	9.97979	10.6095	11.0536
1.70476	7.75898	8.6325	9.30663	9.993	10.6298	11.0729
1.71429	7.76862	8.64772	9.3234	10.0067	10.6503	11.0934
1.72381	7.77917	8.66207	9.33965	10.021	10.6709	11.115
1.73333	7.79064	8.67558	9.35549	10.0359	10.6916	11.1376
1.74286	7.80295	8.68827	9.37104	10.0516	10.7122	11.1612
1.75238	7.81601	8.7002	9.38644	10.0679	10.7328	11.1854
1.7619	7.8297	8.71142	9.40185	10.0848	10.7533	11.2103
1.77143	7.84388	8.72203	9.4174	10.1023	10.7736	11.2354
1.78095	7.85841	8.73212	9.43322	10.1204	10.7937	11.2606
1.79048	7.87315	8.74181	9.4494	10.1388	10.8135	11.2858
1.8	7.88799	8.75122	9.466	10.1575	10.833	11.3106
1.80952	7.90284	8.76051	9.48303	10.1763	10.8521	11.3351
1.81905	7.91763	8.76982	9.50046	10.1952	10.8708	11.3589
1.82857	7.93234	8.77934	9.51823	10.214	10.889	11.382
1.8381	7.94697	8.78921	9.53622	10.2325	10.9068	11.4045
1.84762	7.96156	8.79962	9.55428	10.2506	10.9239	11.4261
1.85714	7.97617	8.81069	9.57225	10.2684	10.9406	11.447
1.86667	7.9909	8.82258	9.58994	10.2856	10.9566	11.4672
1.87619	8.00582	8.83538	9.60717	10.3023	10.9719	11.4866
1.88571	8.02106	8.84916	9.62379	10.3184	10.9867	11.5054
1.89524	8.03669	8.86395	9.63967	10.3339	11.0008	11.5235
1.90476	8.05281	8.87974	9.65471	10.3489	11.0142	11.5409
1.91429	8.06945	8.89646	9.66887	10.3633	11.027	11.5578
1.92381	8.08666	8.91402	9.68217	10.3772	11.0393	11.5741
1.93333	8.10443	8.93225	9.69467	10.3907	11.051	11.5898
1.94286	8.12269	8.95097	9.7065	10.4038	11.0623	11.6049
1.95238	8.14138	8.96996	9.71782	10.4166	11.0732	11.6194
1.9619	8.16036	8.98898	9.72884	10.4292	11.0838	11.6333
1.97143	8.17949	9.00779	9.73977	10.4417	11.0943	11.6466
1.98095	8.19859	9.02614	9.75086	10.4541	11.1048	11.6593
1.99048	8.21745	9.04382	9.76232	10.4665	11.1154	11.6715
2	8.23589	9.06064	9.77435	10.4789	11.1262	11.6833
2.00952	8.25369	9.07644	9.78711	10.4914	11.1373	11.6946
2.01905	8.27067	9.09112	9.80069	10.5039	11.149	11.7057
2.02857	8.28666	9.10464	9.81514	10.5164	11.1612	11.7166
2.0381	8.30153	9.117	9.83044	10.529	11.174	11.7274
2.04762	8.31518	9.12826	9.84649	10.5417	11.1876	11.7383
2.05714	8.32755	9.13855	9.86315	10.5543	11.2018	11.7495
2.06667	8.33864	9.148	9.8802	10.5669	11.2168	11.761
2.07619	8.34849	9.15681	9.89741	10.5795	11.2324	11.773
2.08571	8.35718	9.16519	9.91449	10.592	11.2486	11.7856
2.09524	8.36484	9.17333	9.93116	10.6044	11.2652	11.7987
2.10476	8.37161	9.18145	9.94715	10.6167	11.2821	11.8124
2.11429	8.37768	9.18971	9.9622	10.629	11.2991	11.8266
2.12381	8.38324	9.19828	9.9761	10.6413	11.3162	11.8414
2.13333	8.38849	9.20724	9.98869	10.6537	11.333	11.8565
2.14286	8.39363	9.21666	9.99988	10.6662	11.3493	11.872
2.15238	8.39882	9.22655	10.0096	10.6789	11.3651	11.8876
2.1619	8.40423	9.23687	10.018	10.6918	11.3802	11.9032
2.17143	8.40998	9.24752	10.025	10.705	11.3944	11.9187
2.18095	8.41614	9.2584	10.0309	10.7186	11.4077	11.934
2.19048	8.42277	9.26936	10.0359	10.7326	11.42	11.9489
2.2	8.42987	9.28023	10.0402	10.747	11.4313	11.9634
2.20952	8.4374	9.29086	10.0441	10.7619	11.4417	11.9775
2.21905	8.44532	9.30112	10.0479	10.7772	11.4513	11.9912
2.22857	8.45353	9.31087	10.0517	10.7928	11.4602	12.0045
2.2381	8.46194	9.32005	10.056	10.8086	11.4686	12.0174
2.24762	8.47045	9.3286	10.0608	10.8246	11.4767	12.0301
2.25714	8.47895	9.33654	10.0664	10.8406	11.4848	12.0427
2.26667	8.48736	9.34394	10.0729	10.8565	11.493	12.0553
2.27619	8.49562	9.35088	10.0804	10.8721	11.5015	12.0681
2.28571	8.50369	9.35753	10.0889	10.8873	11.5106	12.0811
2.29524	8.51159	9.36404	10.0985	10.902	11.5205	12.0945
2.30476	8.51935	9.37062	10.109	10.9161	11.5312	12.1082
2.31429	8.52704	9.37746	10.1204	10.9294	11.5428	12.1225
2.32381	8.53477	9.38475	10.1327	10.9419	11.5554	12.1372
2.33333	8.54268	9.39266	10.1456	10.9537	11.5691	12.1524
2.34286	8.5509	9.40132	10.159	10.9647	11.5836	12.1679
2.35238	8.55959	9.41083	10.1729	10.9751	11.5989	12.1837
2.3619	8.56891	9.42121	10.1869	10.9848	11.615	12.1997
2.37143	8.57898	9.43244	10.2011	10.994	11.6315	12.2157
2.38095	8.58991	9.44446	10.2153	11.0028	11.6484	12.2316
2.39048	8.60176	9.45714	10.2292	11.0114	11.6654	12.2472
2.4	8.61456	9.47028	10.2429	11.0198	11.6824	12.2626
2.40952	8.62826	9.4837	10.256	11.0283	11.6991	12.2776
2.41905	8.64278	9.49714	10.2686	11.0368	11.7155	12.292
2.42857	8.65799	9.51036	10.2805	11.0454	11.7312	12.306
2.4381	8.67371	9.52313	10.2916	11.0543	11.7463	12.3195
2.44762	8.6897	9.53521	10.3019	11.0633	11.7607	12.3326
2.45714	8.70573	9.54643	10.3111	11.0725	11.7743	12.3452
2.46667	8.72153	9.55662	10.3194	11.0818	11.7871	12.3576
2.47619	8.73682	9.56571	10.3268	11.0912	11.799	12.3697
2.48571	8.75137	9.57365	10.3331	11.1004	11.8102	12.3817
2.49524	8.76495	9.58047	10.3385	11.1095	11.8206	12.3937
2.50476	8.77737	9.58624	10.3431	11.1183	11.8304	12.4058
2.51429	8.78852	9.5911	10.3471	11.1267	11.8395	12.4179
2.52381	8.79832	9.59522	10.3506	11.1347	11.8482	12.4302
2.53333	8.80679	9.59881	10.3538	11.1422	11.8563	12.4427
2.54286	8.81397	9.60209	10.357	11.1491	11.864	12.4554
2.55238	8.82001	9.60531	10.3605	11.1556	11.8714	12.4681
2.5619	8.82508	9.60868	10.3645	11.1617	11.8785	12.4808
2.57143	8.82942	9.61241	10.3693	11.1674	11.8854	12.4935
2.58095	8.83329	9.61666	10.3751	11.173	11.8922	12.506
2.59048	8.83696	9.62157	10.3821	11.1784	11.8989	12.5182
2.6	8.8407	9.62722	10.3904	11.1839	11.9056	12.5301
2.60952	8.8448	9.63363	10.4002	11.1896	11.9124	12.5415
2.61905	8.84947	9.64078	10.4114	11.1957	11.9194	12.5524
2.62857	8.85491	9.64861	10.424	11.2022	11.9267	12.5626
2.6381	8.86125	9.65699	10.4378	11.2092	11.9344	12.5723
2.64762	8.86856	9.66578	10.4526	11.2168	11.9425	12.5814
2.65714	8.87684	9.67481	10.4681	11.2251	11.9512	12.59
2.66667	8.88605	9.68389	10.484	11.2339	11.9606	12.5981
2.67619	8.89607	9.69284	10.4999	11.2432	11.9706	12.6058
2.68571	8.90671	9.7015	10.5155	11.253	11.9814	12.6133
2.69524	8.91776	9.70971	10.5303	11.263	11.9929	12.6207
2.70476	8.92899	9.71735	10.5441	11.2733	12.0051	12.6281
2.71429	8.94012	9.72435	10.5565	11.2836	12.0179	12.6357
2.72381	8.9509	9.73067	10.5674	11.2938	12.0312	12.6435
2.73333	8.96107	9.73632	10.5766	11.3038	12.0448	12.6517
2.74286	8.97042	9.74136	10.584	11.3135	12.0585	12.6603
2.75238	8.97876	9.74586	10.5897	11.3229	12.0723	12.6695
2.7619	8.98596	9.74996	10.5938	11.3318	12.0857	12.6793
2.77143	8.99192	9.75381	10.5965	11.3404	12.0987	12.6896
2.78095	8.99664	9.75756	10.598	11.3487	12.111	12.7005
2.79048	9.00013	9.76138	10.5987	11.3566	12.1226	12.7119
2.8	9.00249	9.76544	10.5989	11.3644	12.1331	12.7238
2.80952	9.00383	9.7699	10.5989	11.3721	12.1426	12.736
2.81905	9.00434	9.77487	10.5991	11.3798	12.1511	12.7486
2.82857	9.00421	9.78046	10.5998	11.3877	12.1586	12.7613
2.8381	9.00365	9.78674	10.6012	11.3959	12.1651	12.7741
2.84762	9.0029	9.79373	10.6035	11.4045	12.1708	12.7869
2.85714	9.00217	9.80142	10.6069	11.4134	12.176	12.7996
2.86667	9.00168	9.80977	10.6114	11.4228	12.1807	12.8121
2.87619	9.00161	9.81871	10.6169	11.4326	12.1854	12.8243
2.88571	9.00213	9.82812	10.6234	11.4428	12.1903	12.8362
2.89524	9.00336	9.83788	10.6307	11.4533	12.1955	12.8476
2.90476	9.00541	9.84786	10.6387	11.464	12.2014	12.8586
2.91429	9.00833	9.85792	10.647	11.4749	12.2082	12.8691
2.92381	9.01215	9.86791	10.6556	11.4857	12.2159	12.8792
2.93333	9.01686	9.87771	10.6641	11.4964	12.2248	12.8887
2.94286	9.02245	9.8872	10.6723	11.5069	12.2347	12.8978
2.95238	9.02883	9.89629	10.6802	11.517	12.2456	12.9065
2.9619	9.03596	9.90492	10.6875	11.5267	12.2575	12.9147
2.97143	9.04372	9.91303	10.6942	11.5359	12.2701	12.9226
2.98095	9.05203	9.92061	10.7002	11.5446	12.2833	12.9302
2.99048	9.06078	9.92767	10.7056	11.5528	12.2966	12.9376
3	9.06987	9.93424	10.7104	11.5605	12.31	12.9448
3.00952	9.07918	9.94036	10.7148	11.5679	12.3229	12.952
3.01905	9.08862	9.9461	10.7187	11.5749	12.3353	12.9591
3.02857	9.09808	9.95151	10.7224	11.5817	12.3467	12.9664
3.0381	9.10747	9.95666	10.7258	11.5883	12.357	12.9738
3.04762	9.11671	9.96162	10.7293	11.595	12.3661	12.9815
3.05714	9.1257	9.96645	10.7327	11.6017	12.3738	12.9894
3.06667	9.13437	9.97117	10.7361	11.6085	12.3801	12.9976
3.07619	9.14264	9.97584	10.7397	11.6156	12.3851	13.0061
3.08571	9.15046	9.98045	10.7433	11.6228	12.3887	13.0149
3.09524	9.15775	9.98501	10.747	11.6303	12.3913	13.0241
3.10476	9.16447	9.9895	10.7507	11.6381	12.393	13.0334
3.11429	9.17058	9.99389	10.7543	11.6461	12.3941	13.0429
3.12381	9.17604	9.99814	10.7577	11.6542	12.3948	13.0526
3.13333	9.18084	10.0022	10.761	11.6625	12.3955	13.0622
3.14286	9.18496	10.0061	10.7641	11.6707	12.3964	13.0717
3.15238	9.18841	10.0096	10.7669	11.679	12.3979	13.081
3.1619	9.19121	10.0129	10.7694	11.6871	12.4001	13.09
3.17143	9.19339	10.0159	10.7718	11.6951	12.4033	13.0987
3.18095	9.195	10.0185	10.7739	11.7028	12.4077	13.1069
3.19048	9.1961	10.0207	10.7761	11.7104	12.4133	13.1146
3.2	9.19675	10.0227	10.7782	11.7176	12.4202	13.1219
3.20952	9.19703	10.0244	10.7806	11.7245	12.4284	13.1287
3.21905	9.197	10.0258	10.7833	11.7312	12.438	13.1351
3.22857	9.19676	10.0271	10.7864	11.7376	12.4486	13.1412
3.2381	9.19637	10.0283	10.79	11.7437	12.4603	13.1471
3.24762	9.1959	10.0296	10.7943	11.7496	12.4727	13.153
3.25714	9.19541	10.0308	10.7992	11.7554	12.4858	13.159
3.26667	9.19494	10.0323	10.8049	11.7609	12.4992	13.1653
3.27619	9.19452	10.034	10.8112	11.7663	12.5127	13.1719
3.28571	9.19417	10.036	10.8182	11.7716	12.526	13.1792
3.29524	9.19388	10.0384	10.8257	11.7767	12.539	13.1871
3.30476	9.19364	10.0412	10.8336	11.7816	12.5512	13.1958
3.31429	9.19342	10.0444	10.8418	11.7864	12.5626	13.2054
3.32381	9.19316	10.048	10.8502	11.791	12.5729	13.2157
3.33333	9.19283	10.052	10.8585	11.7952	12.582	13.2269
3.34286	9.19235	10.0564	10.8668	11.7992	12.5899	13.2387
3.35238	9.19167	10.0612	10.8747	11.8028	12.5964	13.251
3.3619	9.19073	10.0662	10.8824	11.806	12.6015	13.2638
3.37143	9.18949	10.0715	10.8896	11.8087	12.6054	13.2767
3.38095	9.18789	10.0769	10.8963	11.8108	12.6081	13.2895
3.39048	9.18591	10.0825	10.9027	11.8123	12.6098	13.3021
3.4	9.18354	10.088	10.9086	11.8132	12.6107	13.314
3.40952	9.18078	10.0936	10.9142	11.8133	12.611	13.3252
3.41905	9.17765	10.099	10.9195	11.8128	12.6109	13.3353
3.42857	9.1742	10.1043	10.9246	11.8116	12.6109	13.3442
3.4381	9.17048	10.1095	10.9295	11.8097	12.6111	13.3519
3.44762	9.16658	10.1145	10.9344	11.8071	12.6118	13.3582
3.45714	9.16256	10.1193	10.9394	11.804	12.6134	13.363
3.46667	9.15855	10.1239	10.9443	11.8003	12.6159	13.3665
3.47619	9.15463	10.1282	10.9493	11.7961	12.6197	13.3687
3.48571	9.15091	10.1324	10.9543	11.7917	12.6249	13.3698
3.49524	9.14751	10.1363	10.9592	11.787	12.6314	13.37
3.50476	9.14451	10.14	10.964	11.7823	12.6394	13.3695
3.51429	9.14202	10.1435	10.9685	11.7778	12.6488	13.3685
3.52381	9.14011	10.1467	10.9726	11.7736	12.6594	13.3674
3.53333	9.13884	10.1497	10.9762	11.7699	12.671	13.3664
3.54286	9.13826	10.1524	10.9792	11.7668	12.6835	13.3658
3.55238	9.1384	10.1549	10.9814	11.7647	12.6966	13.3658
3.5619	9.13928	10.1571	10.9827	11.7636	12.7098	13.3667
3.57143	9.14087	10.1589	10.9832	11.7636	12.7231	13.3686
3.58095	9.14315	10.1605	10.9826	11.7649	12.7359	13.3717
3.59048	9.14607	10.1617	10.9812	11.7677	12.7481	13.3761
3.6	9.14957	10.1627	10.9788	11.7718	12.7593	13.3818
3.60952	9.15359	10.1633	10.9756	11.7773	12.7695	13.3887
3.61905	9.15802	10.1637	10.9718	11.7842	12.7782	13.3969
3.62857	9.16278	10.1639	10.9674	11.7924	12.7857	13.4063
3.6381	9.16776	10.1639	10.9627	11.8016	12.7916	13.4166
3.64762	9.17287	10.1637	10.9578	11.8118	12.7961	13.4278
3.65714	9.17801	10.1636	10.9529	11.8226	12.7993	13.4397
3.66667	9.18308	10.1634	10.9482	11.8339	12.8013	13.452
3.67619	9.18799	10.1633	10.9439	11.8453	12.8022	13.4647
3.68571	9.19265	10.1634	10.9401	11.8566	12.8022	13.4773
3.69524	9.19699	10.1638	10.9369	11.8676	12.8016	13.4898
3.70476	9.20094	10.1644	10.9344	11.878	12.8006	13.502
3.71429	9.20446	10.1652	10.9327	11.8875	12.7993	13.5137
3.72381	9.2075	10.1664	10.9317	11.8961	12.7979	13.5247
3.73333	9.21004	10.1679	10.9315	11.9037	12.7967	13.5349
3.74286	9.21206	10.1697	10.932	11.9101	12.7956	13.5442
3.75238	9.21356	10.1717	10.933	11.9154	12.7948	13.5526
3.7619	9.21455	10.1739	10.9346	11.9197	12.7942	13.5599
3.77143	9.21505	10.1761	10.9366	11.9231	12.794	13.5661
3.78095	9.21511	10.1783	10.9388	11.9257	12.794	13.5712
3.79048	9.21475	10.1804	10.9413	11.9279	12.7941	13.5753
3.8	9.21403	10.1822	10.9437	11.9297	12.7944	13.5783
3.80952	9.213	10.1838	10.9462	11.9316	12.7946	13.5803
3.81905	9.21173	10.185	10.9486	11.9336	12.7948	13.5815
3.82857	9.21028	10.1856	10.9508	11.936	12.7949	13.5818
3.8381	9.20871	10.1858	10.9527	11.9389	12.7947	13.5815
3.84762	9.20709	10.1855	10.9545	11.9426	12.7943	13.5806
3.85714	9.20548	10.1847	10.9561	11.947	12.7937	13.5793
3.86667	9.20392	10.1834	10.9574	11.9522	12.7928	13.5778
3.87619	9.20246	10.1817	10.9585	11.9582	12.7918	13.5763
3.88571	9.20114	10.1797	10.9595	11.9648	12.7907	13.5748
3.89524	9.19999	10.1775	10.9604	11.9718	12.7896	13.5737
3.90476	9.19901	10.1752	10.9612	11.9792	12.7887	13.5729
3.91429	9.1982	10.1729	10.9621	11.9866	12.7879	13.5727
3.92381	9.19756	10.1708	10.9629	11.9938	12.7874	13.5733
3.93333	9.19707	10.1691	10.9638	12.0006	12.7873	13.5747
3.94286	9.19668	10.1677	10.9649	12.0068	12.7878	13.5769
3.95238	9.19637	10.1669	10.9661	12.0122	12.7887	13.5801
3.9619	9.19608	10.1666	10.9674	12.0167	12.7902	13.5842
3.97143	9.19577	10.167	10.9689	12.0201	12.7924	13.5892
3.98095	9.19539	10.1679	10.9706	12.0225	12.795	13.5951
3.99048	9.1949	10.1695	10.9726	12.0238	12.7982	13.6017
4	9.19427	10.1716	10.9747	12.0242	12.8018	13.6089
4.00952	9.19347	10.1742	10.977	12.0237	12.8058	13.6166
4.01905	9.1925	10.1771	10.9794	12.0226	12.81	13.6245
4.02857	9.19136	10.1804	10.9821	12.021	12.8144	13.6325
4.0381	9.19008	10.1837	10.9848	12.0192	12.8188	13.6403
4.04762	9.18869	10.187	10.9877	12.0173	12.8232	13.6479
4.05714	9.18727	10.1902	10.9906	12.0155	12.8274	13.6549
4.06667	9.18587	10.1931	10.9936	12.014	12.8314	13.6613
4.07619	9.18458	10.1957	10.9966	12.0129	12.835	13.6669
4.08571	9.1835	10.1977	10.9995	12.0123	12.8383	13.6716
4.09524	9.18272	10.1992	11.0023	12.0121	12.8412	13.6754
4.10476	9.18233	10.2001	11.0049	12.0122	12.8437	13.6782
4.11429	9.18241	10.2004	11.0074	12.0127	12.8457	13.6802
4.12381	9.18303	10.2	11.0096	12.0132	12.8474	13.6813
4.13333	9.18425	10.1991	11.0114	12.0137	12.8487	13.6818
4.14286	9.18609	10.1976	11.0129	12.0139	12.8497	13.6818
4.15238	9.18854	10.1956	11.0139	12.0137	12.8504	13.6815
4.1619	9.19157	10.1931	11.0145	12.0127	12.8509	13.6811
4.17143	9.19511	10.1903	11.0146	12.0108	12.8512	13.6808
4.18095	9.19907	10.1873	11.0143	12.008	12.8515	13.6808
4.19048	9.2033	10.184	11.0134	12.0041	12.8517	13.6814
4.2	9.20767	10.1807	11.012	11.9991	12.852	13.6826
4.20952	9.21198	10.1774	11.0101	11.9931	12.8522	13.6845
4.21905	9.21606	10.1741	11.0079	11.9862	12.8526	13.6874
4.22857	9.21971	10.1709	11.0052	11.9786	12.8529	13.6911
4.2381	9.22273	10.1678	11.0022	11.9705	12.8533	13.6957
4.24762	9.22494	10.1649	10.999	11.9622	12.8536	13.701
4.25714	9.22619	10.162	10.9955	11.9541	12.8539	13.7069
4.26667	9.22635	10.1593	10.992	11.9464	12.8541	13.7132
4.27619	9.22532	10.1567	10.9884	11.9394	12.8541	13.7196
4.28571	9.22306	10.154	10.9849	11.9334	12.8537	13.726
4.29524	9.21957	10.1514	10.9816	11.9286	12.853	13.7319
4.30476	9.21489	10.1486	10.9784	11.9252	12.8518	13.7371
4.31429	9.20914	10.1457	10.9755	11.9233	12.85	13.7413
4.32381	9.20245	10.1426	10.9728	11.923	12.8476	13.7444
4.33333	9.19501	10.1392	10.9705	11.924	12.8445	13.746
4.34286	9.18706	10.1354	10.9686	11.9263	12.8408	13.7461
4.35238	9.17884	10.1313	10.967	11.9297	12.8363	13.7445
4.3619	9.17061	10.1267	10.9657	11.934	12.8312	13.7413
4.37143	9.16267	10.1217	10.9648	11.9387	12.8255	13.7364
4.38095	9.15526	10.1163	10.9642	11.9437	12.8194	13.7301
4.39048	9.14863	10.1104	10.9638	11.9485	12.8128	13.7226
4.4	9.14301	10.1042	10.9636	11.9529	12.8062	13.7139
4.40952	9.13856	10.0977	10.9636	11.9566	12.7995	13.7045
4.41905	9.13541	10.0909	10.9638	11.9592	12.7931	13.6947
4.42857	9.13363	10.084	10.964	11.9608	12.787	13.6848
4.4381	9.13325	10.077	10.9642	11.9611	12.7816	13.6751
4.44762	9.1342	10.07	10.9643	11.9601	12.7769	13.6659
4.45714	9.1364	10.0632	10.9644	11.9579	12.7732	13.6575
4.46667	9.13969	10.0565	10.9643	11.9545	12.7705	13.6501
4.47619	9.14387	10.0503	10.964	11.9502	12.7689	13.6439
4.48571	9.14873	10.0444	10.9635	11.9449	12.7684	13.6389
4.49524	9.154	10.039	10.9627	11.9391	12.7691	13.6352
4.50476	9.15943	10.0341	10.9617	11.9329	12.7707	13.6326
4.51429	9.16476	10.0297	10.9603	11.9266	12.7733	13.631
4.52381	9.16975	10.026	10.9586	11.9202	12.7766	13.6303
4.53333	9.17417	10.0228	10.9566	11.9141	12.7805	13.6303
4.54286	9.17784	10.0202	10.9541	11.9083	12.7848	13.6305
4.55238	9.18062	10.0181	10.9513	11.9029	12.7891	13.6307
4.5619	9.18242	10.0164	10.9481	11.8979	12.7934	13.6307
4.57143	9.18319	10.0151	10.9446	11.8933	12.7973	13.6302
4.58095	9.18295	10.014	10.9407	11.889	12.8007	13.6289
4.59048	9.18173	10.0132	10.9364	11.8849	12.8035	13.6267
4.6	9.17964	10.0126	10.9318	11.881	12.8056	13.6233
4.60952	9.17679	10.012	10.9268	11.877	12.8068	13.6189
4.61905	9.17333	10.0114	10.9216	11.8728	12.8072	13.6133
4.62857	9.16941	10.0107	10.9161	11.8684	12.8067	13.6066
4.6381	9.16518	10.01	10.9104	11.8636	12.8056	13.5991
4.64762	9.16078	10.0092	10.9045	11.8584	12.8037	13.5908
4.65714	9.15635	10.0083	10.8985	11.8528	12.8014	13.5821
4.66667	9.15196	10.0073	10.8924	11.8468	12.7987	13.5732
4.67619	9.14769	10.0063	10.8862	11.8405	12.7957	13.5644
4.68571	9.14354	10.0053	10.8799	11.8341	12.7927	13.5559
4.69524	9.13953	10.0043	10.8737	11.8277	12.7897	13.5481
4.70476	9.13558	10.0034	10.8675	11.8214	12.7869	13.5411
4.71429	9.13164	10.0026	10.8614	11.8155	12.7843	13.5352
4.72381	9.12759	10.0019	10.8553	11.8101	12.7819	13.5305
4.73333	9.12334	10.0013	10.8494	11.8055	12.7798	13.527
4.74286	9.11878	10.0009	10.8436	11.8017	12.7779	13.5248
4.75238	9.11379	10.0005	10.838	11.7988	12.7762	13.5238
4.7619	9.10829	10.0001	10.8325	11.7969	12.7745	13.524
4.77143	9.10222	9.99972	10.8273	11.7959	12.7728	13.5252
4.78095	9.09556	9.99916	10.8223	11.7958	12.7709	13.5273
4.79048	9.08831	9.99832	10.8175	11.7965	12.7688	13.5301
4.8	9.08053	9.99709	10.813	11.7978	12.7662	13.5333
4.80952	9.07231	9.99533	10.8088	11.7995	12.7631	13.5369
4.81905	9.06376	9.9929	10.8049	11.8013	12.7595	13.5406
4.82857	9.05505	9.98967	10.8014	11.8031	12.7552	13.5442
4.8381	9.04634	9.98553	10.7983	11.8045	12.7502	13.5477
4.84762	9.03783	9.98037	10.7956	11.8054	12.7446	13.551
4.85714	9.0297	9.97413	10.7933	11.8055	12.7383	13.5539
4.86667	9.02213	9.96676	10.7914	11.8047	12.7315	13.5564
4.87619	9.01527	9.95824	10.79	11.8029	12.7242	13.5585
4.88571	9.00924	9.9486	10.789	11.7999	12.7166	13.5601
4.89524	9.00412	9.9379	10.7883	11.7957	12.7087	13.5613
4.90476	8.99996	9.92623	10.7879	11.7904	12.7008	13.562
4.91429	8.99675	9.91372	10.7876	11.784	12.693	13.5623
4.92381	8.99443	9.90052	10.7874	11.7767	12.6853	13.562
4.93333	8.99291	9.88682	10.787	11.7684	12.678	13.5613
4.94286	8.99207	9.87282	10.7864	11.7595	12.6712	13.5599
4.95238	8.99173	9.85873	10.7854	11.7501	12.665	13.5579
4.9619	8.99172	9.84478	10.7836	11.7403	12.6594	13.5552
4.97143	8.99184	9.83118	10.7811	11.7302	12.6545	13.5517
4.98095	8.99192	9.81814	10.7776	11.7201	12.6503	13.5473
4.99048	8.99176	9.80587	10.7729	11.71	12.6469	13.5421
5	8.99123	9.79455	10.7669	11.7	12.6441	13.5359
5.00952	8.99018	9.78432	10.7596	11.6903	12.642	13.5289
5.01905	8.98853	9.7753	10.7508	11.6809	12.6404	13.521
5.02857	8.98621	9.76759	10.7406	11.6718	12.6393	13.5122
5.0381	8.9832	9.76122	10.7291	11.663	12.6384	13.5028
5.04762	8.97953	9.7562	10.7162	11.6546	12.6377	13.4929
5.05714	8.97522	9.7525	10.7023	11.6466	12.637	13.4826
5.06667	8.97036	9.75004	10.6875	11.6389	12.636	13.4722
5.07619	8.96502	9.7487	10.6721	11.6316	12.6348	13.4619
5.08571	8.95931	9.74832	10.6563	11.6246	12.633	13.4518
5.09524	8.95333	9.74873	10.6406	11.618	12.6305	13.4422
5.10476	8.94717	9.74971	10.6252	11.6118	12.6273	13.4334
5.11429	8.94093	9.75102	10.6104	11.6059	12.6232	13.4253
5.12381	8.93467	9.75243	10.5965	11.6004	12.6181	13.4182
5.13333	8.92847	9.75368	10.5838	11.5953	12.612	13.412
5.14286	8.92237	9.75453	10.5726	11.5904	12.6048	13.4068
5.15238	8.91639	9.75474	10.563	11.5858	12.5967	13.4023
5.1619	8.91054	9.75411	10.5551	11.5813	12.5877	13.3986
5.17143	8.90485	9.75246	10.549	11.577	12.5779	13.3954
5.18095	8.8993	9.74966	10.5445	11.5728	12.5674	13.3924
5.19048	8.89389	9.7456	10.5417	11.5684	12.5566	13.3895
5.2	8.88864	9.74025	10.5403	11.5639	12.5454	13.3863
5.20952	8.88353	9.73362	10.5402	11.559	12.5342	13.3826
5.21905	8.8786	9.72577	10.541	11.5537	12.523	13.3781
5.22857	8.87387	9.71681	10.5424	11.5478	12.5122	13.3727
5.2381	8.86935	9.70691	10.5441	11.5414	12.5019	13.3662
5.24762	8.86508	9.69627	10.5459	11.5342	12.4921	13.3586
5.25714	8.86109	9.68512	10.5473	11.5263	12.483	13.3498
5.26667	8.85739	9.67371	10.5482	11.5177	12.4746	13.3399
5.27619	8.854	9.66229	10.5482	11.5084	12.4669	13.329
5.28571	8.85091	9.65112	10.5472	11.4984	12.4598	13.3173
5.29524	8.84806	9.64043	10.545	11.4879	12.4533	13.305
5.30476	8.84541	9.6304	10.5415	11.477	12.4471	13.2925
5.31429	8.84285	9.62121	10.5367	11.4658	12.4412	13.2799
5.32381	8.84026	9.61295	10.5306	11.4545	12.4353	13.2676
5.33333	8.83749	9.60567	10.5234	11.4433	12.4293	13.2559
5.34286	8.83437	9.59935	10.515	11.4322	12.4229	13.2449
5.35238	8.83072	9.59392	10.5058	11.4215	12.4161	13.2348
5.3619	8.82634	9.58924	10.4957	11.4112	12.4086	13.2258
5.37143	8.82106	9.58514	10.4851	11.4014	12.4005	13.218
5.38095	8.81472	9.58139	10.4742	11.3922	12.3917	13.2113
5.39048	8.8072	9.57776	10.4631	11.3834	12.3821	13.2055
5.4	8.79841	9.57399	10.4519	11.3753	12.372	13.2007
5.40952	8.78833	9.56984	10.4408	11.3676	12.3613	13.1965
5.41905	8.77699	9.56508	10.43	11.3603	12.3503	13.1928
5.42857	8.7645	9.55953	10.4195	11.3534	12.3392	13.1892
5.4381	8.751	9.55306	10.4093	11.3466	12.3282	13.1855
5.44762	8.73672	9.54559	10.3996	11.3399	12.3174	13.1813
5.45714	8.72194	9.53712	10.3902	11.3332	12.3072	13.1765
5.46667	8.70695	9.52769	10.3811	11.3264	12.2975	13.1707
5.47619	8.6921	9.51745	10.3723	11.3195	12.2886	13.1639
5.48571	8.67774	9.50657	10.3638	11.3123	12.2805	13.1557
5.49524	8.66418	9.49527	10.3555	11.305	12.2733	13.1463
5.50476	8.65174	9.48384	10.3474	11.2975	12.2668	13.1355
5.51429	8.64067	9.47256	10.3393	11.2898	12.2609	13.1233
5.52381	8.63117	9.46169	10.3313	11.282	12.2555	13.1099
5.53333	8.62335	9.45152	10.3233	11.2741	12.2503	13.0953
5.54286	8.61725	9.44225	10.3154	11.2662	12.245	13.0798
5.55238	8.61282	9.43406	10.3076	11.2583	12.2395	13.0635
5.5619	8.60993	9.42706	10.2997	11.2505	12.2333	13.0466
5.57143	8.60836	9.42128	10.292	11.2426	12.2262	13.0294
5.58095	8.60783	9.41666	10.2843	11.2349	12.218	13.012
5.59048	8.60801	9.41307	10.2767	11.2271	12.2084	12.9946
5.6	8.60852	9.41032	10.2693	11.2193	12.1974	12.9775
5.60952	8.60898	9.40815	10.2621	11.2112	12.1849	12.9607
5.61905	8.60901	9.40625	10.255	11.203	12.1708	12.9445
5.62857	8.60825	9.40428	10.248	11.1943	12.1554	12.9289
5.6381	8.6064	9.40191	10.2412	11.1852	12.1387	12.9139
5.64762	8.60321	9.3988	10.2345	11.1754	12.1209	12.8998
5.65714	8.59851	9.39466	10.228	11.165	12.1023	12.8864
5.66667	8.5922	9.38926	10.2214	11.1539	12.0833	12.8737
5.67619	8.58428	9.38243	10.2149	11.142	12.0641	12.8618
5.68571	8.57483	9.37407	10.2083	11.1295	12.0451	12.8506
5.69524	8.56401	9.36418	10.2017	11.1162	12.0265	12.84
5.70476	8.55202	9.35286	10.1949	11.1025	12.0087	12.83
5.71429	8.53913	9.34026	10.1879	11.0883	11.9918	12.8206
5.72381	8.52565	9.32664	10.1807	11.0738	11.976	12.8115
5.73333	8.51188	9.3123	10.1733	11.0592	11.9614	12.8028
5.74286	8.49813	9.29759	10.1656	11.0448	11.9481	12.7943
5.75238	8.48469	9.28286	10.1576	11.0305	11.9359	12.786
5.7619	8.47178	9.26849	10.1493	11.0168	11.9249	12.7777
5.77143	8.45961	9.25483	10.1407	11.0035	11.9147	12.7693
5.78095	8.44829	9.24215	10.1318	10.9909	11.9054	12.7607
5.79048	8.4379	9.23071	10.1227	10.9791	11.8965	12.7519
5.8	8.42843	9.22067	10.1132	10.9679	11.888	12.7427
5.80952	8.41981	9.21209	10.1036	10.9574	11.8796	12.7332
5.81905	8.41193	9.20499	10.0936	10.9475	11.8712	12.7231
5.82857	8.40463	9.19926	10.0834	10.9381	11.8624	12.7125
5.8381	8.39772	9.19473	10.073	10.929	11.8532	12.7014
5.84762	8.391	9.19117	10.0624	10.9202	11.8436	12.6898
5.85714	8.38428	9.1883	10.0516	10.9114	11.8333	12.6776
5.86667	8.37738	9.18581	10.0405	10.9024	11.8226	12.665
5.87619	8.37014	9.18335	10.0292	10.8933	11.8113	12.6519
5.88571	8.36248	9.18064	10.0177	10.8837	11.7996	12.6385
5.89524	8.35431	9.17736	10.006	10.8738	11.7875	12.6247
5.90476	8.34563	9.17329	9.99396	10.8634	11.7753	12.6107
5.91429	8.33647	9.16824	9.98171	10.8525	11.7629	12.5966
5.92381	8.32692	9.16209	9.96918	10.8412	11.7506	12.5824
5.93333	8.31708	9.15478	9.95637	10.8295	11.7385	12.5682
5.94286	8.30711	9.14635	9.94326	10.8176	11.7266	12.5539
5.95238	8.29716	9.13685	9.92981	10.8055	11.715	12.5398
5.9619	8.28738	9.12644	9.91602	10.7934	11.7037	12.5257
5.97143	8.27792	9.11528	9.90187	10.7814	11.6928	12.5117
5.98095	8.26891	9.10356	9.88734	10.7697	11.6822	12.4977
5.99048	8.26042	9.09149	9.87243	10.7582	11.6719	12.4838
6	8.25252	9.07927	9.85712	10.7471	11.6618	12.4699
6.00952	8.24521	9.06707	9.84144	10.7364	11.6517	12.4559
6.01905	8.23845	9.05503	9.8254	10.7261	11.6416	12.4419
6.02857	8.23215	9.04324	9.80904	10.7161	11.6314	12.4278
6.0381	8.22621	9.03175	9.7924	10.7063	11.6209	12.4136
6.04762	8.22047	9.02056	9.77556	10.6966	11.6101	12.3993
6.05714	8.21477	9.00962	9.7586	10.687	11.5988	12.3848
6.06667	8.20893	8.99884	9.74163	10.6772	11.587	12.3702
6.07619	8.20279	8.98811	9.72475	10.6672	11.5747	12.3555
6.08571	8.19619	8.9773	9.70809	10.6568	11.5618	12.3407
6.09524	8.18902	8.96628	9.69179	10.646	11.5483	12.3259
6.10476	8.18117	8.95491	9.67597	10.6346	11.5343	12.311
6.11429	8.17259	8.94311	9.66076	10.6226	11.5198	12.2962
6.12381	8.16328	8.93081	9.64628	10.61	11.5048	12.2814
6.13333	8.15328	8.91799	9.63262	10.5968	11.4893	12.2666
6.14286	8.14265	8.90468	9.61985	10.5831	11.4735	12.2518
6.15238	8.13151	8.89094	9.60802	10.5689	11.4575	12.2371
6.1619	8.12	8.8769	9.59713	10.5544	11.4412	12.2223
6.17143	8.10827	8.86272	9.58714	10.5395	11.4247	12.2075
6.18095	8.09648	8.84856	9.578	10.5246	11.4081	12.1926
6.19048	8.08481	8.83464	9.56961	10.5096	11.3913	12.1775
6.2	8.07339	8.82114	9.56182	10.4947	11.3746	12.1621
6.20952	8.06235	8.80825	9.55449	10.4799	11.3578	12.1465
6.21905	8.0518	8.79612	9.54743	10.4654	11.341	12.1305
6.22857	8.04179	8.78488	9.54045	10.4511	11.3242	12.1141
6.2381	8.03234	8.77459	9.53336	10.4371	11.3074	12.0972
6.24762	8.02344	8.76526	9.52598	10.4234	11.2907	12.0799
6.25714	8.01502	8.75687	9.51814	10.41	11.274	12.0622
6.26667	8.00701	8.7493	9.50971	10.3967	11.2575	12.0441
6.27619	7.99927	8.74242	9.50057	10.3836	11.241	12.0257
6.28571	7.99167	8.73605	9.49065	10.3706	11.2247	12.0071
6.29524	7.98404	8.72997	9.47993	10.3576	11.2085	11.9883
6.30476	7.97622	8.72397	9.4684	10.3445	11.1925	11.9694
6.31429	7.96805	8.7178	9.45612	10.3314	11.1767	11.9505
6.32381	7.95937	8.71127	9.44316	10.318	11.1611	11.9318
6.33333	7.95005	8.70418	9.42965	10.3044	11.1457	11.9131
6.34286	7.93998	8.6964	9.41569	10.2905	11.1304	11.8947
6.35238	7.92907	8.68783	9.40144	10.2764	11.1153	11.8766
6.3619	7.91728	8.67842	9.38703	10.2619	11.1003	11.8587
6.37143	7.90457	8.66819	9.37261	10.2471	11.0854	11.841
6.38095	7.89098	8.6572	9.3583	10.232	11.0704	11.8234
6.39048	7.87654	8.64554	9.34419	10.2165	11.0554	11.8061
6.4	7.86133	8.63338	9.33037	10.2007	11.0402	11.7888
6.40952	7.84547	8.62087	9.31689	10.1846	11.0248	11.7714
6.41905	7.82908	8.60819	9.30376	10.1681	11.0092	11.754
6.42857	7.81232	8.59553	9.29099	10.1514	10.9932	11.7364
6.4381	7.79535	8.58303	9.27854	10.1343	10.9767	11.7186
6.44762	7.77834	8.57083	9.26638	10.1169	10.9599	11.7005
6.45714	7.76148	8.55903	9.25443	10.0992	10.9426	11.6821
6.46667	7.74495	8.54767	9.24263	10.0812	10.9248	11.6635
6.47619	7.72891	8.53675	9.23092	10.0631	10.9066	11.6446
6.48571	7.71353	8.52623	9.21924	10.0447	10.888	11.6256
6.49524	7.69894	8.516	9.20754	10.0262	10.869	11.6064
6.50476	7.68528	8.50593	9.1958	10.0077	10.8498	11.5871
6.51429	7.67262	8.49585	9.18399	9.98921	10.8302	11.5678
6.52381	7.66104	8.48559	9.17211	9.97083	10.8105	11.5487
6.53333	7.65057	8.47495	9.16019	9.95265	10.7907	11.5297
6.54286	7.64121	8.46376	9.14825	9.93476	10.7708	11.5108
6.55238	7.63291	8.45185	9.13634	9.91724	10.751	11.4922
6.5619	7.6256	8.4391	9.1245	9.90015	10.7312	11.4739
6.57143	7.61916	8.42544	9.11276	9.88353	10.7116	11.4557
6.58095	7.61346	8.41081	9.10115	9.8674	10.6921	11.4376
6.59048	7.60832	8.39526	9.08972	9.85176	10.6727	11.4196
6.6	7.60356	8.37884	9.07845	9.83657	10.6535	11.4015
6.60952	7.59895	8.36168	9.06734	9.82176	10.6345	11.3833
6.61905	7.5943	8.34395	9.05636	9.80726	10.6156	11.3649
6.62857	7.58938	8.32584	9.04548	9.79294	10.5968	11.346
6.6381	7.584	8.30758	9.03462	9.77869	10.5781	11.3267
6.64762	7.57796	8.2894	9.02373	9.76437	10.5596	11.3069
6.65714	7.57111	8.27153	9.01273	9.74985	10.5412	11.2864
6.66667	7.56331	8.2542	9.00153	9.735	10.5229	11.2654
6.67619	7.55449	8.23758	8.99008	9.71971	10.5048	11.2437
6.68571	7.5446	8.22183	8.9783	9.7039	10.4868	11.2214
6.69524	7.53363	8.20705	8.96615	9.68751	10.469	11.1987
6.70476	7.52163	8.19331	8.9536	9.67054	10.4515	11.1755
6.71429	7.50869	8.18059	8.94063	9.65301	10.4343	11.1521
6.72381	7.49493	8.16887	8.92725	9.63499	10.4173	11.1285
6.73333	7.48049	8.15803	8.91347	9.61657	10.4007	11.105
6.74286	7.46555	8.14794	8.89935	9.59789	10.3845	11.0815
6.75238	7.45031	8.13842	8.88493	9.57912	10.3686	11.0583
6.7619	7.43494	8.12929	8.87027	9.56043	10.353	11.0355
6.77143	7.41963	8.12034	8.85542	9.54201	10.3378	11.0131
6.78095	7.40456	8.11135	8.84046	9.52404	10.3228	10.9911
6.79048	7.38987	8.10212	8.82543	9.50668	10.308	10.9696
6.8	7.37568	8.09249	8.81037	9.49008	10.2933	10.9486
6.80952	7.36208	8.08228	8.79532	9.47434	10.2785	10.9279
6.81905	7.34911	8.07139	8.7803	9.45954	10.2637	10.9076
6.82857	7.3368	8.05974	8.76531	9.44569	10.2486	10.8874
6.8381	7.32512	8.04728	8.75034	9.43277	10.2332	10.8673
6.84762	7.31402	8.03402	8.73538	9.4207	10.2174	10.8471
6.85714	7.30342	8.01999	8.72039	9.40937	10.201	10.8267
6.86667	7.29323	8.00527	8.70537	9.39861	10.1841	10.8059
6.87619	7.28333	7.98996	8.69027	9.38825	10.1664	10.7848
6.88571	7.27361	7.97419	8.67507	9.37806	10.1481	10.763
6.89524	7.26395	7.95807	8.65977	9.36784	10.129	10.7408
6.90476	7.25426	7.94176	8.64435	9.35735	10.1092	10.7179
6.91429	7.24442	7.9254	8.62881	9.34639	10.0887	10.6944
6.92381	7.23437	7.9091	8.61318	9.33476	10.0676	10.6704
6.93333	7.22405	7.89298	8.59747	9.32231	10.0459	10.6458
6.94286	7.21342	7.87713	8.58172	9.30891	10.0237	10.6209
6.95238	7.20247	7.86162	8.56596	9.29446	10.001	10.5958
6.9619	7.19119	7.8465	8.55022	9.27892	9.97794	10.5704
6.97143	7.1796	7.83177	8.53454	9.26229	9.95459	10.5451
6.98095	7.16774	7.81743	8.51893	9.2446	9.93102	10.5198
6.99048	7.15565	7.80345	8.50342	9.22593	9.90729	10.4948
7	7.14336	7.78978	8.488	9.20636	9.88348	10.4702
7.00952	7.13093	7.77635	8.47265	9.18603	9.85963	10.446
7.01905	7.11839	7.7631	8.45736	9.16507	9.83579	10.4223
7.02857	7.1058	7.74994	8.44207	9.14362	9.81203	10.3992
7.0381	7.09318	7.73679	8.42675	9.12181	9.78836	10.3766
7.04762	7.08055	7.72358	8.41133	9.09978	9.76485	10.3546
7.05714	7.06793	7.71024	8.39575	9.07764	9.74151	10.3331
7.06667	7.05533	7.69672	8.37995	9.05549	9.7184	10.312
7.07619	7.04275	7.68298	8.36388	9.03339	9.69556	10.2913
7.08571	7.03016	7.66899	8.34748	9.01139	9.67301	10.2708
7.09524	7.01757	7.65475	8.33072	8.98952	9.6508	10.2505
7.10476	7.00496	7.64025	8.31358	8.96779	9.62895	10.2302
7.11429	6.99229	7.62553	8.29606	8.94618	9.6075	10.2097
7.12381	6.97955	7.61061	8.27815	8.92467	9.58645	10.1891
7.13333	6.96672	7.59554	8.25989	8.90324	9.56582	10.1682
7.14286	6.95377	7.58036	8.24131	8.88184	9.5456	10.1469
7.15238	6.94067	7.56512	8.22245	8.86046	9.52576	10.1251
7.1619	6.9274	7.54987	8.20336	8.83909	9.50625	10.1029
7.17143	6.91394	7.53466	8.18409	8.81772	9.48703	10.0802
7.18095	6.90027	7.51951	8.16469	8.79636	9.46802	10.057
7.19048	6.88637	7.50447	8.1452	8.77504	9.44913	10.0333
7.2	6.8722	7.48953	8.12566	8.75383	9.43027	10.0092
7.20952	6.85776	7.4747	8.1061	8.73278	9.41134	9.98469
7.21905	6.84302	7.45996	8.08653	8.71196	9.39223	9.95995
7.22857	6.82798	7.44529	8.06696	8.69147	9.37284	9.935
7.2381	6.81262	7.43064	8.04739	8.67139	9.35309	9.90993
7.24762	6.79694	7.41595	8.02783	8.6518	9.3329	9.88481
7.25714	6.78094	7.40116	8.00826	8.63277	9.31222	9.85972
7.26667	6.76464	7.3862	7.98869	8.61437	9.29103	9.83469
7.27619	6.74805	7.37099	7.96911	8.59663	9.26931	9.80979
7.28571	6.73121	7.35547	7.94954	8.57956	9.24707	9.78501
7.29524	6.71416	7.33956	7.92998	8.56314	9.22437	9.76038
7.30476	6.69695	7.32321	7.91048	8.54732	9.20126	9.73586
7.31429	6.67964	7.30639	7.89106	8.53202	9.17781	9.71144
7.32381	6.66229	7.28905	7.87176	8.51712	9.15411	9.68707
7.33333	6.64499	7.27119	7.85263	8.5025	9.13024	9.66272
7.34286	6.62779	7.25284	7.83372	8.488	9.10631	9.63831
7.35238	6.61079	7.23403	7.81506	8.47344	9.08239	9.61382
7.3619	6.59405	7.21481	7.79671	8.45866	9.05855	9.58919
7.37143	6.57765	7.19528	7.77868	8.44348	9.03485	9.5644
7.38095	6.56165	7.17552	7.76098	8.42773	9.01132	9.53944
7.39048	6.54611	7.15566	7.74361	8.41126	8.988	9.51431
7.4	6.53107	7.13582	7.72655	8.39394	8.96487	9.48903
7.40952	6.51656	7.11612	7.70975	8.37567	8.94192	9.46363
7.41905	6.5026	7.0967	7.69316	8.3564	8.91914	9.43816
7.42857	6.4892	7.07768	7.67671	8.33609	8.89649	9.41268
7.4381	6.47634	7.05917	7.66032	8.31474	8.87392	9.38726
7.44762	6.46401	7.04125	7.64391	8.29241	8.85142	9.36195
7.45714	6.45217	7.02399	7.62742	8.26917	8.82895	9.3368
7.46667	6.44075	7.00743	7.61077	8.24513	8.80649	9.31187
7.47619	6.42971	6.99158	7.59391	8.22042	8.78406	9.28716
7.48571	6.41896	6.97641	7.57682	8.19518	8.76164	9.26267
7.49524	6.40842	6.96188	7.5595	8.16958	8.73929	9.23839
7.50476	6.39799	6.94789	7.54196	8.14379	8.71702	9.21425
7.51429	6.38756	6.93434	7.52424	8.11795	8.69489	9.19019
7.52381	6.37703	6.92111	7.50644	8.09224	8.67295	9.16611
7.53333	6.36627	6.90804	7.48862	8.06678	8.65123	9.1419
7.54286	6.35517	6.89499	7.4709	8.0417	8.62978	9.11745
7.55238	6.3436	6.88181	7.45338	8.0171	8.60861	9.09263
7.5619	6.33145	6.86836	7.43618	7.99305	8.58773	9.06736
7.57143	6.31861	6.85451	7.41938	7.9696	8.56712	9.04154
7.58095	6.30498	6.84014	7.40306	7.94678	8.54672	9.01512
7.59048	6.29048	6.82519	7.38727	7.92461	8.52645	8.98807
7.6	6.27505	6.80959	7.37202	7.90306	8.50623	8.96039
7.60952	6.25866	6.79333	7.3573	7.88212	8.48593	8.93214
7.61905	6.24128	6.77642	7.34304	7.86174	8.4654	8.90341
7.62857	6.22295	6.75889	7.32915	7.84186	8.44451	8.87432
7.6381	6.20371	6.74081	7.31549	7.82245	8.42311	8.84501
7.64762	6.18366	6.72227	7.30192	7.80342	8.40107	8.81566
7.65714	6.16291	6.70338	7.28825	7.78474	8.37828	8.78646
7.66667	6.14162	6.68424	7.27429	7.76633	8.35463	8.75759
7.67619	6.11997	6.66497	7.25987	7.74814	8.33009	8.72921
7.68571	6.09816	6.64568	7.24482	7.73012	8.30464	8.70149
7.69524	6.0764	6.62646	7.22899	7.71223	8.2783	8.67455
7.70476	6.05492	6.60741	7.21226	7.69441	8.25115	8.64846
7.71429	6.03392	6.58859	7.19456	7.67664	8.22328	8.62327
7.72381	6.01363	6.57003	7.17587	7.65888	8.19485	8.59897
7.73333	5.99421	6.55176	7.15621	7.6411	8.16603	8.57551
7.74286	5.97583	6.53377	7.13565	7.62327	8.137	8.5528
7.75238	5.9586	6.51604	7.1143	7.60538	8.10795	8.5307
7.7619	5.94258	6.49852	7.09232	7.58741	8.07908	8.50906
7.77143	5.9278	6.48117	7.06988	7.56934	8.05056	8.4877
7.78095	5.91421	6.46393	7.04718	7.55115	8.02254	8.46643
7.79048	5.90175	6.44673	7.02443	7.53285	7.99514	8.44507
7.8	5.89026	6.42951	7.00182	7.51441	7.96843	8.42345
7.80952	5.87957	6.41222	6.97953	7.49584	7.94244	8.40141
7.81905	5.86946	6.39483	6.95771	7.47712	7.91716	8.37883
7.82857	5.85969	6.37729	6.93647	7.45825	7.89253	8.35562
7.8381	5.85	6.35961	6.91587	7.4392	7.86847	8.33172
7.84762	5.84011	6.34177	6.89594	7.41998	7.84484	8.30712
7.85714	5.82978	6.32379	6.87664	7.40054	7.82151	8.28181
7.86667	5.81875	6.30569	6.8579	7.38088	7.7983	8.25586
7.87619	5.80683	6.28749	6.8396	7.36094	7.77506	8.2293
7.88571	5.79383	6.26924	6.82159	7.34069	7.75165	8.20223
7.89524	5.77964	6.25094	6.80372	7.32008	7.72792	8.17472
7.90476	5.7642	6.23264	6.78579	7.29906	7.70378	8.14686
7.91429	5.74749	6.21434	6.76764	7.27756	7.67916	8.11873
7.92381	5.72956	6.19605	6.7491	7.25553	7.65402	8.0904
7.93333	5.71051	6.17777	6.73004	7.23291	7.62837	8.06192
7.94286	5.6905	6.15948	6.71036	7.20965	7.60226	8.03333
7.95238	5.66972	6.14116	6.68999	7.1857	7.57576	8.00466
7.9619	5.6484	6.12277	6.66891	7.16104	7.54896	7.97592
7.97143	5.62678	6.10428	6.64715	7.13565	7.522	7.94709
7.98095	5.60513	6.08566	6.62478	7.10955	7.49498	7.91817
7.99048	5.5837	6.06687	6.60189	7.08276	7.46805	7.88914
8	5.56273	6.04787	6.57862	7.05534	7.44129	7.85998
8.00952	5.54244	6.02866	6.55511	7.02736	7.41481	7.83068
8.01905	5.52298	6.00923	6.53153	6.99893	7.38867	7.80122
8.02857	5.5045	5.98958	6.50803	6.97017	7.3629	7.7716
8.0381	5.48705	5.96974	6.48474	6.94121	7.33748	7.74185
8.04762	5.47066	5.94974	6.46179	6.91218	7.3124	7.71196
8.05714	5.45527	5.92963	6.43926	6.88325	7.28757	7.68197
8.06667	5.4408	5.90946	6.4172	6.85454	7.2629	7.65191
8.07619	5.42709	5.88929	6.39563	6.82621	7.23828	7.62181
8.08571	5.41394	5.86918	6.37451	6.79836	7.21358	7.59171
8.09524	5.40113	5.84919	6.3538	6.77108	7.1887	7.56163
8.10476	5.3884	5.82937	6.33339	6.74447	7.1635	7.53162
8.11429	5.3755	5.80976	6.31317	6.71854	7.13791	7.50168
8.12381	5.36217	5.79039	6.29303	6.69332	7.11186	7.47183
8.13333	5.34817	5.77126	6.27283	6.66877	7.08531	7.4421
8.14286	5.33329	5.75239	6.25245	6.64486	7.05828	7.41247
8.15238	5.31738	5.73376	6.23179	6.6215	7.0308	7.38295
8.1619	5.30031	5.71535	6.21077	6.59859	7.00297	7.35355
8.17143	5.28203	5.69712	6.18933	6.57601	6.97488	7.32427
8.18095	5.26254	5.67903	6.16746	6.55364	6.94667	7.29511
8.19048	5.24189	5.66104	6.14517	6.53135	6.91851	7.26609
8.2	5.22023	5.64312	6.12251	6.50901	6.89054	7.23723
8.20952	5.1977	5.62523	6.09954	6.48652	6.86293	7.20855
8.21905	5.17454	5.60734	6.07636	6.46375	6.8358	7.1801
8.22857	5.15098	5.58944	6.05306	6.44065	6.80928	7.15189
8.2381	5.1273	5.57151	6.02975	6.41714	6.78344	7.12397
8.24762	5.10375	5.55354	6.00652	6.3932	6.75832	7.09636
8.25714	5.0806	5.53555	5.98346	6.36881	6.73393	7.06908
8.26667	5.05808	5.51754	5.96062	6.344	6.7102	7.04214
8.27619	5.03639	5.49953	5.93803	6.3188	6.68705	7.01554
8.28571	5.01569	5.48152	5.91569	6.29328	6.66435	6.98922
8.29524	4.99608	5.46352	5.89357	6.2675	6.64193	6.96316
8.30476	4.97759	5.44553	5.87161	6.24156	6.61963	6.93726
8.31429	4.96023	5.42753	5.84974	6.21554	6.59723	6.91145
8.32381	4.94391	5.40951	5.82785	6.18955	6.57455	6.8856
8.33333	4.92853	5.39143	5.80584	6.16366	6.55142	6.8596
8.34286	4.91394	5.37325	5.78361	6.13797	6.52765	6.83333
8.35238	4.89994	5.35492	5.76106	6.11254	6.50313	6.80665
8.3619	4.88634	5.3364	5.73813	6.08744	6.47775	6.77946
8.37143	4.87292	5.31762	5.71476	6.06271	6.45147	6.75166
8.38095	4.8595	5.29853	5.69093	6.03837	6.42426	6.72316
8.39048	4.84589	5.27908	5.66667	6.01442	6.39615	6.69393
8.4	4.83193	5.25925	5.64202	5.99084	6.36721	6.66394
8.40952	4.81752	5.23902	5.61706	5.96761	6.33753	6.63319
8.41905	4.80256	5.21837	5.59189	5.94465	6.30723	6.60174
8.42857	4.78702	5.19732	5.56662	5.92189	6.27644	6.56965
8.4381	4.7709	5.1759	5.54138	5.89925	6.2453	6.537
8.44762	4.75422	5.15415	5.51628	5.87662	6.21394	6.50392
8.45714	4.73704	5.13214	5.49142	5.85389	6.1825	6.4705
8.46667	4.71943	5.10994	5.46688	5.83095	6.15108	6.43688
8.47619	4.70148	5.08761	5.44272	5.80769	6.11976	6.40317
8.48571	4.68327	5.06525	5.41895	5.78399	6.08861	6.36946
8.49524	4.66488	5.04291	5.39555	5.75976	6.05766	6.33586
8.50476	4.64637	5.02067	5.37246	5.73493	6.02693	6.30241
8.51429	4.62778	4.99858	5.3496	5.70943	5.99639	6.26918
8.52381	4.60913	4.97668	5.32686	5.68323	5.96603	6.23619
8.53333	4.59043	4.95498	5.30411	5.65634	5.9358	6.20345
8.54286	4.57165	4.93349	5.28123	5.62877	5.90568	6.17095
8.55238	4.55276	4.91219	5.25809	5.60058	5.87561	6.13867
8.5619	4.53371	4.89106	5.23459	5.57186	5.84556	6.10658
8.57143	4.51446	4.87003	5.21064	5.54271	5.81551	6.07466
8.58095	4.49496	4.84906	5.18621	5.51327	5.78545	6.04288
8.59048	4.47517	4.82808	5.16129	5.48367	5.75537	6.01121
8.6	4.45508	4.80701	5.13591	5.45407	5.72528	5.97964
8.60952	4.43468	4.78579	5.11015	5.4246	5.69522	5.94816
8.61905	4.41399	4.76435	5.08411	5.39539	5.66521	5.91676
8.62857	4.39305	4.74264	5.05792	5.36657	5.63528	5.88542
8.6381	4.37192	4.72059	5.03174	5.3382	5.60546	5.85416
8.64762	4.35067	4.69818	5.0057	5.31034	5.57577	5.82294
8.65714	4.32937	4.67537	4.97996	5.283	5.54622	5.79176
8.66667	4.30809	4.65215	4.95463	5.25613	5.51681	5.76057
8.67619	4.28691	4.62852	4.92981	5.22968	5.48752	5.72932
8.68571	4.26588	4.60449	4.90554	5.20353	5.45831	5.69794
8.69524	4.24501	4.58007	4.88184	5.17754	5.42912	5.66635
8.70476	4.22433	4.55531	4.85867	5.15156	5.3999	5.63447
8.71429	4.20381	4.53023	4.83595	5.12542	5.37057	5.60218
8.72381	4.1834	4.50489	4.81355	5.09896	5.34106	5.56939
8.73333	4.16305	4.47933	4.79134	5.07201	5.31129	5.536
8.74286	4.14265	4.45361	4.76915	5.04446	5.2812	5.50195
8.75238	4.12212	4.42778	4.7468	5.01619	5.25074	5.46716
8.7619	4.10136	4.4019	4.72413	4.98716	5.21987	5.43163
8.77143	4.08029	4.37603	4.70099	4.95735	5.18858	5.39537
8.78095	4.05883	4.35022	4.67726	4.92681	5.15686	5.35843
8.79048	4.03692	4.32451	4.65286	4.89562	5.12475	5.32091
8.8	4.01456	4.29896	4.62776	4.8639	5.09228	5.28294
8.80952	3.99174	4.27359	4.60195	4.83182	5.05951	5.24467
8.81905	3.96852	4.24843	4.57549	4.79955	5.0265	5.20631
8.82857	3.94495	4.22348	4.54847	4.7673	4.99332	5.16806
8.8381	3.92115	4.19876	4.521	4.73525	4.96004	5.1301
8.84762	3.89722	4.17423	4.49322	4.7036	4.92674	5.09265
8.85714	3.87327	4.14988	4.46528	4.67249	4.89346	5.05587
8.86667	3.84944	4.12565	4.43731	4.64205	4.86026	5.01988
8.87619	3.82583	4.10149	4.40945	4.61236	4.82717	4.98479
8.88571	3.80252	4.07734	4.38178	4.58346	4.79422	4.95062
8.89524	3.77958	4.05313	4.35439	4.55534	4.76141	4.91736
8.90476	3.75704	4.02879	4.32729	4.52794	4.72876	4.88494
8.91429	3.73488	4.00426	4.3005	4.50119	4.69625	4.85324
8.92381	3.71308	3.97948	4.27395	4.47496	4.6639	4.82209
8.93333	3.69157	3.95442	4.24759	4.44911	4.6317	4.7913
8.94286	3.67026	3.92906	4.22131	4.42352	4.59965	4.76064
8.95238	3.64907	3.90339	4.19502	4.39804	4.56777	4.72988
8.9619	3.62789	3.87745	4.16861	4.37253	4.53607	4.6988
8.97143	3.60666	3.85128	4.14196	4.3469	4.50458	4.66721
8.98095	3.58529	3.82495	4.11501	4.32105	4.47331	4.63492
8.99048	3.56377	3.79855	4.08768	4.29494	4.4423	4.60179
9	3.5421	3.77217	4.05995	4.26852	4.41156	4.56774
9.00952	3.52031	3.74593	4.03183	4.24178	4.38108	4.53272
9.01905	3.49847	3.71991	4.00333	4.21474	4.35085	4.49674
9.02857	3.47668	3.69421	3.97451	4.18739	4.32084	4.45984
9.0381	3.45508	3.66891	3.94545	4.15975	4.29099	4.4221
9.04762	3.4338	3.64405	3.91624	4.13183	4.2612	4.38365
9.05714	3.41296	3.61964	3.88697	4.10361	4.23136	4.34463
9.06667	3.39268	3.59568	3.85771	4.07507	4.20134	4.30517
9.07619	3.37305	3.57213	3.82855	4.04614	4.17101	4.26545
9.08571	3.35413	3.54889	3.79954	4.01675	4.1402	4.22562
9.09524	3.33589	3.52589	3.7707	3.98683	4.10878	4.18581
9.10476	3.3183	3.50301	3.74203	3.95625	4.07661	4.14615
9.11429	3.30124	3.48012	3.71352	3.92493	4.04361	4.10676
9.12381	3.28456	3.45711	3.68513	3.89276	4.00971	4.06773
9.13333	3.26804	3.43388	3.65679	3.85969	3.9749	4.02914
9.14286	3.25147	3.41033	3.62845	3.82568	3.9392	3.99105
9.15238	3.23459	3.38641	3.60004	3.79073	3.90271	3.9535
9.1619	3.21715	3.36212	3.57151	3.75489	3.86556	3.91653
9.17143	3.19893	3.33745	3.54283	3.71826	3.82792	3.88017
9.18095	3.17972	3.31246	3.51398	3.68099	3.79	3.84442
9.19048	3.15937	3.28724	3.48495	3.64328	3.75202	3.80928
9.2	3.13777	3.26188	3.45576	3.60534	3.71419	3.77474
9.20952	3.11488	3.23649	3.42645	3.56741	3.67672	3.74077
9.21905	3.09073	3.21118	3.39707	3.52973	3.63978	3.70731
9.22857	3.06537	3.18604	3.36765	3.49251	3.60348	3.67429
9.2381	3.03895	3.16112	3.33822	3.45596	3.5679	3.6416
9.24762	3.01161	3.13644	3.30882	3.42019	3.53302	3.60913
9.25714	2.98353	3.11198	3.27942	3.3853	3.49877	3.57672
9.26667	2.9549	3.08764	3.24999	3.35127	3.465	3.54419
9.27619	2.9259	3.06329	3.22046	3.31806	3.43152	3.51136
9.28571	2.89669	3.03876	3.19073	3.28553	3.3981	3.47804
9.29524	2.86738	3.01381	3.16066	3.25349	3.36447	3.44403
9.30476	2.83807	2.98823	3.13011	3.2217	3.33038	3.40916
9.31429	2.8088	2.96177	3.09894	3.18991	3.29557	3.37329
9.32381	2.77959	2.93423	3.067	3.15787	3.25986	3.33632
9.33333	2.75041	2.90542	3.03419	3.12533	3.2231	3.2982
9.34286	2.72121	2.87525	3.00044	3.0921	3.18524	3.25895
9.35238	2.69196	2.84368	2.96573	3.05806	3.14628	3.21863
9.3619	2.66261	2.81077	2.93013	3.02314	3.10634	3.17738
9.37143	2.63314	2.77668	2.89375	2.98738	3.0656	3.1354
9.38095	2.60354	2.74165	2.85678	2.95088	3.02428	3.09292
9.39048	2.57387	2.706	2.81948	2.91382	2.98269	3.0502
9.4	2.5442	2.67014	2.78214	2.87646	2.94112	3.00752
9.40952	2.51466	2.63447	2.7451	2.83909	2.89986	2.96513
9.41905	2.48538	2.59945	2.70867	2.802	2.85917	2.92326
9.42857	2.45654	2.56547	2.67317	2.76548	2.81925	2.88206
9.4381	2.42829	2.53291	2.63884	2.72979	2.78018	2.84163
9.44762	2.40079	2.50202	2.60585	2.69509	2.74198	2.80196
9.45714	2.37413	2.47298	2.57428	2.66148	2.70455	2.76297
9.46667	2.34839	2.4458	2.5441	2.62895	2.66768	2.72448
9.47619	2.32355	2.4204	2.51515	2.59737	2.63107	2.68624
9.48571	2.29952	2.39652	2.48717	2.56652	2.59436	2.64794
9.49524	2.27616	2.37382	2.45979	2.5361	2.55717	2.60922
9.50476	2.25323	2.35184	2.43257	2.50573	2.51909	2.56977
9.51429	2.23047	2.33006	2.40505	2.47501	2.4798	2.52926
9.52381	2.20757	2.30796	2.37674	2.44355	2.43903	2.48749
9.53333	2.18421	2.28502	2.34722	2.41098	2.39665	2.44431
9.54286	2.16013	2.26082	2.31614	2.37705	2.35267	2.39975
9.55238	2.1351	2.23505	2.28327	2.34161	2.30728	2.35395
9.5619	2.10901	2.20753	2.24857	2.30465	2.26084	2.30723
9.57143	2.08184	2.17828	2.21215	2.26632	2.21387	2.26004
9.58095	2.05372	2.1475	2.17433	2.22693	2.16702	2.21295
9.59048	2.02491	2.11559	2.13559	2.18692	2.12104	2.16661
9.6	1.99581	2.08309	2.09657	2.14685	2.07671	2.12172
9.60952	1.96694	2.05069	2.05805	2.10733	2.03477	2.07894
9.61905	1.93886	2.01912	2.02082	2.06901	1.99588	2.03883
9.62857	1.91221	1.98915	1.98568	2.03244	1.96048	2.0018
9.6381	1.88756	1.96147	1.95336	1.99809	1.92879	1.96801
9.64762	1.86541	1.9366	1.92438	1.9662	1.90072	1.93734
9.65714	1.84609	1.91486	1.89904	1.93678	1.87581	1.90934
9.66667	1.82971	1.89628	1.87732	1.90952	1.8532	1.88319
9.67619	1.81611	1.88053	1.85883	1.88378	1.83168	1.85769
9.68571	1.8048	1.86689	1.84279	1.85856	1.80964	1.83128
9.69524	1.79495	1.85427	1.82799	1.83252	1.78516	1.80212
9.70476	1.78535	1.84116	1.81284	1.80402	1.75609	1.76809
9.71429	1.7745	1.82571	1.79539	1.77115	1.72009	1.72692
9.72381	1.76056	1.80582	1.77342	1.73182	1.6748	1.67629
9.73333	1.74148	1.77915	1.74449	1.6839	1.61793	1.61392
9.74286	1.71507	1.7433	1.70613	1.62526	1.54741	1.53776
9.75238	1.6791	1.6959	1.6559	1.55394	1.46147	1.44603
9.7619	1.6314	1.63474	1.59154	1.46825	1.35881	1.33741
9.77143	1.57001	1.55793	1.51114	1.3669	1.23865	1.21109
9.78095	1.49328	1.46398	1.41322	1.24906	1.10083	1.06687
9.79048	1.39998	1.35195	1.29686	1.11446	0.94584	0.90523
9.8	1.28939	1.2215	1.16179	0.96347	0.77485	0.72729
9.80952	1.1614	1.07296	1.00842	0.79706	0.58966	0.53486
9.81905	1.0165	0.90737	0.83789	0.61685	0.39266	0.33037
9.82857	0.85584	0.72644	0.65204	0.42502	0.18675	0.11678
9.8381	0.68118	0.53254	0.45334	0.22427	-0.02478	-0.10254
9.84762	0.49487	0.32856	0.24484	0.0177	-0.23839	-0.32391
9.85714	0.29972	0.11788	0.03003	-0.19129	-0.45041	-0.54349
9.86667	0.09893	-0.09584	-0.1873	-0.39917	-0.65724	-0.75747
9.87619	-0.10407	-0.30875	-0.40321	-0.6024	-0.85544	-0.96218
9.88571	-0.30574	-0.51704	-0.61377	-0.79758	-1.0419	-1.15429
9.89524	-0.50257	-0.71701	-0.81525	-0.98156	-1.21395	-1.33087
9.90476	-0.69126	-0.9053	-1.00424	-1.15162	-1.36946	-1.48958
9.91429	-0.86884	-1.07899	-1.17779	-1.30552	-1.5069	-1.62868
9.92381	-1.03274	-1.23572	-1.33355	-1.44158	-1.62538	-1.74709
9.93333	-1.18096	-1.37374	-1.4698	-1.55874	-1.72462	-1.84445
9.94286	-1.31207	-1.49203	-1.58555	-1.65655	-1.80497	-1.92104
9.95238	-1.42526	-1.59021	-1.6805	-1.73518	-1.86732	-1.97776
9.9619	-1.52034	-1.66861	-1.75504	-1.79533	-1.91301	-2.01603
9.97143	-1.59769	-1.72817	-1.81017	-1.8382	-1.94376	-2.03772
9.98095	-1.65823	-1.77035	-1.84744	-1.86537	-1.96153	-2.04502
9.99048	-1.7033	-1.79706	-1.86882	-1.87874	-1.96844	-2.04029
10	-1.73458	-1.81048	-1.87657	-1.88036	-1.96661	-2.02598
10.0095	-1.75396	-1.81299	-1.87316	-1.87237	-1.95811	-2.0045
10.0191	-1.76346	-1.80703	-1.86105	-1.85688	-1.94481	-1.97809
10.0286	-1.76508	-1.79493	-1.84265	-1.83589	-1.92837	-1.94876
10.0381	-1.76074	-1.77887	-1.8202	-1.81121	-1.91017	-1.91825
10.0476	-1.75214	-1.76074	-1.79563	-1.7844	-1.89126	-1.88791
10.0571	-1.74078	-1.74211	-1.77057	-1.75675	-1.87238	-1.85876
10.0667	-1.72784	-1.72416	-1.74628	-1.72926	-1.85397	-1.83147
10.0762	-1.71421	-1.7077	-1.72362	-1.70265	-1.8362	-1.80637
10.0857	-1.70047	-1.69315	-1.7031	-1.67738	-1.81904	-1.78352
10.0952	-1.68695	-1.68062	-1.68489	-1.65367	-1.80227	-1.76275
10.1048	-1.67371	-1.6699	-1.6689	-1.6316	-1.78556	-1.74371
10.1143	-1.66066	-1.66058	-1.65479	-1.61109	-1.76855	-1.72597
10.1238	-1.64757	-1.6521	-1.6421	-1.59199	-1.75089	-1.70906
10.1333	-1.63415	-1.64381	-1.6303	-1.57413	-1.73226	-1.6925
10.1429	-1.62011	-1.63508	-1.61882	-1.55732	-1.71245	-1.6759
10.1524	-1.6052	-1.62534	-1.60717	-1.54143	-1.69135	-1.65898
10.1619	-1.58925	-1.61414	-1.59494	-1.52639	-1.66898	-1.64153
10.1714	-1.57219	-1.60116	-1.58186	-1.51216	-1.64548	-1.62351
10.1809	-1.55409	-1.58629	-1.56779	-1.4988	-1.6211	-1.60497
10.1905	-1.53512	-1.56956	-1.55273	-1.48641	-1.59618	-1.58608
10.2	-1.51555	-1.55119	-1.53684	-1.47512	-1.5711	-1.56707
10.2095	-1.49571	-1.53154	-1.52036	-1.46508	-1.54631	-1.54825
10.219	-1.47601	-1.51107	-1.50363	-1.4564	-1.52222	-1.52991
10.2286	-1.45682	-1.49032	-1.487	-1.4492	-1.49925	-1.51235
10.2381	-1.43851	-1.46984	-1.47085	-1.44352	-1.47772	-1.49584
10.2476	-1.42138	-1.45016	-1.45551	-1.43932	-1.45792	-1.48058
10.2571	-1.40563	-1.43175	-1.44125	-1.43651	-1.44003	-1.46669
10.2667	-1.39137	-1.415	-1.42823	-1.43492	-1.42413	-1.45422
10.2762	-1.37859	-1.40015	-1.41654	-1.43429	-1.41024	-1.44316
10.2857	-1.36717	-1.38733	-1.40612	-1.43433	-1.39828	-1.43339
10.2952	-1.35689	-1.37652	-1.39685	-1.43469	-1.38809	-1.42477
10.3048	-1.34747	-1.36759	-1.38848	-1.43503	-1.37948	-1.41712
10.3143	-1.33857	-1.36028	-1.38072	-1.43497	-1.3722	-1.41022
10.3238	-1.32984	-1.35425	-1.37323	-1.43421	-1.36599	-1.40386
10.3333	-1.32095	-1.34909	-1.36566	-1.43247	-1.3606	-1.39787
10.3429	-1.3116	-1.34439	-1.3577	-1.42952	-1.35577	-1.39207
10.3524	-1.30161	-1.33971	-1.34905	-1.42523	-1.35127	-1.38636
10.3619	-1.29085	-1.33468	-1.33952	-1.41954	-1.34689	-1.38066
10.3714	-1.27931	-1.32895	-1.32898	-1.41245	-1.34245	-1.37493
10.381	-1.26711	-1.32229	-1.31742	-1.40405	-1.33781	-1.3692
10.3905	-1.25444	-1.31453	-1.30493	-1.39448	-1.33286	-1.36348
10.4	-1.24159	-1.3056	-1.29166	-1.38392	-1.32751	-1.35783
10.4095	-1.22892	-1.29554	-1.2779	-1.37257	-1.32168	-1.35228
10.4191	-1.2168	-1.28446	-1.26395	-1.36067	-1.31534	-1.34688
10.4286	-1.20562	-1.27254	-1.25018	-1.34841	-1.30844	-1.34163
10.4381	-1.19576	-1.26002	-1.23697	-1.336	-1.30096	-1.33649
10.4476	-1.18749	-1.24718	-1.22468	-1.3236	-1.29291	-1.33142
10.4571	-1.18106	-1.2343	-1.21363	-1.31134	-1.28427	-1.32631
10.4667	-1.17658	-1.22166	-1.2041	-1.2993	-1.27509	-1.32102
10.4762	-1.17405	-1.20952	-1.19628	-1.28755	-1.26539	-1.31541
10.4857	-1.17339	-1.1981	-1.19028	-1.27612	-1.25526	-1.3093
10.4952	-1.17438	-1.18758	-1.18612	-1.265	-1.24479	-1.30255
10.5048	-1.17672	-1.17808	-1.18372	-1.25419	-1.23409	-1.295
10.5143	-1.18005	-1.16967	-1.18292	-1.24369	-1.22332	-1.28656
10.5238	-1.18394	-1.16237	-1.18347	-1.23349	-1.21265	-1.27718
10.5333	-1.18795	-1.15616	-1.18509	-1.22362	-1.20226	-1.26686
10.5429	-1.19167	-1.15097	-1.18743	-1.21409	-1.19235	-1.25568
10.5524	-1.19468	-1.14672	-1.19012	-1.20496	-1.18309	-1.24377
10.5619	-1.19667	-1.14327	-1.19281	-1.19629	-1.17468	-1.23135
10.5714	-1.19737	-1.14051	-1.19513	-1.18816	-1.16724	-1.21865
10.5809	-1.19662	-1.1383	-1.19676	-1.18064	-1.16089	-1.20599
10.5905	-1.19434	-1.13649	-1.19742	-1.17379	-1.15568	-1.19367
10.6	-1.19055	-1.13495	-1.19689	-1.16767	-1.15161	-1.18202
10.6095	-1.18536	-1.13355	-1.195	-1.1623	-1.14859	-1.17134
10.619	-1.17896	-1.13214	-1.19166	-1.15766	-1.14651	-1.16189
10.6286	-1.17156	-1.13061	-1.18682	-1.15369	-1.14518	-1.15389
10.6381	-1.16345	-1.12884	-1.18052	-1.15029	-1.14434	-1.14747
10.6476	-1.15491	-1.1267	-1.17284	-1.1473	-1.14373	-1.14269
10.6571	-1.14621	-1.12408	-1.1639	-1.14456	-1.14304	-1.13951
10.6667	-1.1376	-1.12086	-1.15387	-1.14185	-1.14196	-1.13784
10.6762	-1.12929	-1.11695	-1.14294	-1.13894	-1.14019	-1.13746
10.6857	-1.12143	-1.11225	-1.13134	-1.1356	-1.13749	-1.13812
10.6952	-1.11412	-1.10669	-1.11929	-1.13163	-1.13363	-1.13949
10.7048	-1.10739	-1.10021	-1.107	-1.12684	-1.12845	-1.1412
10.7143	-1.1012	-1.09279	-1.0947	-1.12109	-1.12189	-1.14289
10.7238	-1.0955	-1.08443	-1.0826	-1.1143	-1.11394	-1.14417
10.7333	-1.09014	-1.07519	-1.07086	-1.10645	-1.10466	-1.14468
10.7429	-1.08498	-1.06514	-1.05966	-1.09758	-1.09422	-1.14411
10.7524	-1.07986	-1.05443	-1.04911	-1.08779	-1.08282	-1.14219
10.7619	-1.07461	-1.04322	-1.03932	-1.07725	-1.07072	-1.13873
10.7714	-1.06907	-1.03172	-1.03034	-1.06618	-1.05822	-1.13361
10.781	-1.06311	-1.02018	-1.02222	-1.05483	-1.04563	-1.1268
10.7905	-1.05663	-1.00884	-1.01496	-1.04346	-1.03326	-1.11832
10.8	-1.04957	-0.99799	-1.00853	-1.03235	-1.02141	-1.10829
10.8095	-1.04191	-0.98788	-1.00288	-1.02175	-1.01033	-1.09689
10.8191	-1.03368	-0.97876	-0.99795	-1.01188	-1.00023	-1.08435
10.8286	-1.02494	-0.97085	-0.99366	-1.00293	-0.99127	-1.07093
10.8381	-1.0158	-0.96432	-0.9899	-0.995	-0.98353	-1.05696
10.8476	-1.00638	-0.95929	-0.9866	-0.98817	-0.97707	-1.04273
10.8571	-0.99685	-0.95582	-0.98366	-0.98241	-0.97185	-1.02858
10.8667	-0.98738	-0.95391	-0.981	-0.97767	-0.96781	-1.0148
10.8762	-0.97814	-0.9535	-0.97856	-0.97382	-0.96484	-1.00169
10.8857	-0.9693	-0.95445	-0.97629	-0.97068	-0.9628	-0.9895
10.8952	-0.96104	-0.95657	-0.97416	-0.96806	-0.96156	-0.97844
10.9048	-0.9535	-0.95966	-0.97216	-0.96573	-0.96095	-0.9687
10.9143	-0.94681	-0.96344	-0.97032	-0.96347	-0.96084	-0.96039
10.9238	-0.94105	-0.96765	-0.96866	-0.96109	-0.96111	-0.9536
10.9333	-0.93631	-0.972	-0.96723	-0.95838	-0.96164	-0.94838
10.9429	-0.93261	-0.97624	-0.96609	-0.95523	-0.96237	-0.94471
10.9524	-0.92995	-0.98012	-0.96529	-0.95151	-0.96324	-0.94256
10.9619	-0.92829	-0.98346	-0.96489	-0.94721	-0.96421	-0.94183
10.9714	-0.92756	-0.9861	-0.96492	-0.94231	-0.96526	-0.94243
10.9809	-0.92765	-0.98793	-0.9654	-0.93689	-0.96639	-0.9442
10.9905	-0.92843	-0.98893	-0.96632	-0.93104	-0.96758	-0.947
11	-0.92974	-0.9891	-0.96763	-0.92491	-0.9688	-0.95064

## Sheet: Figure3(d)
Figure3(d)
Surge voltage (V)	Surge current (A)	Surge voltage (V)	Surge current (A)	Surge voltage (V)	Surge current (A)	Surge voltage (V)	Surge current (A)	Surge voltage (V)	Surge current (A)	Surge voltage (V)	Surge current (A)	Surge voltage (V)	Surge current (A)	Surge voltage (V)	Surge current (A)	Surge voltage (V)	Surge current (A)	Surge voltage (V)	Surge current (A)
0.06811	-1.0039	-0.06606	-1.30984	0.13301	-1.30592	-0.15283	-1.65339	0.0226	-1.45774	0.01222	-0.94684	-0.08135	-1.08175	-0.02924	-1.15936	0.09647	-1.19472	0.06558	-0.95646
0.07154	-1.03705	-0.06227	-1.3172	0.13355	-1.30385	-0.15218	-1.65759	0.0201	-1.43407	0.01318	-0.90448	-0.06595	-0.95509	-0.0077	-1.06389	0.09365	-0.60343	0.0717	-0.9088
0.07448	-1.07489	-0.05872	-1.32109	0.134	-1.30166	-0.15195	-1.65673	0.01783	-1.40613	0.01443	-0.87269	-0.06896	-0.85152	-0.01398	-1.0745	0.07943	-0.66841	0.1189	-1.29704
0.07684	-1.11527	-0.05556	-1.32155	0.13435	-1.30042	-0.15217	-1.65122	0.0159	-1.37553	0.01588	-0.85204	-0.08009	-1.20577	-0.0047	-1.11638	0.06952	-1.32126	0.10174	-1.11392
0.07852	-1.15597	-0.05291	-1.31876	0.13463	-1.30125	-0.15285	-1.64165	0.0144	-1.34395	0.01744	-0.8425	-0.07963	-1.07354	0.01089	-1.0609	0.10602	-0.94639	0.07857	-0.80585
0.07947	-1.19482	-0.05088	-1.31301	0.13484	-1.30529	-0.15395	-1.62871	0.01341	-1.31305	0.019	-0.84346	-0.08038	-0.94249	-0.00998	-1.18285	0.14207	-1.08785	0.07718	-0.9781
0.07963	-1.22984	-0.04954	-1.30469	0.13503	-1.31355	-0.15544	-1.61319	0.01302	-1.28432	0.02047	-0.8538	-0.08513	-1.01	-0.0205	-1.12834	0.14483	-1.18729	0.08278	-1.01568
0.07899	-1.25935	-0.04893	-1.29428	0.13522	-1.32693	-0.15723	-1.59589	0.01327	-1.25904	0.02176	-0.87192	-0.07881	-0.95062	-0.01385	-0.84121	0.12113	-1.16138	0.13375	-0.85112
0.07754	-1.28205	-0.04907	-1.28227	0.13547	-1.34608	-0.15924	-1.57758	0.01417	-1.23816	0.02279	-0.89591	-0.07928	-1.27617	-0.01613	-0.90192	0.10907	-1.12695	0.1382	-0.79362
0.07533	-1.29709	-0.04994	-1.26919	0.13582	-1.37139	-0.16137	-1.55897	0.01571	-1.22225	0.02348	-0.92367	-0.07347	-1.21114	-0.01079	-1.02952	0.10284	-1.47824	0.11545	-0.96725
0.0724	-1.30412	-0.0515	-1.25553	0.13634	-1.40291	-0.16351	-1.54063	0.01785	-1.21149	0.02379	-0.95302	-0.07775	-0.81206	-0.01147	-1.05152	0.0772	-1.15996	0.09916	-0.95712
0.06882	-1.30327	-0.05366	-1.24175	0.13705	-1.44037	-0.16555	-1.52299	0.02051	-1.20563	0.0237	-0.98185	-0.08103	-0.86416	-0.01702	-0.98504	0.10816	-1.17271	0.07842	-0.81795
0.06469	-1.29514	-0.05636	-1.22824	0.138	-1.48316	-0.16741	-1.5063	0.02359	-1.20407	0.02321	-1.00828	-0.07411	-0.98386	-0.01829	-1.09112	0.1207	-1.13052	0.09081	-0.86785
0.06011	-1.28074	-0.05949	-1.2153	0.13921	-1.53033	-0.16899	-1.49059	0.02696	-1.20584	0.02232	-1.03072	-0.05656	-0.88407	-0.00598	-1.07384	0.12772	-0.96169	0.12804	-1.02989
0.0552	-1.26139	-0.06295	-1.20314	0.14068	-1.58067	-0.17021	-1.47571	0.03048	-1.20975	0.02109	-1.04799	-0.07042	-0.91365	-0.00612	-1.23216	0.04902	-1.12023	0.10433	-1.11496
0.0501	-1.23866	-0.06662	-1.19185	0.1424	-1.63271	-0.17103	-1.46135	0.03397	-1.21445	0.01958	-1.05939	-0.0604	-0.97916	-0.0227	-1.23096	0.04519	-1.02763	0.05601	-1.02284
0.04492	-1.21419	-0.07041	-1.18146	0.14434	-1.68482	-0.17142	-1.44704	0.03729	-1.21851	0.01785	-1.06465	-0.06034	-0.87394	-0.00986	-1.11285	0.08341	-1.0069	0.07148	-0.98155
0.03979	-1.18966	-0.07421	-1.17189	0.14642	-1.73528	-0.17136	-1.43219	0.04026	-1.22059	0.016	-1.06398	-0.0632	-0.87053	-0.02757	-1.11972	0.04698	-0.94849	0.0926	-0.97397
0.03482	-1.16659	-0.07792	-1.16297	0.14859	-1.78237	-0.17088	-1.41617	0.04276	-1.21949	0.01411	-1.05801	-0.06224	-1.08333	-0.02183	-1.04616	0.03255	-1.0971	0.08405	-1.09049
0.03014	-1.14632	-0.08148	-1.15451	0.15073	-1.82445	-0.16999	-1.39836	0.04467	-1.21426	0.01227	-1.0477	-0.06188	-0.98194	-0.03517	-0.90917	0.08452	-1.12953	0.0699	-1.2197
0.02582	-1.12987	-0.08481	-1.14626	0.15274	-1.86004	-0.16874	-1.37817	0.04588	-1.20431	0.01056	-1.03425	-0.0511	-0.98396	-0.04612	-0.95202	0.11526	-1.13695	0.11877	-0.97822
0.02194	-1.11793	-0.08786	-1.13797	0.1545	-1.88787	-0.16721	-1.35516	0.04636	-1.18941	0.00908	-1.019	-0.05888	-0.99541	-0.03282	-0.96389	0.07796	-1.25544	0.07994	-1.16544
0.01857	-1.11079	-0.09059	-1.12939	0.15589	-1.907	-0.16545	-1.32902	0.04609	-1.16974	0.00787	-1.00333	-0.07298	-0.90718	-0.02774	-1.11772	0.09489	-1.03276	0.07975	-1.05216
0.01573	-1.10836	-0.09295	-1.12032	0.15679	-1.91679	-0.16355	-1.29966	0.0451	-1.1459	0.007	-0.98851	-0.07896	-1.02318	-0.01728	-0.98388	0.08739	-0.96965	0.09826	-1.04088
0.01345	-1.11023	-0.09494	-1.11057	0.1571	-1.91697	-0.16157	-1.26721	0.04345	-1.11887	0.00651	-0.97566	-0.0747	-0.90466	-0.03306	-1.03092	0.09598	-0.96299	0.07404	-1.22691
0.01171	-1.11564	-0.09654	-1.10004	0.15673	-1.90764	-0.15958	-1.23205	0.04124	-1.08994	0.00644	-0.96566	-0.0647	-0.92805	-0.02969	-1.2372	0.09976	-0.90076	0.07963	-1.09118
0.01052	-1.12364	-0.09774	-1.08866	0.1556	-1.88923	-0.15764	-1.19479	0.03862	-1.06066	0.0068	-0.95906	-0.07753	-0.7318	-0.03404	-0.9967	0.08087	-1.151	0.07818	-0.93165
0.00983	-1.13313	-0.09855	-1.07645	0.15369	-1.86252	-0.15579	-1.15623	0.03574	-1.03269	0.00762	-0.95613	-0.04582	-0.67924	-0.03509	-0.72787	0.0651	-1.3729	0.09434	-1.07359
0.00961	-1.14295	-0.09898	-1.06348	0.15099	-1.82852	-0.15406	-1.11739	0.03277	-1.00776	0.0089	-0.95682	-0.04458	-0.93806	-0.03369	-1.18269	0.06297	-1.05138	0.13625	-0.76119
0.00981	-1.15199	-0.09903	-1.04989	0.14753	-1.78847	-0.15245	-1.07938	0.02988	-0.98752	0.01065	-0.96081	-0.05618	-0.93248	-0.04325	-1.17108	0.09612	-0.8863	0.13921	-0.74397
0.0104	-1.15929	-0.09872	-1.03585	0.14336	-1.74376	-0.15098	-1.04339	0.02725	-0.97344	0.01289	-0.96759	-0.05006	-1.04264	-0.04319	-1.06613	0.10035	-0.83929	0.14919	-1.10477
0.01132	-1.16408	-0.09808	-1.0216	0.13859	-1.69581	-0.14962	-1.01062	0.02503	-0.96672	0.0156	-0.97647	-0.05667	-1.20564	-0.03791	-1.21733	0.09021	-0.78045	0.10771	-1.1217
0.01255	-1.16585	-0.09712	-1.00736	0.13334	-1.64607	-0.14834	-0.9822	0.02335	-0.96823	0.0188	-0.98677	-0.07008	-1.05709	-0.02538	-1.10846	0.07789	-0.62885	0.10204	-0.84321
0.01406	-1.16439	-0.09588	-0.99341	0.12776	-1.59589	-0.14711	-0.95914	0.02229	-0.97841	0.02249	-0.99781	-0.05705	-0.98529	-0.02312	-0.93915	0.08178	-0.92435	0.12121	-0.7609
0.01582	-1.1598	-0.09439	-0.97999	0.12203	-1.54649	-0.14588	-0.94227	0.02193	-0.9973	0.02666	-1.00906	-0.05242	-1.05773	-0.05128	-0.86025	0.10894	-1.15092	0.092	-1.15143
0.01782	-1.15244	-0.09269	-0.96736	0.11632	-1.49892	-0.14463	-0.93217	0.02227	-1.02449	0.03131	-1.02016	-0.05979	-1.08905	-0.05175	-1.02046	0.10751	-1.03725	0.09744	-1.00949
0.02008	-1.14296	-0.09083	-0.95576	0.11083	-1.45401	-0.14331	-0.9292	0.0233	-1.05918	0.03641	-1.03101	-0.05082	-0.99245	-0.04665	-1.19445	0.11291	-0.93919	0.10967	-1.02261
0.0226	-1.13217	-0.08884	-0.94538	0.10574	-1.41234	-0.14191	-0.93342	0.02495	-1.10022	0.04192	-1.04177	-0.06587	-0.9503	-0.03294	-1.00182	0.09737	-1.04425	0.10001	-1.02371
0.02539	-1.12101	-0.0868	-0.93641	0.10123	-1.37429	-0.14041	-0.94462	0.02714	-1.14616	0.04778	-1.05285	-0.06203	-1.04139	-0.02549	-1.00064	0.1114	-1.05539	0.11243	-0.84835
0.02846	-1.11048	-0.08475	-0.92902	0.09745	-1.33998	-0.13881	-0.96233	0.02974	-1.19537	0.05392	-1.06491	-0.06208	-1.06733	-0.02097	-1.17738	0.10304	-0.93126	0.08218	-0.87602
0.03182	-1.10152	-0.08277	-0.92332	0.09452	-1.30938	-0.13714	-0.98586	0.03262	-1.2461	0.06022	-1.07878	-0.04685	-0.98254	-0.03604	-0.98595	0.05526	-1.02573	0.06955	-1.23175
0.03547	-1.09499	-0.08091	-0.91943	0.09256	-1.28227	-0.13542	-1.01434	0.03563	-1.29662	0.06656	-1.09539	-0.04385	-1.08158	-0.05591	-1.07473	0.09302	-1.11432	0.08684	-1.10465
0.03941	-1.09153	-0.07924	-0.91745	0.09161	-1.25832	-0.13371	-1.04679	0.03865	-1.34528	0.07278	-1.11567	-0.05185	-1.05929	-0.04282	-1.25955	0.12313	-1.17763	0.08565	-1.05761
0.04359	-1.09159	-0.07784	-0.91744	0.0917	-1.23717	-0.13206	-1.08215	0.04153	-1.3906	0.07872	-1.14046	-0.0652	-1.09474	-0.03728	-1.19339	0.09984	-0.88913	0.12398	-1.05447
0.04799	-1.09534	-0.07677	-0.91949	0.09281	-1.21842	-0.13053	-1.11939	0.04416	-1.43135	0.0842	-1.17042	-0.0636	-1.06517	-0.06059	-0.9217	0.08905	-0.92359	0.102	-1.00261
0.05253	-1.10267	-0.07609	-0.92365	0.09488	-1.20169	-0.1292	-1.15751	0.04648	-1.46659	0.08903	-1.20592	-0.06371	-0.97983	-0.06072	-0.89999	0.08111	-1.11095	0.09935	-1.00684
0.05712	-1.11322	-0.07585	-0.93	0.09782	-1.1867	-0.12812	-1.19567	0.04841	-1.49572	0.09303	-1.24698	-0.06763	-0.94914	-0.03219	-1.15864	0.05942	-1.08101	0.12363	-1.08646
0.06167	-1.1264	-0.07609	-0.9386	0.1015	-1.17325	-0.12735	-1.23318	0.04996	-1.51845	0.09604	-1.29323	-0.06532	-0.87274	-0.04475	-1.12875	0.08102	-1.03991	0.13024	-1.00292
0.06605	-1.14141	-0.07685	-0.94951	0.10577	-1.16125	-0.12692	-1.26956	0.05113	-1.5348	0.09794	-1.34388	-0.07437	-0.90329	-0.05794	-1.03967	0.14118	-1.01555	0.12446	-0.85062
0.07015	-1.15736	-0.07814	-0.96279	0.11044	-1.15072	-0.12684	-1.30454	0.05197	-1.54508	0.09862	-1.39772	-0.07694	-0.80481	-0.03968	-1.14959	0.11065	-1.10979	0.09971	-1.01914
0.07383	-1.17328	-0.07997	-0.97851	0.11533	-1.14182	-0.12713	-1.33808	0.05254	-1.54982	0.09805	-1.4532	-0.06322	-0.8776	-0.05739	-0.96495	0.09461	-1.12983	0.09656	-0.97154
0.07698	-1.18821	-0.0823	-0.99671	0.12025	-1.13477	-0.12774	-1.37037	0.05294	-1.54969	0.09625	-1.50846	-0.04668	-0.98234	-0.06751	-0.91727	0.07909	-1.15065	0.06947	-0.94944
0.07949	-1.20128	-0.08512	-1.01742	0.125	-1.12986	-0.12863	-1.40175	0.05327	-1.54547	0.09327	-1.56145	-0.03305	-0.88065	-0.04498	-1.30189	0.098	-1.00467	0.08967	-1.06545
0.08126	-1.21177	-0.08835	-1.04066	0.1294	-1.12739	-0.12972	-1.43274	0.05361	-1.53794	0.08927	-1.61006	-0.04571	-0.7817	-0.05036	-1.22638	0.08056	-0.83998	0.13143	-0.91107
0.08225	-1.21915	-0.09193	-1.06639	0.13329	-1.12767	-0.13092	-1.46394	0.05407	-1.52786	0.08443	-1.6522	-0.05683	-0.82914	-0.02848	-1.02301	0.05079	-0.90912	0.09179	-0.9612
0.08244	-1.2231	-0.09575	-1.09457	0.13652	-1.13091	-0.13212	-1.49598	0.05471	-1.51585	0.07899	-1.68597	-0.06413	-1.02328	-0.04039	-1.12585	0.06423	-1.11393	0.07424	-1.10064
0.08182	-1.22356	-0.09971	-1.12507	0.139	-1.13724	-0.13321	-1.52948	0.05558	-1.5024	0.07323	-1.70976	-0.04695	-1.31382	-0.07076	-1.06499	0.09017	-1.16459	0.06635	-1.05747
0.08047	-1.22069	-0.10369	-1.15775	0.14064	-1.14663	-0.13408	-1.56495	0.0567	-1.48782	0.06748	-1.72237	-0.05742	-0.65694	-0.07641	-1.02115	0.09341	-1.03109	0.1028	-0.94631
0.07848	-1.21486	-0.10755	-1.19239	0.1414	-1.15891	-0.13462	-1.60277	0.05807	-1.47224	0.06204	-1.72307	-0.07572	-0.4873	-0.05539	-1.07035	0.09846	-1.08078	0.12797	-0.99339
0.07598	-1.20662	-0.11117	-1.22869	0.14129	-1.17368	-0.13476	-1.64313	0.05964	-1.45562	0.05723	-1.71163	-0.05528	-1.06366	-0.06149	-1.13876	0.14739	-0.95401	0.11332	-1.02295
0.07315	-1.19665	-0.1144	-1.26632	0.14032	-1.19038	-0.13442	-1.68597	0.06134	-1.43776	0.05333	-1.68841	-0.06787	-0.87795	-0.06832	-1.3223	0.10598	-0.95419	0.10766	-0.9979
0.07017	-1.18566	-0.11713	-1.30484	0.13858	-1.20827	-0.13358	-1.73097	0.06307	-1.41836	0.05058	-1.65427	-0.05446	-1.34913	-0.07339	-1.2842	0.11392	-1.15113	0.09994	-0.93452
0.06724	-1.17441	-0.11924	-1.34376	0.13614	-1.22642	-0.13224	-1.77755	0.06473	-1.39708	0.04916	-1.61054	-0.05649	-1.34732	-0.069	-1.15645	0.12873	-1.08875	0.10152	-0.86573
0.06458	-1.16355	-0.12066	-1.38252	0.13313	-1.24379	-0.13042	-1.82484	0.06619	-1.37357	0.04917	-1.55896	-0.06973	-0.68575	-0.04745	-1.05776	0.10811	-0.8913	0.13291	-1.11389
0.06239	-1.15364	-0.12131	-1.42049	0.12968	-1.25925	-0.12821	-1.87174	0.06732	-1.34754	0.05062	-1.50156	-0.07311	-0.91469	-0.04864	-0.96989	0.11742	-1.00468	0.09836	-0.99195
0.06084	-1.14508	-0.12116	-1.45698	0.12594	-1.27165	-0.12569	-1.91692	0.06802	-1.31884	0.05344	-1.44053	-0.06199	-0.88295	-0.05058	-1.05385	0.125	-1.12737	0.07343	-0.81983
0.06007	-1.13807	-0.12023	-1.49128	0.12204	-1.27984	-0.12301	-1.9589	0.06819	-1.28746	0.05748	-1.37809	-0.04823	-0.8073	-0.0462	-1.15345	0.09559	-1.00446	0.06048	-0.85431
0.0602	-1.1326	-0.11854	-1.52262	0.11813	-1.28279	-0.1203	-1.99609	0.06775	-1.25363	0.06249	-1.31639	-0.05608	-0.90751	-0.05124	-1.17533	0.08897	-1.01505	0.11569	-1.03901
0.06126	-1.12847	-0.11618	-1.55024	0.11433	-1.2796	-0.11774	-2.02688	0.06666	-1.21778	0.06816	-1.25737	-0.07208	-0.87237	-0.06403	-1.52821	0.10106	-1.05969	0.07576	-1.14653
0.06326	-1.12528	-0.11325	-1.57338	0.11077	-1.26959	-0.11547	-2.04969	0.06492	-1.18058	0.07412	-1.20264	0.07426	-0.91821	0.03478	-1.40717	0.06463	-1.21237	0.08284	-1.13675
0.06614	-1.12249	-0.10989	-1.59132	0.10751	-1.25233	-0.11364	-2.06309	0.06254	-1.14293	0.07997	-1.15347	0.759	-0.39655	0.72235	-0.60682	0.63565	-0.61655	0.66214	-0.62055
0.06976	-1.11945	-0.10627	-1.60341	0.10464	-1.22768	-0.1124	-2.06583	0.05959	-1.1059	0.08529	-1.11066	1.19771	0.53056	1.23279	1.10804	1.22207	0.92486	1.24563	1.32315
0.07397	-1.11545	-0.10257	-1.6091	0.10219	-1.19585	-0.11184	-2.05698	0.05615	-1.07071	0.08968	-1.07458	1.33105	1.97109	1.44622	2.6709	1.53784	2.93009	1.55022	3.24871
0.07856	-1.10982	-0.09899	-1.60795	0.10016	-1.15733	-0.11203	-2.03592	0.05233	-1.03864	0.09278	-1.04518	1.58242	3.5409	1.71367	4.2761	1.78548	5.13603	1.84739	5.41863
0.08328	-1.10193	-0.09572	-1.5997	0.09853	-1.113	-0.113	-2.00244	0.04825	-1.01102	0.09426	-1.02201	1.78548	4.77024	1.93407	6.00994	2.02074	6.86478	2.13961	7.97379
0.08788	-1.0913	-0.09294	-1.58424	0.09726	-1.064	-0.11473	-1.95676	0.04406	-0.98908	0.0939	-1.00433	1.92664	6.25846	2.04055	7.39259	2.22133	8.75178	2.36001	10.2065
0.0921	-1.07762	-0.09082	-1.56171	0.0963	-1.01177	-0.11716	-1.89957	0.03987	-0.97392	0.09156	-0.99114	2.09256	7.54684	2.22133	8.77476	2.40458	10.5142	2.63241	12.3926
0.09568	-1.06079	-0.08949	-1.53242	0.09557	-0.95795	-0.1202	-1.83199	0.03581	-0.96646	0.08718	-0.98136	2.20152	8.56646	2.38229	10.3029	2.59279	12.2188	2.85033	14.3646
0.09841	-1.04094	-0.08904	-1.49696	0.09497	-0.90435	-0.12371	-1.75558	0.03197	-0.96731	0.08084	-0.97387	2.32286	9.65248	2.56555	11.842	2.86024	14.1095	3.08064	16.1555
0.10011	-1.01843	-0.08953	-1.45612	0.09444	-0.85285	-0.12754	-1.67227	0.02844	-0.97679	0.0727	-0.96762	2.43182	10.6693	2.72156	13.6425	3.07073	15.6652	3.31094	18.0301
0.10064	-0.99388	-0.09096	-1.41092	0.09389	-0.80534	-0.13152	-1.58432	0.02526	-0.99488	0.06302	-0.96174	2.53335	11.8643	2.87014	15.1322	3.22922	17.107	3.56354	19.7786
0.09995	-0.96809	-0.09329	-1.36258	0.09326	-0.76364	-0.13547	-1.49424	0.02246	-1.02116	0.05215	-0.95559	2.71165	13.1173	3.07321	16.1743	3.4521	18.8465	3.84584	21.7933
0.09803	-0.94201	-0.09642	-1.31247	0.09248	-0.72937	-0.13921	-1.40467	0.02003	-1.05491	0.04051	-0.94881	2.75375	14.148	3.1475	17.2717	3.71707	20.2427	4.05386	23.5433
0.09495	-0.91673	-0.10022	-1.26211	0.09154	-0.70396	-0.1426	-1.3183	0.01794	-1.09502	0.02854	-0.94133	2.89243	14.9208	3.30351	18.1569	3.8508	21.478	4.30893	25.152
0.09081	-0.89337	-0.10452	-1.21306	0.09042	-0.68849	-0.14552	-1.23772	0.01615	-1.14012	0.01671	-0.93339	2.97663	15.8569	3.49667	19.4432	4.00433	22.9351	4.62343	26.6936
0.08581	-0.87305	-0.10911	-1.16691	0.08914	-0.68369	-0.14786	-1.16537	0.01461	-1.18861	0.0055	-0.92547	3.12026	16.7072	3.73441	20.7956	4.17768	24.2129	4.71506	27.9213
0.08016	-0.85679	-0.11378	-1.12519	0.08774	-0.68988	-0.14959	-1.10338	0.01324	-1.23871	-0.00466	-0.91824	3.27627	17.544	3.93252	21.7181	4.37827	25.5297	4.88098	29.34
0.07411	-0.84548	-0.1183	-1.0893	0.08628	-0.70696	-0.1507	-1.05346	0.012	-1.28857	-0.0134	-0.91251	3.35552	18.3006	4.03653	22.6089	4.70515	26.7303	5.12862	30.4783
0.06794	-0.83982	-0.12247	-1.06049	0.08485	-0.73439	-0.15122	-1.01689	0.01085	-1.33633	-0.02038	-0.90915	3.46696	19.2472	4.1133	23.3706	4.84631	27.5868	5.38121	31.8774
0.06192	-0.84027	-0.12608	-1.03972	0.08354	-0.77118	-0.15122	-0.9944	0.00976	-1.38021	-0.0254	-0.90896	3.61059	20.0507	4.2594	24.1151	5.00232	28.6317	5.64371	33.1508
0.0563	-0.847	-0.12899	-1.02771	0.08244	-0.816	-0.15081	-0.98615	0.00874	-1.41859	-0.02832	-0.91263	3.72202	20.4425	4.35351	24.9754	5.21777	29.6131	5.94335	33.9567
0.05129	-0.8599	-0.13106	-1.02482	0.08167	-0.86716	-0.15012	-0.99172	0.0078	-1.45006	-0.02911	-0.92066	3.77651	20.9301	4.48723	25.8471	5.33664	30.4199	6.06965	34.9057
0.0471	-0.87857	-0.13222	-1.03109	0.08132	-0.92271	-0.14929	-1.01014	0.00701	-1.47352	-0.02784	-0.93327	3.81117	21.4541	4.59867	26.4468	5.44312	31.1968	6.37425	35.7711
0.04384	-0.90232	-0.13245	-1.04617	0.08148	-0.98052	-0.14846	-1.03993	0.00643	-1.48819	-0.02467	-0.95042	3.90033	22.2224	4.73239	26.898	5.54713	31.682	6.49807	36.5072
0.04159	-0.93022	-0.13179	-1.06941	0.0822	-1.03838	-0.14775	-1.07918	0.00616	-1.49363	-0.01983	-0.97174	3.96471	22.4293	4.8265	27.2638	5.69819	32.2353	6.79276	37.3688
0.04037	-0.9611	-0.1303	-1.09981	0.08355	-1.09408	-0.14728	-1.12565	0.0063	-1.48978	-0.01364	-0.99659	4.00681	22.661	4.93546	27.8296	5.88144	32.7791	7.10231	37.858
0.04012	-0.99365	-0.12813	-1.13614	0.08552	-1.14553	-0.14713	-1.17686	0.00694	-1.47692	-0.00643	-1.02404	3.99938	22.8722	5.02956	28.0649	6.0226	33.2244	7.26575	38.2515
0.04074	-1.02643	-0.12543	-1.17695	0.08811	-1.19083	-0.14735	-1.23025	0.00818	-1.45568	0.00141	-1.05298	4.04891	23.0399	5.10881	28.3936	6.14642	33.4317	7.55549	38.7361
0.04209	-1.05797	-0.1224	-1.22065	0.09128	-1.22838	-0.14794	-1.2833	0.01007	-1.42698	0.00951	-1.08215	4.0712	23.3031	5.21282	28.7312	6.23804	33.6291	7.89228	38.9166
0.044	-1.08682	-0.11925	-1.26559	0.09495	-1.25694	-0.14888	-1.33364	0.01267	-1.39196	0.01751	-1.11023	4.12815	23.4522	5.26234	28.5881	6.34948	33.7867	8.02105	39.0442
0.04625	-1.11164	-0.11617	-1.31016	0.09902	-1.27568	-0.1501	-1.37919	0.01596	-1.35196	0.02508	-1.13593	4.20245	23.4275	5.31187	28.6238	6.48816	33.7511	8.2464	39.1785
0.04864	-1.1312	-0.11338	-1.35284	0.10338	-1.28422	-0.15148	-1.41826	0.01991	-1.30844	0.03194	-1.15808	4.27921	23.4406	5.33664	28.8466	6.6095	33.6664	8.33555	39.1264
0.05097	-1.14451	-0.11103	-1.39228	0.10788	-1.28266	-0.15292	-1.44959	0.02443	-1.2629	0.03787	-1.17569	4.23464	23.4054	5.35645	28.7434	6.65655	33.7193	8.4247	39.0966
0.05305	-1.15082	-0.10928	-1.42737	0.11237	-1.27154	-0.15427	-1.47243	0.02937	-1.21682	0.04271	-1.18801	4.27674	23.2237	5.33664	28.516	6.69865	33.6216	8.44699	38.884
0.05475	-1.14969	-0.10822	-1.45726	0.11671	-1.25183	-0.15538	-1.48657	0.03456	-1.17161	0.0464	-1.1946	4.22721	22.932	5.28463	28.113	6.71599	33.3261	8.47423	38.4297
0.05595	-1.14097	-0.10789	-1.48141	0.12074	-1.22486	-0.15613	-1.49229	0.0398	-1.12854	0.04891	-1.19531	4.27178	22.6592	5.22272	27.8801	6.71351	32.9995	8.46432	38.1107
0.05659	-1.12484	-0.1083	-1.49958	0.12433	-1.19229	-0.1564	-1.49031	0.04484	-1.0887	0.05031	-1.19033	4.23216	22.301	5.16576	27.6748	6.62189	32.442	8.5089	37.5256
0.05667	-1.10182	-0.1094	-1.51185	0.12737	-1.15596	-0.15609	-1.48177	0.04944	-1.05296	0.0507	-1.18014	4.21483	21.7872	5.12862	27.1945	6.5575	32.0196	8.4569	36.9098
0.05622	-1.07272	-0.11109	-1.51853	0.12975	-1.11787	-0.15515	-1.46807	0.05335	-1.02196	0.05025	-1.16547	4.16035	21.6282	5.0048	26.4454	6.47825	31.607	8.38508	36.2976
0.05532	-1.03861	-0.11323	-1.52016	0.13142	-1.08002	-0.15355	-1.4508	0.05634	-0.9961	0.04916	-1.14728	4.09101	21.1116	4.9206	25.8542	6.49064	30.9873	8.21173	35.7712
0.05411	-1.00081	-0.11567	-1.51745	0.13235	-1.04436	-0.15132	-1.4316	0.05823	-0.97554	0.04762	-1.12663	4.03157	20.4181	4.84136	25.42	6.35196	30.2031	8.04581	34.7087
0.05272	-0.96081	-0.11822	-1.51116	0.13253	-1.01267	-0.14852	-1.41207	0.05885	-0.96021	0.04585	-1.1047	3.93252	19.7482	4.77449	24.6642	6.10679	29.4637	7.95419	33.7472
0.05132	-0.9202	-0.12069	-1.5021	0.13201	-0.98648	-0.14524	-1.39363	0.05811	-0.94984	0.04407	-1.08261	3.87308	19.2329	4.63334	23.8312	6.05974	28.6405	7.72636	32.7206
0.05009	-0.88062	-0.12292	-1.49102	0.13085	-0.96702	-0.14158	-1.37743	0.05597	-0.944	0.04246	-1.06142	3.80127	18.7137	4.52438	23.192	5.81458	27.3668	7.449	31.5026
0.04918	-0.84366	-0.12474	-1.47854	0.12916	-0.95516	-0.13769	-1.3643	0.05247	-0.9421	0.04118	-1.04206	3.68735	18.0801	4.4377	22.4729	5.63133	26.4112	7.15431	30.6046
0.04873	-0.81083	-0.12603	-1.46513	0.12706	-0.95142	-0.13371	-1.35471	0.0477	-0.9435	0.04034	-1.02525	3.56106	17.3008	4.3015	21.41	5.39855	25.6431	6.86705	29.5424
0.04884	-0.78344	-0.12672	-1.45106	0.1247	-0.95588	-0.12978	-1.34872	0.04182	-0.94749	0.04001	-1.01149	3.48677	16.7721	4.18263	20.4841	5.28215	24.4893	6.65655	28.3311
0.04958	-0.76256	-0.12676	-1.43638	0.12224	-0.9683	-0.12603	-1.34606	0.03506	-0.95334	0.04023	-1.00103	3.37038	15.8613	4.04148	19.5385	5.089	23.2882	6.30986	26.8953
0.05097	-0.74899	-0.12617	-1.42094	0.11984	-0.98807	-0.12256	-1.34613	0.02767	-0.96035	0.04099	-0.99388	3.18465	14.7691	3.93004	18.5147	4.95527	22.1937	6.01269	25.5432
0.05298	-0.74315	-0.12503	-1.4044	0.11767	-1.0143	-0.11946	-1.34809	0.01995	-0.9679	0.04223	-0.98983	3.0955	14.1753	3.78393	17.4867	4.69277	21.1208	5.74029	24.188
0.05553	-0.74512	-0.12343	-1.38631	0.11587	-1.04588	-0.11678	-1.351	0.01221	-0.97541	0.04387	-0.98844	3.0113	13.418	3.61059	16.5127	4.52685	19.7452	5.4976	22.8577
0.05851	-0.75459	-0.12155	-1.3661	0.11457	-1.08154	-0.11454	-1.35386	0.00476	-0.98242	0.04578	-0.98913	2.87757	12.3924	3.46943	15.4837	4.30645	18.3143	5.19548	21.306
0.06176	-0.7709	-0.11956	-1.34322	0.11389	-1.11992	-0.11272	-1.35576	-0.00212	-0.98854	0.04784	-0.99122	2.72404	11.3221	3.30351	14.4258	4.02662	17.0412	4.93051	19.8354
0.06509	-0.79305	-0.11767	-1.31717	0.11391	-1.15966	-0.11129	-1.35598	-0.00815	-0.99351	0.04992	-0.99395	2.58783	10.3841	3.14502	13.2826	3.84089	15.645	4.68782	18.3249
0.0683	-0.81972	-0.11609	-1.28759	0.11466	-1.19946	-0.11019	-1.35407	-0.01312	-0.99716	0.05187	-0.99657	2.47392	9.60294	2.99149	12.1217	3.63783	14.3404	4.37084	16.562
0.07118	-0.84939	-0.11504	-1.25432	0.11615	-1.23813	-0.10935	-1.34994	-0.01688	-0.99939	0.05356	-0.99837	2.3402	8.47138	2.83052	10.8088	3.42486	12.944	4.08853	15.0066
0.07354	-0.88037	-0.11468	-1.21745	0.11834	-1.27463	-0.1087	-1.34388	-0.0193	-1.0002	0.0549	-0.99874	2.20647	7.45842	2.60269	9.30895	3.23913	11.4744	3.76412	13.3387
0.07519	-0.91091	-0.11518	-1.17737	0.12117	-1.30812	-0.10817	-1.33657	-0.02036	-0.99961	0.05578	-0.99719	2.06531	6.56513	2.43677	8.12663	2.99396	9.99102	3.5041	11.6546
0.07598	-0.93926	-0.11664	-1.13476	0.12451	-1.33797	-0.10772	-1.32907	-0.02008	-0.99772	0.05617	-0.99338	1.92168	5.52416	2.30057	6.96374	2.81814	8.66481	3.25399	9.99904
0.07579	-0.96382	-0.11911	-1.09062	0.12823	-1.36375	-0.1073	-1.32271	-0.01852	-0.99462	0.05604	-0.98713	1.731	4.42331	2.09751	5.62928	2.56555	7.11211	2.96672	8.21013
0.07457	-0.98318	-0.12259	-1.04618	0.13214	-1.38523	-0.10692	-1.31908	-0.01583	-0.99044	0.0554	-0.97844	1.58489	3.29479	1.91673	4.35133	2.28819	5.59664	2.58783	6.47949
0.07229	-0.99622	-0.12699	-1.0029	0.13606	-1.40236	-0.10658	-1.31983	-0.01217	-0.9853	0.05431	-0.96747	1.46101	2.38873	1.71119	3.07483	2.05541	4.14456	2.30305	4.90413
0.06899	-1.0022	-0.13221	-0.96238	0.13977	-1.4152	-0.10634	-1.3266	-0.00773	-0.97932	0.05284	-0.95451	1.36357	1.37118	1.50813	1.72794	1.7731	2.69909	1.94645	3.14105
0.06475	-1.00077	-0.13805	-0.92624	0.14308	-1.42394	-0.10626	-1.34086	-0.00271	-0.97264	0.0511	-0.93998	1.17081	0.23114	1.24563	0.66057	1.4716	1.13846	1.53041	1.41833
0.0597	-0.99201	-0.14427	-0.89608	0.14576	-1.42884	-0.10642	-1.36379	0.00268	-0.96539	0.0492	-0.9244	0.35948	-0.95365	0.79588	-0.5204	1.04795	-0.41504	0.98065	-0.33423
0.054	-0.97646	-0.1506	-0.87331	0.14763	-1.43017	-0.1069	-1.39612	0.00825	-0.95772	0.04729	-0.90835	-1.52964	-2.07821	-1.50352	-1.88545	-1.5656	-1.75784	-1.57746	-2.08936
0.04786	-0.95506	-0.15676	-0.8591	0.14853	-1.42822	-0.10779	-1.4381	0.01381	-0.94981	0.04551	-0.89246	-1.36457	-1.80725	-1.39919	-2.02149	-1.50164	-2.1724	-1.55402	-2.41877
0.04149	-0.92915	-0.16243	-0.8543	0.14831	-1.42325	-0.10916	-1.48937	0.01925	-0.94186	0.04398	-0.87734	-1.18109	-1.1747	-1.19296	-1.25602	-1.30714	-1.48061	-1.31185	-1.45103
0.03513	-0.90034	-0.1673	-0.85934	0.1469	-1.41548	-0.11106	-1.54899	0.02443	-0.93413	0.04283	-0.8636	-1.08734	-0.97985	-1.09004	-0.96846	-1.20256	-1.22359	-1.15631	-1.23984
0.029	-0.87051	-0.17111	-0.87421	0.14423	-1.4051	-0.11349	-1.61541	0.02931	-0.92692	0.04215	-0.85181	-0.98781	-0.97808	-1.02359	-0.81795	-1.1041	-1.1427	-1.07994	-1.17483
0.02332	-0.8416	-0.17361	-0.89842	0.14033	-1.39226	-0.11644	-1.68654	0.03384	-0.92058	0.04203	-0.84245	-0.9126	-1.04993	-0.9579	-1.26709	-1.0256	-0.96825	-0.98662	-1.12619
0.01828	-0.8156	-0.17459	-0.93104	0.13523	-1.37709	-0.11984	-1.75985	0.03803	-0.91551	0.04249	-0.83594	-0.8645	-0.9669	-0.86442	-0.99545	-0.94213	-0.94474	-0.8838	-1.36041
0.01405	-0.79439	-0.17392	-0.97073	0.12906	-1.35972	-0.12358	-1.83248	0.0419	-0.91214	0.04355	-0.83261	-0.82056	-1.02085	-0.82203	-1.25181	-0.89553	-0.94128	-0.90974	-1.41261
0.01074	-0.77959	-0.17154	-1.01581	0.12196	-1.34029	-0.12752	-1.90141	0.0455	-0.91095	0.04516	-0.83268	-0.77128	-0.90435	-0.77015	-1.2643	-0.88451	-1.02029	-0.91748	-1.07034
0.00845	-0.77255	-0.16743	-1.06432	0.11414	-1.31899	-0.13148	-1.9636	0.04888	-0.91237	0.04725	-0.83628	-0.72094	-0.91273	-0.75437	-0.84022	-0.81727	-1.10612	-0.88668	-0.9363
0.0072	-0.77419	-0.16169	-1.11416	0.10584	-1.29606	-0.13527	-2.01621	0.05211	-0.91685	0.04971	-0.84341	-0.68935	-1.147	-0.73449	-1.0211	-0.7312	-1.06075	-0.79536	-0.87334
0.00699	-0.78496	-0.15444	-1.1632	0.09732	-1.27182	-0.13866	-2.05671	0.05524	-0.92474	0.0524	-0.854	-0.68871	-1.11478	-0.68642	-1.0522	-0.70108	-1.23916	-0.72288	-0.65633
0.00776	-0.80482	-0.1459	-1.20938	0.08888	-1.24667	-0.14147	-2.08308	0.05829	-0.93631	0.05514	-0.86784	-0.67455	-1.0332	-0.65819	-1.00251	-0.6981	-1.26385	-0.70905	-1.14957
0.00942	-0.83321	-0.13632	-1.25087	0.0808	-1.22106	-0.14351	-2.09388	0.0613	-0.95171	0.05776	-0.88463	-0.63352	-1.08502	-0.64662	-1.1069	-0.71168	-1.00888	-0.70916	-1.24381
0.01184	-0.86907	-0.12602	-1.28609	0.07337	-1.19555	-0.14461	-2.08841	0.06424	-0.97091	0.06007	-0.90399	-0.62775	-0.99338	-0.63656	-1.12545	-0.69717	-1.0328	-0.67473	-0.81085
0.01487	-0.91092	-0.11532	-1.31388	0.06685	-1.17071	-0.14468	-2.06667	0.0671	-0.99372	0.06186	-0.92544	-0.61018	-0.97418	-0.62215	-0.87118	-0.69493	-0.84718	-0.67734	-0.86331
0.01831	-0.95688	-0.10457	-1.33349	0.0615	-1.14714	-0.14364	-2.02944	0.06981	-1.01972	0.06297	-0.94844	-0.59241	-1.02105	-0.60885	-0.96373	-0.70192	-0.98042	-0.70374	-1.27112
0.022	-1.00482	-0.0941	-1.34465	0.05751	-1.12542	-0.14152	-1.97817	0.07231	-1.04833	0.06324	-0.97239	-0.55704	-1.20167	-0.57997	-1.08426	-0.68682	-0.93053	-0.69765	-1.12466
0.02575	-1.05243	-0.08423	-1.34754	0.05503	-1.10608	-0.13836	-1.91494	0.0745	-1.07875	0.06255	-0.99666	-0.54231	-1.04125	-0.554	-1.16689	-0.66205	-0.87316	-0.63771	-0.92395
0.02936	-1.09739	-0.07526	-1.34279	0.05416	-1.08956	-0.13429	-1.84234	0.0763	-1.11	0.06083	-1.0206	-0.52237	-0.89835	-0.52401	-1.27927	-0.61909	-0.94705	-0.59191	-0.9036
0.03269	-1.13745	-0.06743	-1.33139	0.05494	-1.07617	-0.1295	-1.76329	0.07763	-1.14097	0.05803	-1.04357	-0.50234	-1.11484	-0.53216	-1.10144	-0.56495	-1.06435	-0.54851	-1.05815
0.03559	-1.17056	-0.06091	-1.31462	0.05736	-1.06609	-0.1242	-1.68089	0.07839	-1.17047	0.05417	-1.06498	-0.48148	-1.07531	-0.52939	-0.96132	-0.52897	-1.09121	-0.50312	-1.01741
0.03795	-1.19504	-0.05582	-1.29398	0.06132	-1.05931	-0.11864	-1.59828	0.07852	-1.19725	0.04932	-1.0843	-0.48353	-0.9255	-0.49303	-1.09445	-0.53977	-1.02281	-0.46754	-0.97031
0.0397	-1.20957	-0.05223	-1.27103	0.0667	-1.05569	-0.1131	-1.51841	0.07801	-1.22011	0.04361	-1.10108	-0.47249	-1.05099	-0.47315	-1.10267	-0.5205	-0.95107	-0.46958	-0.8339
0.0408	-1.21335	-0.05012	-1.24736	0.07331	-1.05489	-0.10784	-1.44396	0.07683	-1.23791	0.03719	-1.11499	-0.44782	-1.00609	-0.46145	-0.9665	-0.52972	-0.94364	-0.50413	-0.86527
0.04124	-1.20612	-0.04941	-1.22441	0.08091	-1.05647	-0.1031	-1.37713	0.07502	-1.24972	0.03027	-1.12586	-0.43702	-0.7915	-0.43424	-1.05109	-0.52017	-1.08605	-0.50917	-1.07899
0.04105	-1.18816	-0.04998	-1.20342	0.08923	-1.05986	-0.09911	-1.31963	0.07264	-1.2548	0.02309	-1.13365	-0.42734	-0.73006	-0.42476	-1.00146	-0.51827	-1.1814	-0.50458	-0.96466
0.04031	-1.16026	-0.05166	-1.18537	0.098	-1.06444	-0.09603	-1.27256	0.06977	-1.25271	0.0159	-1.13848	-0.38815	-0.9556	-0.40722	-1.05979	-0.49407	-1.12016	-0.53256	-0.95678
0.0391	-1.12374	-0.05422	-1.1709	0.10691	-1.06957	-0.09398	-1.23642	0.06655	-1.24333	0.00898	-1.14064	-0.35054	-1.10236	-0.36396	-1.10275	-0.46096	-0.98003	-0.51806	-1.00674
0.03755	-1.08034	-0.05746	-1.16033	0.11565	-1.07465	-0.09301	-1.21111	0.06312	-1.22691	0.00257	-1.14056	-0.35912	-0.9849	-0.34312	-1.04763	-0.42714	-0.85523	-0.4657	-0.95173
0.03576	-1.03214	-0.06112	-1.15364	0.12395	-1.07918	-0.09309	-1.19604	0.05962	-1.20403	-0.00306	-1.13881	-0.35664	-0.88478	-0.33867	-0.94734	-0.42228	-1.08441	-0.4153	-1.02533
0.03389	-0.98144	-0.065	-1.15049	0.13153	-1.08279	-0.09417	-1.19013	0.05622	-1.17565	-0.00772	-1.13605	-0.31467	-0.79954	-0.34461	-1.00073	-0.3357	-1.03815	-0.33589	-1.11671
0.03207	-0.93068	-0.06889	-1.15031	0.13817	-1.08528	-0.0961	-1.19201	0.05307	-1.14303	-0.01122	-1.13301	-0.28306	-0.94506	-0.31727	-0.98149	-0.32549	-0.9226	-0.29923	-0.95921
0.03041	-0.88231	-0.07262	-1.15234	0.14366	-1.08667	-0.09872	-1.20009	0.05031	-1.1077	-0.01344	-1.13045	-0.25402	-1.17674	-0.27387	-0.86655	-0.30707	-0.92766	-0.29712	-1.18357
0.02903	-0.83865	-0.07605	-1.15574	0.14784	-1.08718	-0.10181	-1.2127	0.04806	-1.07138	-0.01431	-1.12912	-0.25514	-0.9631	-0.2526	-1.11509	-0.27378	-0.87513	-0.33582	-1.12996
0.02802	-0.80182	-0.07911	-1.15964	0.15063	-1.08722	-0.10516	-1.22823	0.04641	-1.03591	-0.01381	-1.12968	-0.22712	-0.97039	-0.244	-1.13863	-0.31546	-0.91814	-0.33288	-1.02399
0.02742	-0.77364	-0.08176	-1.16326	0.15196	-1.0874	-0.10853	-1.24523	0.04541	-1.00315	-0.01199	-1.13271	-0.21268	-0.94663	-0.22089	-0.88423	-0.2922	-0.95408	-0.26624	-1.0536
0.02727	-0.75554	-0.08401	-1.16596	0.15183	-1.08846	-0.11174	-1.26249	0.04507	-0.97486	-0.00895	-1.13865	-0.20105	-0.9469	-0.20398	-1.07232	-0.31952	-0.88992	-0.28318	-1.14133
0.02757	-0.74853	-0.08591	-1.1673	0.15029	-1.09125	-0.1146	-1.27912	0.04537	-0.95265	-0.00486	-1.14774	-0.16345	-1.0005	-0.18003	-1.1131	-0.25749	-1.03092	-0.29832	-1.0512
0.02827	-0.75314	-0.08754	-1.16711	0.14743	-1.09662	-0.11698	-1.29457	0.04625	-0.93785	0.000103349	-1.16005	-0.16898	-0.78473	-0.171	-1.10346	-0.22322	-1.05718	-0.25281	-1.02325
0.02933	-0.76946	-0.089	-1.16546	0.14337	-1.10541	-0.1188	-1.30865	0.0476	-0.93145	0.00569	-1.17544	-0.16546	-0.94425	-0.16682	-0.91715	-0.25772	-0.85446	-0.20962	-1.0226
0.03064	-0.79709	-0.09041	-1.16268	0.13829	-1.11834	-0.12001	-1.32145	0.0493	-0.93402	0.01165	-1.19357	-0.14895	-0.99317	-0.15982	-0.75257	-0.19026	-0.92636	-0.16455	-1.08788
0.03211	-0.83525	-0.09189	-1.15934	0.13237	-1.13594	-0.12066	-1.33334	0.05121	-0.94573	0.01772	-1.21393	-0.12594	-0.86112	-0.15899	-0.87241	-0.14945	-1.29445	-0.14551	-0.99599
0.03363	-0.88277	-0.09352	-1.15618	0.12582	-1.15854	-0.12079	-1.34487	0.05318	-0.96625	0.02362	-1.23584	-0.13285	-1.02671	-0.1381	-0.96484	-0.15379	-1.23065	-0.10687	-1.01695
0.03507	-0.93819	-0.09539	-1.15404	0.11888	-1.18617	-0.12053	-1.35669	0.05505	-0.99483	0.02913	-1.25851	-0.13125	-0.80685	-0.13457	-1.28891	-0.13427	-1.00314	-0.10101	-1.07415
0.03633	-0.99979	-0.09752	-1.15379	0.11176	-1.21858	-0.12001	-1.36945	0.05667	-1.0303	0.034	-1.28107	-0.13675	-0.79367	-0.14585	-1.49087	-0.17145	-1.11133	-0.1345	-1.07031
0.03731	-1.06572	-0.09991	-1.15627	0.10469	-1.2552	-0.11939	-1.3837	0.05791	-1.07115	0.03805	-1.30265	-0.13295	-1.02261	-0.12466	-1.0299	-0.16819	-1.03982	-0.11102	-0.96922
0.03793	-1.13403	-0.10252	-1.16218	0.0979	-1.29516	-0.11882	-1.39983	0.05867	-1.11558	0.04113	-1.32238	-0.12933	-0.97848	-0.13044	-1.04831	-0.13687	-0.97079	-0.10848	-0.65545
0.03815	-1.20279	-0.10524	-1.17201	0.09159	-1.33735	-0.11845	-1.418	0.05888	-1.16162	0.04315	-1.33948	-0.12336	-1.03539	-0.15383	-1.01706	-0.09014	-1.04349	-0.13786	-0.87945
0.03793	-1.27008	-0.10794	-1.18602	0.08595	-1.38042	-0.11841	-1.43808	0.05849	-1.20721	0.04406	-1.35326	-0.11787	-1.03825	-0.14232	-0.93035	-0.0951	-1.052	-0.12194	-1.03943
0.03728	-1.33415	-0.11045	-1.20416	0.08113	-1.42291	-0.11877	-1.45968	0.05752	-1.25034	0.04385	-1.36322	-0.10813	-1.04345	-0.11346	-1.01569	-0.09419	-1.04634	-0.12897	-1.0244
0.03626	-1.39337	-0.11258	-1.22608	0.07726	-1.46326	-0.11957	-1.48209	0.056	-1.28911	0.04258	-1.36902	-0.11646	-0.99133	-0.11531	-0.9522	-0.13163	-0.92693	-0.13425	-0.96173
0.03492	-1.44633	-0.11414	-1.25113	0.07446	-1.49995	-0.12081	-1.50441	0.054	-1.32186	0.04033	-1.37049	-0.10838	-1.02177	-0.13956	-1.13625	-0.15369	-1.09153	-0.14305	-1.04233
0.03336	-1.49185	-0.11493	-1.27839	0.07278	-1.53155	-0.12243	-1.52551	0.05164	-1.34726	0.03725	-1.36767	-0.10379	-1.10351	-0.11861	-1.14266	-0.11339	-1.24857	-0.13043	-1.03578
0.0317	-1.52901	-0.11478	-1.30673	0.07227	-1.55682	-0.12431	-1.54418	0.04904	-1.36431	0.03348	-1.36079	-0.1126	-1.09845	-0.11244	-0.85784	-0.13405	-1.25663	-0.12319	-0.98059
0.03006	-1.55714	-0.11356	-1.33485	0.07294	-1.57478	-0.12633	-1.5592	0.04637	-1.37246	0.0292	-1.35022	-0.09716	-0.96297	-0.13231	-1.04328	-0.12293	-0.90756	-0.11043	-0.98647
0.02856	-1.57583	-0.11118	-1.3614	0.07474	-1.58476	-0.12831	-1.5694	0.04377	-1.37158	0.0246	-1.33646	-0.10711	-0.8661	-0.11703	-1.04766	-0.10672	-1.22113	-0.08146	-0.96347
0.02733	-1.58492	-0.10762	-1.38502	0.07762	-1.58642	-0.13007	-1.5738	0.04142	-1.36196	0.01988	-1.32011	-0.1364	-0.93953	-0.12671	-1.04327	-0.09918	-1.17772	-0.11912	-0.96985
0.02646	-1.58455	-0.10292	-1.40448	0.0815	-1.57982	-0.13141	-1.57167	0.03946	-1.34428	0.01521	-1.30184	-0.11408	-1.12135	-0.10647	-0.88273	-0.12485	-0.8466	-0.13187	-1.05499
0.02605	-1.57505	-0.0972	-1.41869	0.08626	-1.56535	-0.13216	-1.56257	0.03804	-1.31955	0.01077	-1.2823	-0.0838	-0.8862	-0.10636	-0.9353	-0.12105	-1.02137	-0.0771	-1.16011
0.02614	-1.557	-0.09064	-1.42682	0.09177	-1.54377	-0.13216	-1.54644	0.03727	-1.28906	0.00671	-1.26214	-0.08453	-0.81661	-0.11357	-1.08307	-0.0937	-1.05313	-0.09265	-1.06923
0.02676	-1.53121	-0.08348	-1.42834	0.09788	-1.51612	-0.13131	-1.5236	0.03723	-1.25429	0.00316	-1.24196	-0.10385	-0.99047	-0.11641	-1.08134	-0.08563	-1.16141	-0.10417	-1.24138
0.02789	-1.49867	-0.07602	-1.42301	0.10443	-1.48367	-0.12954	-1.49473	0.03797	-1.21681	0.00020285	-1.22227	-0.09941	-0.916	-0.13132	-1.05794	-0.10602	-1.04584	-0.10634	-1.15295
0.02948	-1.46051	-0.06859	-1.41097	0.11125	-1.44784	-0.12682	-1.46085	0.03951	-1.1782	-0.00208	-1.20349
0.03146	-1.41805	-0.06155	-1.39263	0.11819	-1.41015	-0.12319	-1.42331	0.0418	-1.13998	-0.00365	-1.18591
0.03371	-1.37268	-0.05526	-1.36874	0.12507	-1.37208	-0.11875	-1.38363	0.04479	-1.10351	-0.00451	-1.16974
0.03609	-1.32588	-0.05006	-1.34026	0.13176	-1.33504	-0.11362	-1.34351	0.04837	-1.06996	-0.00466	-1.15509
0.03848	-1.27914	-0.04625	-1.30836	0.1381	-1.30025	-0.10799	-1.30465	0.05241	-1.04023	-0.00415	-1.14196
0.04073	-1.23395	-0.04408	-1.2743	0.14399	-1.26872	-0.10206	-1.26873	0.05676	-1.01496	-0.00303	-1.13031
0.0427	-1.19172	-0.04372	-1.23941	0.14931	-1.24116	-0.09606	-1.23725	0.06124	-0.99451	-0.00139	-1.12004
0.04427	-1.15375	-0.04526	-1.20501	0.15399	-1.21797	-0.09022	-1.21151	0.06567	-0.979	0.000703834	-1.11101
0.04535	-1.12116	-0.04871	-1.17231	0.15797	-1.19925	-0.08475	-1.19251	0.06986	-0.96829	0.00315	-1.1031
0.04589	-1.09485	-0.05398	-1.14243	0.1612	-1.18479	-0.07986	-1.18092	0.07364	-0.96209	0.00585	-1.09617
0.04585	-1.07546	-0.06089	-1.1163	0.16366	-1.17408	-0.07572	-1.17704	0.07686	-0.95996	0.00873	-1.09011
0.04524	-1.06334	-0.06917	-1.09469	0.16534	-1.1664	-0.07245	-1.18082	0.07936	-0.9614	0.01168	-1.08483
0.04414	-1.05851	-0.07852	-1.07815	0.16625	-1.16085	-0.07014	-1.19187	0.08104	-0.96589	0.01463	-1.08024
0.04262	-1.06067	-0.08854	-1.06706	0.16641	-1.15642	-0.06883	-1.20949	0.08181	-0.97296	0.01751	-1.07629
0.0408	-1.06921	-0.09882	-1.06163	0.16583	-1.15206	-0.06851	-1.23275	0.08165	-0.98224	0.02024	-1.07292
0.03883	-1.0832	-0.10895	-1.06194	0.16455	-1.14677	-0.06913	-1.2605	0.08053	-0.99346	0.02279	-1.07006
0.03685	-1.10148	-0.11851	-1.06791	0.16259	-1.13966	-0.07062	-1.29153	0.07849	-1.0065	0.02511	-1.06764
0.03501	-1.12268	-0.12713	-1.07942	0.15999	-1.12999	-0.07284	-1.32455	0.07559	-1.02137	0.02718	-1.06554
0.03347	-1.14533	-0.13448	-1.09624	0.15677	-1.11725	-0.07567	-1.35831	0.07192	-1.03821	0.02898	-1.06362
0.03235	-1.16788	-0.14028	-1.11814	0.15297	-1.10116	-0.07896	-1.39163	0.06759	-1.05725	0.0305	-1.0617
0.03174	-1.18883	-0.14437	-1.1448	0.14863	-1.08173	-0.08256	-1.4235	0.06274	-1.0788	0.03175	-1.05956
0.03169	-1.20683	-0.14662	-1.17592	0.1438	-1.0592	-0.08634	-1.45303	0.05751	-1.10316	0.03275	-1.05698
0.03223	-1.22072	-0.14703	-1.21113	0.13852	-1.03407	-0.09017	-1.47954	0.05205	-1.1306	0.03352	-1.0537
0.03334	-1.22963	-0.14567	-1.24999	0.13286	-1.00709	-0.09395	-1.50256	0.0465	-1.16129	0.03409	-1.0495
0.03493	-1.23303	-0.14268	-1.29202	0.12689	-0.97912	-0.09758	-1.52177	0.041	-1.19525	0.03449	-1.04418
0.03691	-1.23075	-0.13828	-1.33663	0.12073	-0.9512	-0.10102	-1.53703	0.03566	-1.23233	0.03476	-1.0376
0.03913	-1.22305	-0.13272	-1.38312	0.11446	-0.92438	-0.10422	-1.54835	0.0306	-1.27217	0.03494	-1.0297
0.04142	-1.21054	-0.12632	-1.43065	0.10824	-0.89973	-0.10719	-1.55584	0.02587	-1.31416	0.03506	-1.02053
0.04362	-1.19421	-0.11939	-1.4783	0.10219	-0.87825	-0.10992	-1.5597	0.02154	-1.35749	0.03516	-1.01022
0.04554	-1.17533	-0.11224	-1.52498	0.09649	-0.86081	-0.11244	-1.56017	0.01763	-1.40112	0.03528	-0.99905
0.04701	-1.15537	-0.10519	-1.56955	0.0913	-0.84811	-0.11479	-1.55754	0.01414	-1.44385	0.03544	-0.98739
0.04788	-1.13594	-0.09849	-1.6108	0.08678	-0.84062	-0.11698	-1.55208	0.01105	-1.48435	0.03566	-0.97574
0.04802	-1.11866	-0.09238	-1.6475	0.0831	-0.83859	-0.11907	-1.5441	0.00833	-1.52123	0.03597	-0.96465
0.04737	-1.10505	-0.08703	-1.67851	0.08041	-0.84199	-0.12108	-1.53389	0.00593	-1.55308	0.03637	-0.95474
0.04587	-1.09643	-0.08255	-1.70278	0.07883	-0.85057	-0.12303	-1.52175	0.0038	-1.5786	0.03688	-0.94664
0.04355	-1.09381	-0.079	-1.71948	0.07844	-0.8638	-0.12495	-1.50801	0.00187	-1.59662	0.0375	-0.94095
0.04045	-1.09785	-0.07638	-1.72802	0.0793	-0.88098	-0.12683	-1.49304	0.000106379	-1.60618	0.03821	-0.93821
0.03669	-1.10876	-0.07461	-1.72815	0.08142	-0.90123	-0.12869	-1.47724	-0.00154	-1.60661	0.03903	-0.93886
0.0324	-1.12627	-0.07361	-1.71996	0.08475	-0.92352	-0.1305	-1.46109	-0.00311	-1.59756	0.03994	-0.94319
0.02777	-1.14968	-0.07323	-1.70395	0.08918	-0.94682	-0.13226	-1.44516	-0.00461	-1.57905	0.04094	-0.95133
0.02297	-1.17784	-0.07329	-1.681	0.09458	-0.97003	-0.13396	-1.43006	-0.00604	-1.55145	0.04202	-0.96321
0.01823	-1.20923	-0.07363	-1.65237	0.10075	-0.99216	-0.13558	-1.4165	-0.00739	-1.51551	0.04317	-0.97858
0.01375	-1.24205	-0.07405	-1.61964	0.10745	-1.01231	-0.13712	-1.40521	-0.00862	-1.47233	0.04441	-0.99699
0.00972	-1.27432	-0.0744	-1.58466	0.11443	-1.02974	-0.13858	-1.39697	-0.00971	-1.4233	0.04571	-1.01782
0.00634	-1.304	-0.07451	-1.54941	0.12139	-1.04393	-0.13997	-1.39255	-0.0106	-1.37006	0.0471	-1.0403
0.00374	-1.32912	-0.07425	-1.51597	0.12805	-1.05458	-0.1413	-1.39264	-0.01125	-1.31445	0.04857	-1.06355
0.00205	-1.34791	-0.07354	-1.48633	0.13414	-1.06164	-0.1426	-1.39787	-0.01161	-1.25836	0.05012	-1.08665
0.00133	-1.35891	-0.07232	-1.46233	0.13941	-1.06532	-0.14391	-1.40871	-0.01164	-1.20371	0.05175	-1.10863
0.00164	-1.36107	-0.07055	-1.4455	0.14362	-1.06608	-0.14525	-1.42545	-0.01133	-1.15236	0.05345	-1.1286
0.00296	-1.35382	-0.06826	-1.43699	0.14663	-1.06457	-0.14668	-1.44814	-0.01066	-1.10598	0.05523	-1.14571
0.00525	-1.33712	-0.0655	-1.43748	0.14831	-1.06165	-0.14821	-1.47661	-0.00963	-1.06599	0.05705	-1.15928
0.00844	-1.31144	-0.06233	-1.44715	0.14863	-1.05828	-0.14989	-1.51041	-0.00828	-1.03351	0.0589	-1.16875
0.01243	-1.2778	-0.05885	-1.46561	0.1476	-1.05552	-0.15174	-1.54884	-0.00664	-1.0093	0.06073	-1.1738
0.01709	-1.23763	-0.05519	-1.49194	0.14532	-1.05442	-0.15376	-1.59092	-0.00477	-0.99371	0.0625	-1.17426
0.02229	-1.19276	-0.05146	-1.52474	0.14195	-1.056	-0.15595	-1.63549	-0.00273	-0.98668	0.06414	-1.17019
0.02788	-1.14526	-0.0478	-1.56219	0.13768	-1.06113	-0.15829	-1.68119	-0.000616364	-0.98775	0.06561	-1.16183
0.03371	-1.09734	-0.04435	-1.60215	0.13277	-1.07055	-0.16073	-1.72655	0.00151	-0.99604	0.06682	-1.1496
0.03965	-1.05119	-0.04122	-1.64228	0.12749	-1.08476	-0.16321	-1.77004	0.00358	-1.01036	0.06769	-1.13405
0.04555	-1.00889	-0.03853	-1.68017	0.12214	-1.104	-0.16566	-1.81016	0.00551	-1.02922	0.06817	-1.11583
0.05129	-0.97222	-0.03637	-1.7135	0.11702	-1.12825	-0.16799	-1.84549	0.00728	-1.05092	0.06816	-1.09565
0.05676	-0.94261	-0.03484	-1.74015	0.11238	-1.15716	-0.1701	-1.87476	0.00883	-1.07362	0.06763	-1.07424
0.06186	-0.92105	-0.03398	-1.75834	0.10848	-1.19014	-0.17189	-1.89693	0.01016	-1.09547	0.06652	-1.05231
0.06651	-0.90799	-0.03385	-1.7667	0.10551	-1.22632	-0.17324	-1.91122	0.01128	-1.11467	0.0648	-1.03052
0.07062	-0.90336	-0.03446	-1.76441	0.1036	-1.26459	-0.17406	-1.91715	0.01221	-1.12955	0.06247	-1.00944
0.07413	-0.90659	-0.03582	-1.75114	0.10283	-1.30368	-0.17426	-1.91457	0.013	-1.13871	0.05955	-0.98953
0.07698	-0.91662	-0.03791	-1.72716	0.10322	-1.3422	-0.17376	-1.90363	0.01371	-1.14103	0.05608	-0.97117
0.07913	-0.93201	-0.04069	-1.69327	0.10469	-1.3787	-0.1725	-1.8848	0.0144	-1.13576	0.05215	-0.9546
0.08052	-0.95102	-0.04412	-1.65071	0.10714	-1.41173	-0.17047	-1.85883	0.01514	-1.12255	0.04784	-0.93996
0.08113	-0.97173	-0.04811	-1.60113	0.1104	-1.43994	-0.16764	-1.82668	0.01599	-1.10148	0.04327	-0.92733
0.08092	-0.99217	-0.05261	-1.54646	0.11426	-1.46214	-0.16405	-1.7895	0.017	-1.07307	0.0386	-0.91668
0.07987	-1.01047	-0.0575	-1.48879	0.11847	-1.47732	-0.15975	-1.74854	0.0182	-1.03821	0.03396	-0.90797
0.078	-1.02492	-0.06269	-1.43022	0.12279	-1.48472	-0.15482	-1.70508	0.0196	-0.99817	0.02952	-0.90111
0.07532	-1.03414	-0.06807	-1.37277	0.12695	-1.4839	-0.14938	-1.66041	0.02119	-0.95451	0.02545	-0.89604
0.07186	-1.03713	-0.07353	-1.31824	0.13073	-1.4747	-0.14356	-1.61569	0.02294	-0.90903	0.02188	-0.89269
0.06768	-1.03332	-0.07895	-1.26812	0.13391	-1.45728	-0.1375	-1.572	0.02477	-0.86363	0.01896	-0.89104
0.06287	-1.02262	-0.08423	-1.22353	0.13634	-1.4321	-0.13138	-1.53021	0.02662	-0.82029	0.0168	-0.89109
0.05755	-1.0054	-0.08925	-1.18516	0.13791	-1.3999	-0.12536	-1.49102	0.02839	-0.78091	0.01547	-0.8929
0.05184	-0.98244	-0.09391	-1.15325	0.13855	-1.36167	-0.11962	-1.45492	0.02998	-0.74725	0.01504	-0.89654
0.04592	-0.95492	-0.09811	-1.12765	0.13827	-1.31857	-0.11431	-1.4222	0.03128	-0.72083	0.0155	-0.90208
0.03996	-0.92427	-0.10179	-1.1078	0.13715	-1.27191	-0.10958	-1.39297	0.0322	-0.70287	0.01683	-0.9096
0.03415	-0.89214	-0.10486	-1.09283	0.13531	-1.2231	-0.10556	-1.36717	0.03268	-0.69423	0.01895	-0.91916
0.02869	-0.86023	-0.10728	-1.08167	0.13292	-1.17354	-0.10236	-1.34466	0.03267	-0.69535	0.02177	-0.93075
0.02378	-0.83022	-0.10902	-1.07311	0.13019	-1.1246	-0.10005	-1.32518	0.03215	-0.70626	0.02512	-0.9443
0.0196	-0.80369	-0.11007	-1.06592	0.12736	-1.07757	-0.09866	-1.30849	0.03114	-0.72658	0.02885	-0.95963
0.01631	-0.78197	-0.11041	-1.05893	0.12468	-1.03359	-0.0982	-1.29431	0.02971	-0.75553	0.03277	-0.9765
0.01402	-0.76611	-0.11009	-1.05115	0.1224	-0.99363	-0.09865	-1.28244	0.02795	-0.79199	0.03667	-0.99452
0.01285	-0.75684	-0.10913	-1.0418	0.12074	-0.95846	-0.09995	-1.27273	0.026	-0.83454	0.04035	-1.01324
0.01281	-0.7545	-0.10761	-1.0304	0.1199	-0.92865	-0.10201	-1.26513	0.02402	-0.88156	0.04363	-1.03209
0.0139	-0.7591	-0.10557	-1.01677	0.12004	-0.90453	-0.10472	-1.2597	0.02218	-0.93132	0.04632	-1.05045
0.01606	-0.77029	-0.10312	-1.00105	0.12126	-0.88626	-0.10796	-1.25655	0.02068	-0.98202	0.04828	-1.06764
0.01917	-0.78743	-0.10034	-0.98363	0.12361	-0.87376	-0.11158	-1.25591	0.01968	-1.03193	0.04939	-1.08299
0.02307	-0.80963	-0.09733	-0.96518	0.12705	-0.86683	-0.11544	-1.25804	0.01936	-1.07943	0.0496	-1.09587
0.02754	-0.83585	-0.09419	-0.94653	0.1315	-0.86509	-0.1194	-1.26322	0.01986	-1.12311	0.04886	-1.10567
0.03235	-0.86494	-0.09103	-0.92861	0.1368	-0.86808	-0.12332	-1.27171	0.02126	-1.16181	0.04722	-1.11193
0.03724	-0.89574	-0.08795	-0.91238	0.14275	-0.87524	-0.12709	-1.28373	0.02362	-1.19465	0.04473	-1.11429
0.04193	-0.92713	-0.08506	-0.89875	0.14908	-0.88599	-0.13059	-1.29941	0.02694	-1.22108	0.04151	-1.11258
0.04617	-0.95811	-0.08244	-0.88849	0.15551	-0.89971	-0.13376	-1.31875	0.03116	-1.24089	0.03773	-1.10677
0.04971	-0.98781	-0.08019	-0.88219	0.16171	-0.91579	-0.13651	-1.34163	0.03615	-1.25415	0.03355	-1.09704
0.05233	-1.01558	-0.07837	-0.88019	0.16736	-0.93368	-0.13882	-1.36776	0.04175	-1.26122	0.02921	-1.08373
0.05387	-1.04093	-0.07706	-0.88259	0.17216	-0.95282	-0.14067	-1.39671	0.04775	-1.2627	0.02491	-1.06738
0.05421	-1.06359	-0.07632	-0.88922	0.1758	-0.97275	-0.14204	-1.42788	0.0539	-1.25938	0.02089	-1.04862
0.05329	-1.08343	-0.07618	-0.89966	0.17806	-0.99304	-0.14295	-1.46056	0.05995	-1.25219	0.01736	-1.02822
0.05111	-1.1005	-0.07668	-0.91328	0.17873	-1.01332	-0.14342	-1.49393	0.06562	-1.24209	0.01452	-1.00702
0.04775	-1.11494	-0.07783	-0.9293	0.17769	-1.03329	-0.14347	-1.5271	0.07067	-1.2301	0.01253	-0.98586
0.04333	-1.12694	-0.07964	-0.94683	0.1749	-1.05269	-0.14312	-1.55913	0.07485	-1.21716	0.01152	-0.96556
0.03803	-1.13674	-0.08209	-0.96496	0.17036	-1.07131	-0.1424	-1.58912	0.07799	-1.20414	0.01158	-0.94686
0.03206	-1.14455	-0.08517	-0.98279	0.16419	-1.08898	-0.14132	-1.6162	0.07995	-1.19179	0.01272	-0.93041
0.02569	-1.15052	-0.08882	-0.99957	0.15658	-1.10557	-0.13989	-1.63959	0.08065	-1.18071	0.01494	-0.91667
0.01918	-1.15474	-0.09301	-1.01465	0.14775	-1.12098	-0.13811	-1.65863	0.08008	-1.17134	0.01814	-0.90593
0.0128	-1.15722	-0.09766	-1.02761	0.13803	-1.13514	-0.13597	-1.67282	0.07831	-1.16397	0.02222	-0.89831
0.00683	-1.15788	-0.10269	-1.03823	0.12775	-1.14801	-0.13347	-1.68179	0.07544	-1.15875	0.02701	-0.89369
0.0015	-1.15657	-0.10803	-1.04652	0.11728	-1.15958	-0.13059	-1.68539	0.07168	-1.15568	0.03229	-0.8918
-0.00298	-1.15311	-0.11356	-1.05267	0.107	-1.16988	-0.12732	-1.68359	0.06724	-1.15467	0.03786	-0.89216
-0.00645	-1.14727	-0.1192	-1.05706	0.09727	-1.17894	-0.12368	-1.67656	0.0624	-1.15553	0.04346	-0.89419
-0.00879	-1.13887	-0.12482	-1.06022	0.08843	-1.18684	-0.11967	-1.66461	0.05744	-1.15805	0.04885	-0.89722
-0.00994	-1.12774	-0.13034	-1.0627	0.08077	-1.1937	-0.11534	-1.64818	0.05264	-1.16196	0.05381	-0.90051
-0.00991	-1.11381	-0.13562	-1.06511	0.07449	-1.19965	-0.11073	-1.6278	0.04829	-1.167	0.05812	-0.90337
-0.00874	-1.09714	-0.14059	-1.068	0.06976	-1.20484	-0.10591	-1.6041	0.04462	-1.1729	0.06161	-0.90515
-0.00654	-1.07789	-0.14513	-1.07181	0.06663	-1.20945	-0.10099	-1.57775	0.04186	-1.17942	0.06414	-0.90536
-0.00345	-1.05638	-0.14917	-1.07685	0.06509	-1.21367	-0.09608	-1.54947	0.04013	-1.18633	0.06562	-0.90363
0.000374382	-1.03306	-0.15264	-1.08324	0.06502	-1.21768	-0.0913	-1.51997	0.03954	-1.19344	0.06603	-0.89985
0.00472	-1.00853	-0.15548	-1.09093	0.06625	-1.22168	-0.0868	-1.48997	0.04011	-1.20055	0.06537	-0.8941
0.00939	-0.9835	-0.15765	-1.09966	0.06854	-1.22581	-0.08272	-1.46018	0.04179	-1.20748	0.06373	-0.88671
0.01418	-0.95877	-0.15915	-1.10901	0.0716	-1.23022	-0.0792	-1.43128	0.04447	-1.21404	0.06123	-0.87825
0.01889	-0.93516	-0.15998	-1.11845	0.07509	-1.23499	-0.07635	-1.40393	0.048	-1.22003	0.05802	-0.86949
0.02335	-0.91353	-0.16016	-1.12735	0.07868	-1.2402	-0.07429	-1.37874	0.05217	-1.22525	0.05431	-0.86137
0.02741	-0.8947	-0.15974	-1.13507	0.08205	-1.24583	-0.07307	-1.35632	0.05674	-1.22946	0.05032	-0.85495
0.03096	-0.87937	-0.15879	-1.141	0.0849	-1.25184	-0.07276	-1.33722	0.06146	-1.23242	0.04626	-0.85134
0.03391	-0.86817	-0.15737	-1.14466	0.087	-1.25814	-0.07333	-1.32195	0.06607	-1.23387	0.04236	-0.85163
0.03624	-0.86153	-0.1556	-1.14571	0.08817	-1.26458	-0.07476	-1.311	0.07033	-1.23357	0.03884	-0.85683
0.03793	-0.85971	-0.15356	-1.14403	0.0883	-1.27097	-0.07695	-1.30479	0.07401	-1.2313	0.03587	-0.86777
0.03901	-0.86277	-0.15138	-1.13972	0.08738	-1.2771	-0.07981	-1.30366	0.07695	-1.22687	0.0336	-0.88505
0.03955	-0.87054	-0.14917	-1.13314	0.0855	-1.28272	-0.08317	-1.30787	0.07901	-1.22016	0.03212	-0.90896
0.03961	-0.88267	-0.14705	-1.12488	0.08279	-1.28761	-0.08688	-1.31759	0.0801	-1.21111	0.03149	-0.93947
0.0393	-0.89856	-0.14511	-1.11572	0.07949	-1.29152	-0.09075	-1.33283	0.08022	-1.19976	0.0317	-0.97619
0.03873	-0.91746	-0.14347	-1.10661	0.07589	-1.29425	-0.0946	-1.35348	0.0794	-1.18626	0.0327	-1.01836
0.038	-0.93847	-0.14221	-1.09858	0.07232	-1.29561	-0.09825	-1.37924	0.07772	-1.17084	0.03437	-1.06485
0.03723	-0.96055	-0.1414	-1.09267	0.06912	-1.29549	-0.10156	-1.40964	0.07532	-1.15384	0.03658	-1.11425
0.03651	-0.98262	-0.14108	-1.08987	0.06663	-1.2938	-0.10438	-1.44401	0.07236	-1.13571	0.03915	-1.16487
0.03592	-1.00354	-0.14128	-1.09099	0.06517	-1.29055	-0.10665	-1.48152	0.06902	-1.11692	0.04187	-1.21487
0.03554	-1.0222	-0.14202	-1.09664	0.06501	-1.28578	-0.1083	-1.52114	0.06552	-1.09803	0.04453	-1.26231
0.03541	-1.03755	-0.14326	-1.10711	0.06635	-1.27963	-0.10933	-1.56168	0.06204	-1.07962	0.04694	-1.30527
0.03557	-1.04866	-0.14496	-1.1224	0.06931	-1.27226	-0.10978	-1.60185	0.05879	-1.06222	0.04888	-1.34196
0.03602	-1.05475	-0.14705	-1.14213	0.07391	-1.2639	-0.10973	-1.64027	0.0559	-1.04636	0.05021	-1.37081
0.03677	-1.0552	-0.14943	-1.16556	0.0801	-1.25484	-0.10929	-1.67554	0.05352	-1.03249	0.0508	-1.39057
0.03778	-1.04964	-0.152	-1.19164	0.0877	-1.24534	-0.10859	-1.7063	0.05174	-1.02096	0.05057	-1.40036
0.03903	-1.03793	-0.15462	-1.21906	0.09647	-1.23569	-0.10779	-1.73126	0.05058	-1.01203	0.04948	-1.39979
0.04046	-1.02018	-0.15715	-1.2463	0.10608	-1.22618	-0.10704	-1.74932	0.05006	-1.00585	0.04757	-1.38893
0.04203	-0.99678	-0.15944	-1.27172	0.11617	-1.21702	-0.10648	-1.7596	0.05011	-1.00242	0.04491	-1.36834
0.04366	-0.96834	-0.16135	-1.29373	0.12633	-1.2084	-0.10626	-1.76148	0.05065	-1.00166	0.04163	-1.33906
0.04532	-0.93575	-0.16272	-1.3108	0.13612	-1.20039	-0.10647	-1.75467	0.05156	-1.00339	0.03789	-1.30257
0.04693	-0.90008	-0.16343	-1.32164	0.14516	-1.19301	-0.10718	-1.73924	0.05268	-1.00734	0.03391	-1.26067
0.04844	-0.86261	-0.16337	-1.32529	0.15306	-1.18614	-0.10844	-1.71565	0.05385	-1.01321	0.02989	-1.21546
0.04981	-0.82473	-0.16244	-1.32114	0.15953	-1.17955	-0.11022	-1.68469	0.05489	-1.02065	0.02607	-1.16915
0.051	-0.78793	-0.16059	-1.30907	0.16431	-1.17292	-0.1125	-1.64753	0.05563	-1.02932	0.02267	-1.12402
0.05196	-0.75372	-0.15778	-1.28942	0.16727	-1.1658	-0.11518	-1.60567	0.05591	-1.03891	0.01988	-1.08223
0.05269	-0.72356	-0.15402	-1.26298	0.16834	-1.15766	-0.11816	-1.56085	0.05559	-1.04913	0.0179	-1.04577
0.05315	-0.69883	-0.14936	-1.23103	0.16758	-1.14787	-0.12131	-1.51501	0.05457	-1.05976	0.01683	-1.01629
0.05335	-0.68074	-0.14389	-1.1952	0.1651	-1.13579	-0.12449	-1.47021	0.05278	-1.07061	0.01676	-0.99506
0.05329	-0.67025	-0.13771	-1.15739	0.16112	-1.12075	-0.12758	-1.42853	0.05019	-1.08155	0.01772	-0.98291
0.05297	-0.6681	-0.13098	-1.11972	0.15592	-1.10211	-0.13042	-1.39199	0.04682	-1.0925	0.01967	-0.98014
0.05242	-0.67466	-0.12387	-1.08434	0.14983	-1.07932	-0.13293	-1.36243	0.04271	-1.10339	0.02253	-0.98658
0.05167	-0.69001	-0.11658	-1.05332	0.14319	-1.05192	-0.13501	-1.34145	0.03796	-1.11417	0.02614	-1.00157
0.05076	-0.71384	-0.10931	-1.02852	0.13635	-1.01963	-0.13661	-1.33034	0.0327	-1.12475	0.03034	-1.02404
0.04971	-0.74552	-0.10228	-1.0115	0.12966	-0.98236	-0.13771	-1.32997	0.02708	-1.13503	0.03488	-1.05255
0.0486	-0.78408	-0.09568	-1.00335	0.12342	-0.94027	-0.13833	-1.34081	0.02129	-1.14486	0.03954	-1.0854
0.04746	-0.82826	-0.0897	-1.00471	0.11786	-0.89376	-0.13852	-1.36283	0.0155	-1.15401	0.04407	-1.12074
0.04635	-0.87657	-0.08451	-1.01565	0.11318	-0.84353	-0.13837	-1.39556	0.00993	-1.16222	0.04822	-1.15668
0.04534	-0.92735	-0.08025	-1.03567	0.10948	-0.79052	-0.13797	-1.43806	0.00474	-1.16917	0.05176	-1.1914
0.04447	-0.97884	-0.077	-1.06378	0.10679	-0.73595	-0.13744	-1.48898	0.00013437	-1.17448	0.05449	-1.22324
0.04381	-1.02926	-0.07483	-1.09848	0.10506	-0.68129	-0.1369	-1.54664	-0.00375	-1.1778	0.05628	-1.25082
0.04341	-1.07691	-0.07375	-1.13791	0.10417	-0.62815	-0.13648	-1.60904	-0.00679	-1.17877	0.05701	-1.27307
0.04331	-1.12022	-0.07373	-1.17991	0.10397	-0.57831	-0.13628	-1.67401	-0.00889	-1.17711	0.05663	-1.28929
0.04355	-1.15786	-0.07472	-1.2222	0.10424	-0.5336	-0.13639	-1.73929	-0.01001	-1.17259	0.05517	-1.29918
0.04415	-1.18874	-0.0766	-1.26247	0.10473	-0.49582	-0.13688	-1.80261	-0.01013	-1.16516	0.05269	-1.30283
0.04512	-1.21213	-0.07925	-1.29854	0.1052	-0.46668	-0.13778	-1.86182	-0.00928	-1.15487	0.04932	-1.30066
0.04646	-1.22762	-0.08253	-1.32848	0.10542	-0.4477	-0.13909	-1.91495	-0.00754	-1.14197	0.04522	-1.29342
0.04817	-1.23516	-0.08625	-1.35072	0.10517	-0.44011	-0.1408	-1.96035	-0.00502	-1.12688	0.04059	-1.28208
0.05019	-1.23504	-0.09027	-1.36415	0.10428	-0.44481	-0.14283	-1.99669	-0.00187	-1.11021	0.03567	-1.26777
0.05249	-1.22788	-0.09441	-1.36815	0.10263	-0.46231	-0.14512	-2.02308	0.00176	-1.09269	0.03069	-1.25167
0.055	-1.21455	-0.09852	-1.36264	0.10015	-0.49262	-0.14755	-2.03904	0.00567	-1.0752	0.02588	-1.23499
0.05765	-1.19613	-0.10247	-1.34804	0.09684	-0.53532	-0.15003	-2.04454	0.00967	-1.05868	0.02148	-1.21882
0.06036	-1.17385	-0.10615	-1.32527	0.09275	-0.58948	-0.15242	-2.04002	0.01357	-1.04408	0.01766	-1.20412
0.06303	-1.14899	-0.10947	-1.29563	0.08799	-0.6537	-0.1546	-2.0263	0.01717	-1.03232	0.01459	-1.19166
0.06557	-1.12284	-0.11238	-1.26076	0.08271	-0.72619	-0.15648	-2.00454	0.02031	-1.02419	0.01237	-1.18196
0.06789	-1.09662	-0.11485	-1.22248	0.0771	-0.80477	-0.15795	-1.97621	0.02285	-1.02032	0.01106	-1.17536
0.06989	-1.07141	-0.11687	-1.18269	0.07137	-0.88701	-0.15892	-1.94297	0.02468	-1.02109	0.01066	-1.17195
0.07149	-1.04813	-0.11847	-1.14326	0.06574	-0.97032	-0.15934	-1.90659	0.02573	-1.02664	0.01112	-1.17164
0.07262	-1.02747	-0.11967	-1.10591	0.06042	-1.05203	-0.15919	-1.86889	0.02597	-1.03677	0.01234	-1.17418
0.07322	-1.00992	-0.12052	-1.07212	0.05561	-1.12952	-0.15844	-1.83158	0.02544	-1.05098	0.01419	-1.17925
0.07326	-0.99572	-0.12107	-1.04302	0.05149	-1.20037	-0.15711	-1.79626	0.02419	-1.0685	0.01649	-1.18645
0.07272	-0.98492	-0.12134	-1.0194	0.04818	-1.2624	-0.15524	-1.76429	0.02232	-1.08825	0.01907	-1.1954
0.0716	-0.97738	-0.1214	-1.00165	0.04577	-1.31384	-0.15289	-1.73673	0.01998	-1.10896	0.02173	-1.20577
0.06993	-0.97279	-0.12125	-0.98978	0.0443	-1.35334	-0.15012	-1.71435	0.01735	-1.12921	0.02427	-1.21731
0.06774	-0.97076	-0.12093	-0.98344	0.04377	-1.38006	-0.14703	-1.69755	0.0146	-1.14751	0.02653	-1.22985
0.06511	-0.97082	-0.12043	-0.98201	0.04413	-1.3937	-0.14371	-1.68639	0.01196	-1.1624	0.02837	-1.24334
0.06213	-0.97249	-0.11975	-0.98467	0.04528	-1.39447	-0.14026	-1.68061	0.0096	-1.17254	0.02969	-1.25784
0.05887	-0.97528	-0.11886	-0.99046	0.0471	-1.38312	-0.13679	-1.67965	0.00774	-1.17678	0.03043	-1.27344
0.05545	-0.97878	-0.11776	-0.99839	0.04944	-1.36086	-0.1334	-1.6827	0.00653	-1.17428	0.03058	-1.29029
0.05199	-0.98262	-0.11642	-1.00757	0.05214	-1.32927	-0.13019	-1.68878	0.00612	-1.16454	0.0302	-1.30853
0.04857	-0.98651	-0.11482	-1.01721	0.055	-1.29025	-0.12726	-1.6968	0.0066	-1.14743	0.02936	-1.32824
0.04532	-0.99025	-0.11294	-1.02675	0.05787	-1.24591	-0.12468	-1.70564	0.00802	-1.12328	0.02821	-1.34938
0.04232	-0.9937	-0.11081	-1.03588	0.06057	-1.19846	-0.12253	-1.71421	0.01038	-1.09278	0.02692	-1.3718
0.03966	-0.99678	-0.10843	-1.04455	0.06296	-1.15008	-0.12088	-1.72153	0.01364	-1.05703	0.02568	-1.39518
0.03739	-0.99944	-0.10585	-1.05298	0.06491	-1.10286	-0.11978	-1.7268	0.01769	-1.01744	0.02469	-1.41902
0.03554	-1.00163	-0.10312	-1.06161	0.06632	-1.05866	-0.11924	-1.7294	0.0224	-0.97571	0.02416	-1.44265
0.03415	-1.00333	-0.10032	-1.07107	0.06712	-1.01908	-0.11929	-1.72895	0.02759	-0.93364	0.02427	-1.46526
0.03319	-1.00446	-0.09753	-1.08208	0.06727	-0.98535	-0.11992	-1.72534	0.03306	-0.89316	0.02518	-1.48595
0.03264	-1.00492	-0.09485	-1.09542	0.06677	-0.95835	-0.12111	-1.71868	0.03858	-0.85612	0.02702	-1.50374
0.03244	-1.00459	-0.09237	-1.11179	0.06563	-0.93855	-0.1228	-1.70928	0.04393	-0.82424	0.02985	-1.5177
0.03253	-1.0033	-0.0902	-1.13177	0.06391	-0.92602	-0.12493	-1.69766	0.04889	-0.79899	0.03369	-1.52695
0.03281	-1.00087	-0.08841	-1.15574	0.06168	-0.92047	-0.12741	-1.68442	0.05327	-0.78153	0.0385	-1.53079
0.03318	-0.99714	-0.08709	-1.1838	0.05901	-0.92131	-0.13015	-1.67027	0.05691	-0.77265	0.04419	-1.52873
0.03356	-0.99196	-0.08628	-1.21576	0.05603	-0.92766	-0.13301	-1.6559	0.05969	-0.77271	0.0506	-1.52054
0.03385	-0.98524	-0.08599	-1.25113	0.05285	-0.93847	-0.13587	-1.64193	0.06152	-0.78163	0.05752	-1.50632
0.03395	-0.97696	-0.08624	-1.28911	0.04958	-0.95256	-0.13861	-1.6289	0.06239	-0.79892	0.06473	-1.48645
0.0338	-0.96722	-0.08698	-1.32863	0.04635	-0.9687	-0.14109	-1.61716	0.06233	-0.82371	0.07196	-1.46167
0.03335	-0.95622	-0.08817	-1.36843	0.04328	-0.98567	-0.14318	-1.60688	0.06141	-0.85479	0.07894	-1.43296
0.03256	-0.94428	-0.08971	-1.40713	0.0405	-1.00235	-0.14477	-1.59801	0.05976	-0.89069	0.08539	-1.40153
0.03144	-0.93183	-0.09151	-1.44327	0.03811	-1.01776	-0.14579	-1.59029	0.05754	-0.92979	0.09107	-1.36877
0.03001	-0.91939	-0.09345	-1.47547	0.03619	-1.03107	-0.14615	-1.58327	0.05492	-0.97037	0.09575	-1.3361
0.02833	-0.90755	-0.09543	-1.5025	0.03485	-1.04165	-0.14584	-1.57633	0.05211	-1.01075	0.09925	-1.30496
0.02648	-0.89695	-0.09732	-1.52335	0.03412	-1.04911	-0.14484	-1.56872	0.04931	-1.04933	0.10145	-1.27661
0.02455	-0.88818	-0.09902	-1.53729	0.03407	-1.05324	-0.1432	-1.55966	0.0467	-1.08473	0.10229	-1.25214
0.02266	-0.88178	-0.10046	-1.54398	0.03472	-1.05402	-0.14099	-1.54833	0.04443	-1.11579	0.10177	-1.23233
0.02094	-0.87821	-0.10157	-1.54344	0.03606	-1.05162	-0.13831	-1.53402	0.04265	-1.14169	0.09995	-1.21762
0.01951	-0.87776	-0.10231	-1.53606	0.03808	-1.04633	-0.1353	-1.51612	0.04142	-1.1619	0.09696	-1.20807
0.01848	-0.88053	-0.10269	-1.52261	0.04073	-1.03854	-0.1321	-1.49422	0.04078	-1.17625	0.09298	-1.20333
0.01796	-0.88645	-0.10273	-1.50418	0.04396	-1.02874	-0.12887	-1.46814	0.04073	-1.1849	0.08821	-1.2027
0.01802	-0.89522	-0.10248	-1.48208	0.04768	-1.01741	-0.1258	-1.43797	0.04119	-1.18829	0.08291	-1.20515
0.01872	-0.90636	-0.10203	-1.45781	0.0518	-1.00507	-0.12304	-1.40405	0.04207	-1.18711	0.07735	-1.20943
0.02008	-0.91919	-0.10145	-1.43293	0.05621	-0.99217	-0.12074	-1.36701	0.04322	-1.18227	0.07177	-1.21409
0.02207	-0.93291	-0.10086	-1.40898	0.06079	-0.97915	-0.11902	-1.32772	0.04448	-1.17476	0.06642	-1.21767
0.02463	-0.94663	-0.10035	-1.38737	0.06541	-0.96635	-0.11798	-1.28723	0.04567	-1.16567	0.06152	-1.21878
0.02767	-0.95944	-0.10004	-1.3693	0.06995	-0.95408	-0.11767	-1.24676	0.04662	-1.15607	0.05725	-1.21617
0.03107	-0.97046	-0.10002	-1.35571	0.07429	-0.94253	-0.1181	-1.2076	0.04716	-1.14694	0.05372	-1.20891
0.03466	-0.97891	-0.10034	-1.34719	0.07832	-0.93185	-0.11925	-1.17102	0.04716	-1.13917	0.051	-1.19639
0.03828	-0.98417	-0.10108	-1.34399	0.08193	-0.92211	-0.12104	-1.13825	0.04653	-1.13343	0.04911	-1.17844
0.04174	-0.98584	-0.10224	-1.34598	0.08506	-0.91335	-0.12336	-1.11035	0.04521	-1.13024	0.04799	-1.15532
0.04487	-0.98375	-0.10382	-1.35268	0.08762	-0.90554	-0.12607	-1.08818	0.04322	-1.12987	0.04754	-1.12774
0.04751	-0.97798	-0.1058	-1.36332	0.0896	-0.89865	-0.12901	-1.07234	0.04059	-1.13238	0.04762	-1.09681
0.0495	-0.96889	-0.10813	-1.37685	0.09096	-0.89262	-0.13201	-1.06312	0.03745	-1.13762	0.04805	-1.06397
0.05074	-0.95709	-0.11073	-1.39207	0.09174	-0.88739	-0.13487	-1.06051	0.03394	-1.14525	0.04864	-1.03092
0.05117	-0.94335	-0.11351	-1.40767	0.09195	-0.88292	-0.13744	-1.06416	0.03026	-1.15475	0.0492	-0.99949
0.05074	-0.92864	-0.11638	-1.4223	0.09168	-0.87916	-0.13956	-1.07346	0.02663	-1.16551	0.04952	-0.97153
0.0495	-0.91399	-0.11923	-1.4347	0.09099	-0.87611	-0.1411	-1.08751	0.02326	-1.17682	0.04946	-0.94877
0.04751	-0.90045	-0.12197	-1.44373	0.08999	-0.87375	-0.14198	-1.10522	0.0204	-1.18793	0.04888	-0.93272
0.0449	-0.889	-0.12452	-1.44846	0.08879	-0.87213	-0.14214	-1.12537	0.01824	-1.19809	0.04771	-0.92452
0.04182	-0.88051	-0.12678	-1.44818	0.08751	-0.87128	-0.14158	-1.14664	0.01697	-1.20661	0.0459	-0.92491
0.03847	-0.87563	-0.12869	-1.44247	0.08629	-0.87128	-0.14031	-1.16774	0.01672	-1.21285	0.0435	-0.93412
0.03506	-0.8748	-0.13022	-1.43116	0.08525	-0.87222	-0.13843	-1.18745	0.01757	-1.2163	0.04057	-0.95189
0.03182	-0.87817	-0.13132	-1.41436	0.08451	-0.87419	-0.13603	-1.20467	0.01952	-1.21656	0.03725	-0.97742
0.02896	-0.88558	-0.13199	-1.39245	0.08418	-0.87732	-0.13324	-1.2185	0.02255	-1.21338	0.0337	-1.00948
0.02669	-0.89664	-0.13223	-1.36597	0.08434	-0.88173	-0.13021	-1.22828	0.02652	-1.20666	0.03012	-1.04642
0.02519	-0.91066	-0.13205	-1.33565	0.08509	-0.88756	-0.12711	-1.23357	0.03129	-1.19642	0.02672	-1.08632
0.02458	-0.92676	-0.13147	-1.30232	0.08645	-0.89493	-0.12409	-1.23422	0.03662	-1.18284	0.02371	-1.12706
0.02497	-0.94391	-0.13053	-1.26687	0.08847	-0.90399	-0.12129	-1.2303	0.04226	-1.16623	0.02129	-1.1665
0.02638	-0.96101	-0.12927	-1.23019	0.09113	-0.91485	-0.11884	-1.22213	0.04793	-1.14699	0.01963	-1.20257
0.02878	-0.97695	-0.12772	-1.19313	0.0944	-0.92765	-0.11685	-1.21019	0.05334	-1.12564	0.01885	-1.23341
0.03211	-0.99068	-0.12592	-1.15647	0.09824	-0.94246	-0.11536	-1.19512	0.05822	-1.10275	0.01903	-1.2575
0.03623	-1.00132	-0.12393	-1.1209	0.10254	-0.95937	-0.11443	-1.17764	0.06231	-1.07895	0.02017	-1.27373
0.04095	-1.00817	-0.12178	-1.08696	0.10721	-0.97843	-0.11404	-1.15852	0.06539	-1.05489	0.02224	-1.28147
0.04607	-1.0108	-0.11954	-1.05513	0.11212	-0.99963	-0.11415	-1.13854	0.06731	-1.03122	0.02512	-1.2806
0.05136	-1.00907	-0.11724	-1.02574	0.11712	-1.02293	-0.11469	-1.11839	0.06796	-1.00862	0.02866	-1.27148
0.05655	-1.00312	-0.11495	-0.99904	0.12205	-1.04827	-0.11557	-1.09872	0.06731	-0.98768	0.03266	-1.25497
0.0614	-0.9934	-0.11274	-0.9752	0.12675	-1.07548	-0.11665	-1.08005	0.06539	-0.969	0.03687	-1.23231
0.06568	-0.98062	-0.11067	-0.95434	0.13104	-1.10438	-0.11782	-1.06282	0.06231	-0.95308	0.04104	-1.20508
0.06918	-0.96571	-0.10882	-0.93655	0.13478	-1.13473	-0.11893	-1.04732	0.05822	-0.94039	0.04491	-1.17501
0.07174	-0.94978	-0.10726	-0.9219	0.13779	-1.16621	-0.11985	-1.03376	0.05334	-0.93129	0.04824	-1.14397
0.07323	-0.93405	-0.10609	-0.91046	0.13994	-1.1985	-0.12047	-1.02227	0.04791	-0.92607	0.05082	-1.11374
0.07359	-0.91978	-0.10538	-0.9023	0.14111	-1.23121	-0.12066	-1.01292	0.04221	-0.92491	0.05248	-1.08596
0.07281	-0.9082	-0.1052	-0.89751	0.14121	-1.26393	-0.12036	-1.00572	0.03653	-0.92793	0.05311	-1.062
0.07091	-0.90044	-0.10562	-0.89615	0.14017	-1.29624	-0.11951	-1.00073	0.03112	-0.93512	0.05267	-1.04289
0.068	-0.89746	-0.10667	-0.89827	0.13797	-1.32772	-0.11807	-0.99797	0.02625	-0.94639	0.05116	-1.02926
0.06421	-0.90003	-0.10838	-0.90391	0.13461	-1.35795	-0.11606	-0.99751	0.02214	-0.96153	0.04868	-1.02128
0.0597	-0.90866	-0.11075	-0.91301	0.13013	-1.38653	-0.11349	-0.99948	0.01894	-0.98024	0.04538	-1.01871
0.05467	-0.92359	-0.11373	-0.92545	0.1246	-1.41311	-0.11044	-1.00402	0.01678	-1.00215	0.04145	-1.0209
0.04932	-0.94476	-0.11727	-0.94101	0.11815	-1.43737	-0.10699	-1.0113	0.0157	-1.02676	0.03713	-1.02686
0.04386	-0.97186	-0.12126	-0.95937	0.11091	-1.45904	-0.10323	-1.0215	0.01572	-1.05352	0.0327	-1.0353
0.0385	-1.00429	-0.12559	-0.98007	0.10307	-1.47789	-0.09928	-1.03477	0.01676	-1.08177	0.02842	-1.0448
0.03342	-1.0412	-0.13009	-1.00253	0.09483	-1.49375	-0.09528	-1.05121	0.01872	-1.11084	0.02455	-1.05383
0.02877	-1.08156	-0.13461	-1.02608	0.08639	-1.50649	-0.09135	-1.07085	0.02143	-1.13996	0.02136	-1.06091
0.02467	-1.12417	-0.13896	-1.04994	0.078	-1.51602	-0.08764	-1.09357	0.02472	-1.16836	0.01902	-1.06471
0.02122	-1.1677	-0.14296	-1.0733	0.06989	-1.52229	-0.08427	-1.11914	0.02838	-1.19524	0.0177	-1.06408
0.01847	-1.2108	-0.14644	-1.09529	0.06228	-1.52526	-0.08137	-1.14716	0.03219	-1.21985	0.01749	-1.05819
0.01642	-1.25207	-0.14925	-1.11507	0.05541	-1.52492	-0.07904	-1.17705	0.03594	-1.24143	0.0184	-1.04657
0.01505	-1.2902	-0.15124	-1.13186	0.04946	-1.52127	-0.07739	-1.2081	0.03945	-1.25932	0.0204	-1.02908
0.01432	-1.32393	-0.15235	-1.14497	0.04462	-1.51429	-0.0765	-1.23943	0.04255	-1.27294	0.02338	-1.00596
0.01416	-1.35219	-0.15249	-1.15385	0.04103	-1.50398	-0.07642	-1.27008	0.04511	-1.28181	0.02717	-0.97782
0.01447	-1.37406	-0.15168	-1.15813	0.03881	-1.49033	-0.0772	-1.29902	0.04705	-1.28564	0.03157	-0.94553
0.01516	-1.38887	-0.14994	-1.15761	0.03802	-1.47334	-0.07885	-1.32519	0.04832	-1.28427	0.03635	-0.91021
0.01614	-1.39619	-0.14734	-1.15232	0.03869	-1.45301	-0.08136	-1.34759	0.04892	-1.27774	0.04124	-0.87316
0.0173	-1.39589	-0.14399	-1.14251	0.0408	-1.42936	-0.08471	-1.36535	0.0489	-1.26629	0.04599	-0.83573
0.01857	-1.38811	-0.14005	-1.1286	0.0443	-1.40243	-0.08885	-1.37772	0.04832	-1.25035	0.05035	-0.79929
0.01989	-1.37331	-0.13566	-1.11124	0.04907	-1.37234	-0.09369	-1.38421	0.04728	-1.23058	0.05413	-0.7651
0.02119	-1.35226	-0.13099	-1.0912	0.05497	-1.33922	-0.09916	-1.38456	0.04592	-1.20779	0.05715	-0.73428
0.02246	-1.32599	-0.12623	-1.0694	0.06184	-1.30329	-0.10513	-1.37882	0.04435	-1.18297	0.05928	-0.70775
0.02367	-1.29579	-0.12151	-1.04683	0.06946	-1.26486	-0.11148	-1.36733	0.04272	-1.15726	0.06047	-0.68616
0.02483	-1.2632	-0.11699	-1.0245	0.0776	-1.22432	-0.11806	-1.3507	0.04114	-1.13186	0.06071	-0.6699
0.02597	-1.22988	-0.11276	-1.00342	0.08602	-1.18214	-0.12473	-1.32986	0.03973	-1.10803	0.06004	-0.65911
0.02709	-1.19764	-0.10891	-0.98455	0.09446	-1.13891	-0.13132	-1.30592	0.03857	-1.087	0.05859	-0.65366
0.02824	-1.16831	-0.10547	-0.96874	0.10269	-1.09529	-0.13768	-1.28018	0.03771	-1.06994	0.05647	-0.6532
0.02946	-1.14366	-0.10245	-0.95671	0.11044	-1.05199	-0.14365	-1.25405	0.03717	-1.0579	0.05389	-0.6572
0.03078	-1.12535	-0.0998	-0.94904	0.1175	-1.00982	-0.14908	-1.22897	0.03696	-1.0517	0.05103	-0.66503
0.03222	-1.11483	-0.09749	-0.94612	0.12366	-0.96958	-0.15384	-1.20633	0.03702	-1.05196	0.04809	-0.67597
0.03382	-1.11326	-0.09544	-0.94817	0.12875	-0.9321	-0.1578	-1.18738	0.0373	-1.05901	0.04528	-0.68931
0.03557	-1.12143	-0.09355	-0.95524	0.13264	-0.89817	-0.16086	-1.1732	0.03771	-1.07285	0.04278	-0.70436
0.03748	-1.13973	-0.09177	-0.96719	0.13523	-0.86853	-0.16296	-1.16462	0.03813	-1.09319	0.04074	-0.72055
0.03954	-1.16808	-0.09002	-0.98374	0.13646	-0.84384	-0.16404	-1.16215	0.03846	-1.11938	0.03929	-0.73738
0.04172	-1.20591	-0.08824	-1.00449	0.13633	-0.82463	-0.16408	-1.16601	0.03858	-1.1505	0.03849	-0.75453
0.04398	-1.25217	-0.08644	-1.02891	0.13487	-0.8113	-0.16311	-1.17606	0.03839	-1.18533	0.03838	-0.77178
0.04628	-1.30536	-0.08461	-1.05638	0.13217	-0.80407	-0.16115	-1.19187	0.03779	-1.22245	0.03896	-0.78907
0.04856	-1.36358	-0.08282	-1.08625	0.12835	-0.80301	-0.15827	-1.21273	0.0367	-1.26029	0.04018	-0.80645
0.05076	-1.42458	-0.08114	-1.1178	0.12357	-0.80797	-0.15458	-1.23767	0.0351	-1.2972	0.04196	-0.82402
0.05281	-1.48589	-0.07969	-1.15032	0.11801	-0.81866	-0.15017	-1.26556	0.03295	-1.33153	0.04418	-0.84196
0.05465	-1.54489	-0.0786	-1.18308	0.11188	-0.83456	-0.14519	-1.29517	0.03029	-1.36173	0.04672	-0.86044
0.05622	-1.59899	-0.07802	-1.21538	0.1054	-0.85504	-0.13978	-1.32523	0.02715	-1.38641	0.04944	-0.8796
0.05743	-1.64569	-0.07808	-1.24654	0.09879	-0.87931	-0.13407	-1.35451	0.02363	-1.40444	0.0522	-0.8995
0.05824	-1.68274	-0.07892	-1.2759	0.09228	-0.90647	-0.12824	-1.38192	0.01984	-1.41499	0.05486	-0.92013
0.05859	-1.70825	-0.08066	-1.30287	0.08607	-0.93557	-0.12241	-1.40649	0.0159	-1.41759	0.0573	-0.94133
0.05842	-1.7208	-0.08335	-1.32689	0.08035	-0.96561	-0.11672	-1.42752	0.01199	-1.41214	0.05942	-0.96285
0.05771	-1.71949	-0.08703	-1.34744	0.07526	-0.9956	-0.1113	-1.44453	0.00825	-1.39894	0.06112	-0.98428
0.05642	-1.70402	-0.09169	-1.36407	0.07093	-1.02463	-0.10625	-1.4573	0.00485	-1.37866	0.06235	-1.00515
0.05454	-1.67467	-0.09724	-1.37639	0.06744	-1.05184	-0.10165	-1.46589	0.00196	-1.3523	0.06306	-1.02487
0.05207	-1.63234	-0.10356	-1.38409	0.06482	-1.07652	-0.09756	-1.47057	-0.00029182	-1.32114	0.06323	-1.04284
0.04901	-1.5785	-0.11047	-1.38693	0.06306	-1.0981	-0.09403	-1.47182	-0.00178	-1.28665	0.06285	-1.05844
0.04542	-1.51506	-0.11777	-1.38477	0.06213	-1.11619	-0.09106	-1.47028	-0.00241	-1.25044	0.06195	-1.07109
0.04132	-1.44438	-0.1252	-1.37759	0.06194	-1.13058	-0.08866	-1.46667	-0.00214	-1.21415	0.06053	-1.08029
0.03679	-1.36907	-0.1325	-1.36546	0.06237	-1.14128	-0.0868	-1.46175	-0.000934524	-1.17936	0.05863	-1.08567
0.0319	-1.2919	-0.13942	-1.3486	0.06328	-1.14845	-0.08544	-1.45627	0.00117	-1.14748	0.05628	-1.08702
0.02676	-1.21567	-0.14569	-1.32736	0.06452	-1.15244	-0.08453	-1.45089	0.00411	-1.11972	0.05351	-1.08431
0.02147	-1.14306	-0.15111	-1.30222	0.06594	-1.15375	-0.08402	-1.44613	0.00779	-1.09701	0.05035	-1.07768
0.01615	-1.07654	-0.15547	-1.27382	0.06738	-1.153	-0.08383	-1.44236	0.01206	-1.07993	0.04685	-1.0675
0.01093	-1.01825	-0.15865	-1.2429	0.06868	-1.1509	-0.08391	-1.43977	0.01676	-1.06872	0.04302	-1.0543
0.00594	-0.96989	-0.16057	-1.21031	0.06973	-1.14817	-0.08418	-1.43836	0.0217	-1.06326	0.03892	-1.03878
0.00132	-0.93269	-0.16119	-1.17702	0.07043	-1.14557	-0.08461	-1.43793	0.02668	-1.06312	0.03458	-1.02176
-0.00282	-0.90736	-0.16057	-1.14403	0.0707	-1.1438	-0.08513	-1.43814	0.03151	-1.06755	0.03004	-1.00414
-0.00636	-0.89409	-0.15879	-1.11238	0.07051	-1.14346	-0.08571	-1.43851	0.03598	-1.07561	0.02535	-0.98686
-0.00922	-0.89256	-0.15599	-1.08309	0.06986	-1.14506	-0.08631	-1.43848	0.03992	-1.08617	0.02059	-0.97085
-0.01131	-0.90197	-0.15236	-1.05712	0.06877	-1.14895	-0.08693	-1.43748	0.04319	-1.09805	0.0158	-0.95698
-0.01258	-0.92114	-0.1481	-1.03536	0.06732	-1.15531	-0.08756	-1.43491	0.04566	-1.11006	0.01108	-0.94598
-0.01302	-0.94853	-0.14344	-1.01854	0.06558	-1.16417	-0.08818	-1.43029	0.04726	-1.12109	0.00652	-0.93845
-0.01261	-0.98241	-0.13858	-1.00721	0.06365	-1.17537	-0.08882	-1.42322	0.04796	-1.13021	0.0022	-0.93481
-0.0114	-1.02084	-0.13374	-1.00174	0.06164	-1.18857	-0.08947	-1.41345	0.04777	-1.1367	-0.00178	-0.93526
-0.00944	-1.06189	-0.12909	-1.00223	0.05966	-1.20333	-0.09015	-1.40093	0.04675	-1.14009	-0.00532	-0.9398
-0.0068	-1.10361	-0.1248	-1.00858	0.05782	-1.21908	-0.09087	-1.38574	0.04499	-1.1402	-0.00834	-0.94821
-0.00359	-1.14421	-0.12097	-1.02042	0.05621	-1.23518	-0.09164	-1.36818	0.04263	-1.13713	-0.01077	-0.9601
0.000105213	-1.18203	-0.11768	-1.03714	0.05491	-1.25095	-0.09246	-1.34869	0.03983	-1.13128	-0.01254	-0.97489
0.00415	-1.21569	-0.11496	-1.05792	0.05395	-1.26575	-0.09331	-1.32785	0.03675	-1.12326	-0.01362	-0.99188
0.00845	-1.24406	-0.11279	-1.08174	0.05338	-1.27897	-0.09419	-1.30633	0.03359	-1.11389	-0.01399	-1.01029
0.01288	-1.2663	-0.11116	-1.10743	0.05318	-1.29012	-0.09506	-1.28484	0.03052	-1.10409	-0.01367	-1.02928
0.01734	-1.28188	-0.10999	-1.13373	0.05334	-1.29884	-0.09591	-1.2641	0.02771	-1.09488	-0.0127	-1.04805
0.02176	-1.29059	-0.10921	-1.15933	0.05381	-1.30492	-0.09668	-1.24476	0.02529	-1.08725	-0.01115	-1.06581
0.02607	-1.29248	-0.10873	-1.18291	0.05453	-1.30832	-0.09734	-1.22738	0.02336	-1.0821	-0.0091	-1.08189
0.03023	-1.28789	-0.10849	-1.20323	0.05543	-1.30921	-0.09785	-1.21238	0.02201	-1.08023	-0.00665	-1.09574
0.03422	-1.27738	-0.10842	-1.21919	0.05645	-1.30791	-0.09815	-1.20002	0.02124	-1.08221	-0.00395	-1.10695
0.03803	-1.26173	-0.10846	-1.22984	0.05752	-1.30488	-0.09823	-1.19038	0.02105	-1.0884	-0.0011	-1.11529
0.04167	-1.24186	-0.10858	-1.23447	0.05858	-1.30074	-0.09805	-1.18335	0.02138	-1.09891	0.00176	-1.12069
0.04518	-1.21882	-0.10879	-1.23262	0.0596	-1.29617	-0.09759	-1.17866	0.02212	-1.1136	0.00452	-1.12325
0.04858	-1.19377	-0.10908	-1.22412	0.06057	-1.29191	-0.09685	-1.17589	0.02316	-1.13207	0.00706	-1.12321
0.05191	-1.16787	-0.10951	-1.20909	0.06147	-1.28869	-0.09586	-1.17452	0.02434	-1.1537	0.00931	-1.12095
0.05519	-1.14231	-0.11011	-1.18794	0.06236	-1.28719	-0.09465	-1.17396	0.02551	-1.1777	0.0112	-1.11694
0.05844	-1.11822	-0.11093	-1.16138	0.06327	-1.28798	-0.09326	-1.1736	0.02651	-1.20311	0.0127	-1.11171
0.06165	-1.09665	-0.11204	-1.13038	0.06427	-1.29152	-0.09178	-1.17289	0.02719	-1.22891	0.01382	-1.10582
0.06481	-1.07853	-0.11346	-1.0961	0.06545	-1.29808	-0.09027	-1.17138	0.02741	-1.25403	0.01458	-1.09984
0.06786	-1.06463	-0.11524	-1.05991	0.0669	-1.30777	-0.08883	-1.16873	0.02709	-1.27743	0.01505	-1.09429
0.07075	-1.05553	-0.11738	-1.02328	0.06869	-1.32046	-0.08755	-1.16479	0.02616	-1.29814	0.0153	-1.08963
0.07339	-1.05158	-0.11987	-0.98772	0.0709	-1.33588	-0.08654	-1.15962	0.02459	-1.31531	0.01544	-1.08624
0.07568	-1.05292	-0.12266	-0.95476	0.07361	-1.35354	-0.08589	-1.15347	0.0224	-1.32822	0.01557	-1.08443
0.07749	-1.0594	-0.12568	-0.92584	0.07685	-1.37282	-0.08566	-1.14679	0.01965	-1.33636	0.0158	-1.08437
0.07873	-1.07064	-0.12885	-0.90227	0.08063	-1.39299	-0.08593	-1.14019	0.01642	-1.33939	0.01626	-1.08617
0.07926	-1.08602	-0.13206	-0.88515	0.08493	-1.41324	-0.08674	-1.13446	0.01286	-1.33716	0.01703	-1.08986
0.079	-1.10467	-0.13519	-0.87537	0.08971	-1.43273	-0.08811	-1.13043	0.0091	-1.32974	0.01821	-1.09538
0.07786	-1.12556	-0.1381	-0.87351	0.09488	-1.45066	-0.09002	-1.12901	0.00529	-1.31736	0.01985	-1.10264
0.07579	-1.14752	-0.14068	-0.87985	0.10033	-1.46626	-0.09244	-1.13103	0.00161	-1.30044	0.02199	-1.11152
0.07277	-1.16927	-0.14282	-0.89436	0.10593	-1.47891	-0.09531	-1.13725	-0.00181	-1.27951	0.02463	-1.12187
0.06882	-1.18955	-0.14442	-0.91666	0.11153	-1.48808	-0.09855	-1.14826	-0.00482	-1.25523	0.02774	-1.13359
0.064	-1.20712	-0.14543	-0.94608	0.11696	-1.49344	-0.10206	-1.16442	-0.00732	-1.22837	0.03127	-1.14658
0.05843	-1.22088	-0.1458	-0.98167	0.12205	-1.49478	-0.10574	-1.18585	-0.00923	-1.19972	0.03514	-1.16079
0.05224	-1.22992	-0.14554	-1.02222	0.12665	-1.49208	-0.10945	-1.21236	-0.01052	-1.17014	0.03924	-1.17618
0.04561	-1.23359	-0.14468	-1.06635	0.13061	-1.48549	-0.1131	-1.24347	-0.01117	-1.1405	0.04347	-1.19278
0.03874	-1.23152	-0.14327	-1.11252	0.13381	-1.47525	-0.11658	-1.27841	-0.01122	-1.11162	0.04768	-1.21063
0.03186	-1.22369	-0.14141	-1.15914	0.13615	-1.46174	-0.1198	-1.31611	-0.01075	-1.08432	0.05176	-1.22978
0.0252	-1.21042	-0.1392	-1.20463	0.13758	-1.44541	-0.1227	-1.35532	-0.00983	-1.05937	0.05558	-1.25026
0.01899	-1.19236	-0.13678	-1.24745	0.13806	-1.42672	-0.12525	-1.39457	-0.00858	-1.03744	0.05903	-1.27209
0.01343	-1.1705	-0.13427	-1.28621	0.13761	-1.40617	-0.12742	-1.43232	-0.00712	-1.01914	0.062	-1.29521
0.0087	-1.14604	-0.13181	-1.31972	0.13628	-1.38421	-0.12925	-1.46703	-0.00558	-1.00495	0.06443	-1.31947
0.00496	-1.12042	-0.12951	-1.347	0.13415	-1.36124	-0.13078	-1.49718	-0.00406	-0.99524	0.06626	-1.34465
0.00231	-1.09516	-0.12748	-1.36739	0.13132	-1.33761	-0.13206	-1.52144	-0.00268	-0.99026	0.06747	-1.37039
0.000802784	-1.07182	-0.1258	-1.38049	0.12794	-1.31358	-0.13318	-1.53866	-0.00149	-0.99011	0.06806	-1.3962
0.000443283	-1.05185	-0.12453	-1.38625	0.12414	-1.28935	-0.13423	-1.54802	-0.000565661	-0.99473	0.06807	-1.42149
0.00118	-1.03657	-0.12369	-1.38491	0.1201	-1.26505	-0.13529	-1.54899	8.58413e-05	-1.00391	0.06755	-1.44554
0.00292	-1.027	-0.1233	-1.37701	0.11596	-1.24076	-0.13644	-1.54146	0.000470441	-1.01731	0.06657	-1.46752
0.00553	-1.02389	-0.12333	-1.36335	0.11188	-1.21654	-0.13773	-1.52565	0.000625504	-1.03441	0.06522	-1.48657
0.00882	-1.02756	-0.12374	-1.34494	0.10801	-1.19245	-0.13918	-1.50219	0.000612868	-1.05456	0.06361	-1.50177
0.0126	-1.03796	-0.12446	-1.32294	0.10449	-1.16858	-0.1408	-1.47202	0.000513451	-1.07702	0.06183	-1.51221
0.01665	-1.05463	-0.12543	-1.29864	0.10142	-1.14506	-0.14254	-1.43641	0.000420671	-1.10093	0.05998	-1.51704
0.02078	-1.07673	-0.12656	-1.27334	0.09888	-1.1221	-0.14432	-1.39682	0.000433204	-1.12538	0.05817	-1.51552
0.02478	-1.10307	-0.12779	-1.24833	0.09696	-1.09998	-0.14603	-1.3549	0.000647637	-1.14942	0.05646	-1.50704
0.02848	-1.13224	-0.12904	-1.22481	0.09568	-1.07906	-0.14754	-1.31234	0.00115	-1.17215	0.05494	-1.49118
0.03173	-1.16263	-0.13025	-1.20383	0.09508	-1.05976	-0.14866	-1.27083	0.00202	-1.19269	0.05364	-1.46776
0.03443	-1.19258	-0.13138	-1.18626	0.09515	-1.04258	-0.14923	-1.23195	0.0033	-1.21026	0.05259	-1.43683
0.03654	-1.22046	-0.13238	-1.17277	0.09587	-1.02802	-0.14907	-1.1971	0.00503	-1.22423	0.05179	-1.3987
0.03804	-1.24477	-0.13325	-1.16376	0.09721	-1.01661	-0.14802	-1.16744	0.0072	-1.23411	0.05123	-1.35396
0.03897	-1.26426	-0.13398	-1.15942	0.09913	-1.00883	-0.14595	-1.14381	0.00982	-1.2396	0.05086	-1.30345
0.03943	-1.27799	-0.13457	-1.15967	0.10156	-1.00506	-0.14275	-1.12674	0.01282	-1.2406	0.05063	-1.24824
0.03953	-1.28538	-0.13506	-1.16424	0.10444	-1.0056	-0.13838	-1.1164	0.01617	-1.23724	0.05047	-1.1896
0.03942	-1.28627	-0.13545	-1.17265	0.1077	-1.01059	-0.13285	-1.11264	0.01978	-1.2298	0.0503	-1.12895
0.03927	-1.28089	-0.13578	-1.1843	0.11126	-1.01999	-0.12623	-1.11496	0.02358	-1.21878	0.05004	-1.06785
0.03925	-1.26989	-0.13607	-1.19845	0.11504	-1.03357	-0.11866	-1.12262	0.02748	-1.2048	0.0496	-1.00784
0.03952	-1.25423	-0.13634	-1.21433	0.11896	-1.05091	-0.11034	-1.13465	0.0314	-1.18861	0.04891	-0.95051
0.04022	-1.2352	-0.13659	-1.23117	0.12293	-1.07141	-0.1015	-1.14994	0.03526	-1.17102	0.0479	-0.89733
0.04147	-1.21423	-0.13683	-1.2482	0.12685	-1.09429	-0.09245	-1.16728	0.03899	-1.15285	0.04653	-0.84966
0.04334	-1.19289	-0.13704	-1.26477	0.13063	-1.11863	-0.0835	-1.18549	0.04254	-1.13491	0.04475	-0.80865
0.04585	-1.17274	-0.1372	-1.28029	0.13417	-1.14342	-0.07499	-1.20344	0.04584	-1.11793	0.04257	-0.77525
0.04897	-1.15522	-0.1373	-1.29434	0.13737	-1.1676	-0.06724	-1.22015	0.04888	-1.10251	0.03999	-0.75012
0.05264	-1.14162	-0.13728	-1.30659	0.14012	-1.19012	-0.06056	-1.2348	0.05162	-1.0891	0.03704	-0.73367
0.05673	-1.13293	-0.13711	-1.31688	0.14231	-1.20997	-0.0552	-1.24682	0.05404	-1.07799	0.03378	-0.72599
0.06107	-1.12985	-0.13677	-1.32514	0.14384	-1.22627	-0.05138	-1.25587	0.05614	-1.06929	0.03029	-0.72688
0.06546	-1.13269	-0.1362	-1.33142	0.14462	-1.23829	-0.04924	-1.26189	0.0579	-1.0629	0.02666	-0.73591
0.06969	-1.14143	-0.13538	-1.33584	0.14454	-1.2455	-0.04883	-1.26504	0.05932	-1.05857	0.023	-0.75235
0.07353	-1.15566	-0.13431	-1.33858	0.14354	-1.2476	-0.05014	-1.26569	0.06038	-1.0559	0.01941	-0.77531
0.07674	-1.17467	-0.13296	-1.33981	0.14155	-1.24452	-0.05307	-1.26441	0.06109	-1.05438	0.01603	-0.8037
0.07913	-1.19749	-0.13135	-1.33972	0.13852	-1.23643	-0.05743	-1.26187	0.06144	-1.05343	0.01295	-0.83634
0.08053	-1.22293	-0.1295	-1.33844	0.13443	-1.22376	-0.063	-1.25881	0.0614	-1.05245	0.01029	-0.87197
0.0808	-1.24968	-0.12744	-1.33605	0.12929	-1.20712	-0.06946	-1.25597	0.06098	-1.05085	0.00815	-0.90933
0.07988	-1.27642	-0.12522	-1.33256	0.12313	-1.18729	-0.07651	-1.25405	0.06017	-1.04813	0.0066	-0.94717
0.07776	-1.30183	-0.1229	-1.32791	0.11602	-1.16522	-0.08378	-1.25362	0.05896	-1.04388	0.0057	-0.98435
0.07448	-1.32473	-0.12053	-1.32199	0.10807	-1.1419	-0.09095	-1.25509	0.05738	-1.03784	0.00548	-1.01983
0.07016	-1.34412	-0.1182	-1.31463	0.0994	-1.11839	-0.0977	-1.25869	0.05545	-1.02991	0.00596	-1.0527
0.06498	-1.35922	-0.11598	-1.30564	0.09016	-1.09571	-0.10375	-1.26443	0.0532	-1.02018	0.00712	-1.08224
0.05917	-1.36952	-0.11392	-1.29482	0.08055	-1.07482	-0.10888	-1.27208	0.0507	-1.00891	0.00893	-1.1079
0.053	-1.37478	-0.1121	-1.28201	0.07077	-1.05659	-0.11294	-1.28121	0.04802	-0.9965	0.01131	-1.12931
0.04677	-1.37503	-0.11058	-1.26709	0.06104	-1.04174	-0.11585	-1.29122	0.04526	-0.98353	0.0142	-1.1463
0.04079	-1.37056	-0.1094	-1.25003	0.05159	-1.03084	-0.11761	-1.30133	0.04252	-0.97065	0.0175	-1.15883
0.03536	-1.36188	-0.1086	-1.23089	0.04265	-1.02427	-0.1183	-1.31065	0.03993	-0.95862	0.02109	-1.16706
0.03077	-1.34967	-0.10821	-1.20986	0.03444	-1.02226	-0.11805	-1.31828	0.03759	-0.94819	0.02487	-1.17125
0.02727	-1.33473	-0.10824	-1.18721	0.02716	-1.02485	-0.11707	-1.32329	0.03566	-0.94012	0.02872	-1.17178
0.02505	-1.31793	-0.10868	-1.16335	0.021	-1.03193	-0.11559	-1.32486	0.03423	-0.93508	0.03253	-1.16909
0.02427	-1.30014	-0.10951	-1.13875	0.01611	-1.04323	-0.11387	-1.32226	0.03342	-0.93366	0.03619	-1.16372
0.02497	-1.2822	-0.11071	-1.11396	0.01261	-1.0584	-0.11217	-1.31499	0.03332	-0.93629	0.03961	-1.15619
0.02716	-1.26485	-0.11223	-1.08956	0.01056	-1.07697	-0.11075	-1.30274	0.03397	-0.94326	0.04271	-1.14706
0.03076	-1.24868	-0.114	-1.06611	0.01001	-1.09841	-0.10984	-1.28548	0.03543	-0.95466	0.04543	-1.13687
0.0356	-1.23414	-0.11598	-1.04414	0.01093	-1.12215	-0.1096	-1.26345	0.03768	-0.9704	0.04773	-1.12612
0.04146	-1.2215	-0.11808	-1.02409	0.01326	-1.14761	-0.11016	-1.23715	0.04068	-0.99019	0.04957	-1.1153
0.04809	-1.21082	-0.12023	-1.00627	0.01689	-1.17418	-0.11157	-1.20735	0.04437	-1.01359	0.05096	-1.10482
0.05515	-1.20202	-0.12234	-0.99087	0.02169	-1.20127	-0.11384	-1.17507	0.04863	-1.03999	0.05191	-1.09504
0.06233	-1.19483	-0.12434	-0.97791	0.02748	-1.2283	-0.11687	-1.14149	0.05334	-1.06867	0.05244	-1.08628
0.06928	-1.18884	-0.12615	-0.96724	0.03405	-1.25469	-0.12055	-1.10793	0.05835	-1.0988	0.05259	-1.0788
0.07566	-1.18353	-0.1277	-0.95857	0.04119	-1.27992	-0.12469	-1.07581	0.06347	-1.12951	0.0524	-1.07278
0.08118	-1.17832	-0.12892	-0.95146	0.04867	-1.30344	-0.12906	-1.04652	0.06854	-1.15992	0.05195	-1.06841
0.08559	-1.17259	-0.12977	-0.94538	0.05627	-1.32475	-0.13342	-1.02141	0.07337	-1.18916	0.05127	-1.06578
0.08867	-1.16571	-0.13022	-0.93974	0.06377	-1.34336	-0.13752	-1.00167	0.0778	-1.21642	0.05044	-1.06497
0.0903	-1.15713	-0.13026	-0.93391	0.07099	-1.35883	-0.14112	-0.98832	0.08167	-1.24099	0.0495	-1.06603
0.0904	-1.14636	-0.12989	-0.92732	0.07776	-1.37072	-0.14401	-0.9821	0.08484	-1.26225	0.04851	-1.06898
0.089	-1.13304	-0.12916	-0.91947	0.08393	-1.37867	-0.14602	-0.9835	0.08723	-1.27975	0.04751	-1.07381
0.08616	-1.11696	-0.12811	-0.91002	0.08941	-1.38237	-0.14701	-0.99264	0.08875	-1.29315	0.04652	-1.0805
0.08204	-1.0981	-0.12682	-0.89878	0.09413	-1.38159	-0.14691	-1.00934	0.08937	-1.3023	0.04558	-1.089
0.07684	-1.0766	-0.12538	-0.88575	0.09807	-1.37621	-0.14573	-1.03305	0.08908	-1.30717	0.0447	-1.09924
0.07081	-1.05281	-0.12392	-0.87115	0.10123	-1.36623	-0.1435	-1.06295	0.08791	-1.30791	0.04388	-1.11113
0.06423	-1.02727	-0.12254	-0.85543	0.10364	-1.35179	-0.14035	-1.0979	0.08591	-1.30477	0.04311	-1.12454
0.05738	-1.00072	-0.12138	-0.83919	0.10537	-1.33319	-0.13641	-1.13657	0.08316	-1.29816	0.04238	-1.13932
0.05057	-0.97403	-0.12057	-0.82322	0.10649	-1.31089	-0.13189	-1.17742	0.07976	-1.28855	0.04168	-1.15529
0.04407	-0.94822	-0.12022	-0.80842	0.10709	-1.28551	-0.127	-1.21884	0.07582	-1.27651	0.04097	-1.17223
0.03812	-0.9244	-0.12043	-0.79574	0.10724	-1.25783	-0.12198	-1.25918	0.07147	-1.26264	0.04023	-1.18988
0.03294	-0.9037	-0.12128	-0.78613	0.10704	-1.22877	-0.11705	-1.29688	0.06683	-1.24758	0.03944	-1.20794
0.02868	-0.88726	-0.12283	-0.78047	0.10653	-1.19934	-0.11245	-1.33046	0.06202	-1.23195	0.03857	-1.22609
0.02545	-0.87614	-0.12509	-0.77953	0.10578	-1.17063	-0.10834	-1.35868	0.05716	-1.21637	0.03761	-1.24397
0.02329	-0.87128	-0.12803	-0.78386	0.1048	-1.14375	-0.10491	-1.38055	0.05237	-1.20138	0.03653	-1.26118
0.02218	-0.87343	-0.1316	-0.79379	0.10362	-1.11977	-0.10225	-1.3954	0.04773	-1.18748	0.03532	-1.27733
0.02207	-0.88313	-0.13571	-0.8094	0.1022	-1.09966	-0.10044	-1.40289	0.04335	-1.17506	0.03399	-1.29202
0.02283	-0.9006	-0.14022	-0.83047	0.10052	-1.08426	-0.0995	-1.40306	0.03929	-1.16446	0.03255	-1.30486
0.02433	-0.92579	-0.14498	-0.85651	0.09853	-1.07419	-0.09941	-1.39629	0.03563	-1.15587	0.031	-1.31547
0.02639	-0.95831	-0.1498	-0.88679	0.09618	-1.06984	-0.10011	-1.38331	0.03241	-1.14942	0.02937	-1.32353
0.02882	-0.99745	-0.15451	-0.92032	0.09343	-1.07127	-0.1015	-1.36517	0.02969	-1.14513	0.02769	-1.32879
0.03142	-1.04218	-0.15892	-0.95596	0.09022	-1.07828	-0.10347	-1.34313	0.0275	-1.14293	0.026	-1.33104
0.03402	-1.0912	-0.16284	-0.99247	0.08654	-1.09031	-0.10586	-1.31867	0.02588	-1.14268	0.02432	-1.3302
0.03645	-1.14298	-0.16613	-1.02855	0.08239	-1.10651	-0.10854	-1.29336	0.02483	-1.14416	0.02271	-1.32624
0.03858	-1.19582	-0.16867	-1.06294	0.07778	-1.12574	-0.11136	-1.26879	0.02439	-1.14713	0.02121	-1.31928
0.0403	-1.24795	-0.17037	-1.09448	0.0728	-1.14663	-0.1142	-1.2465	0.02455	-1.15132	0.01985	-1.30952
0.04154	-1.29757	-0.1712	-1.12218	0.06753	-1.16763	-0.11692	-1.22788	0.02532	-1.15643	0.01867	-1.29726
0.04229	-1.34299	-0.17119	-1.14523	0.0621	-1.18712	-0.11944	-1.2141	0.02668	-1.16221	0.01771	-1.28293
0.04256	-1.38269	-0.1704	-1.16312	0.05668	-1.20342	-0.12169	-1.20607	0.02861	-1.16839	0.01699	-1.267
0.04239	-1.41538	-0.16894	-1.17559	0.05145	-1.21497	-0.12362	-1.20436	0.03106	-1.17477	0.01653	-1.25001
0.04187	-1.44013	-0.16697	-1.18263	0.0466	-1.22038	-0.12522	-1.20918	0.03398	-1.1812	0.01634	-1.23254
0.0411	-1.45634	-0.16468	-1.18454	0.04235	-1.21849	-0.12648	-1.22039	0.03729	-1.18757	0.01643	-1.21519
0.0402	-1.46384	-0.16228	-1.18183	0.03889	-1.2085	-0.12744	-1.23746	0.04091	-1.19382	0.0168	-1.1985
0.03929	-1.46285	-0.15999	-1.17519	0.03641	-1.19	-0.12812	-1.25956	0.04471	-1.19995	0.01744	-1.18299
0.03852	-1.454	-0.158	-1.16547	0.03505	-1.16301	-0.12859	-1.28556	0.04858	-1.20597	0.01834	-1.16909
0.03798	-1.43828	-0.15651	-1.15358	0.03494	-1.12802	-0.12889	-1.31413	0.05237	-1.21194	0.01948	-1.1571
0.0378	-1.41697	-0.15567	-1.14045	0.03615	-1.08596	-0.12908	-1.34377	0.05592	-1.21793	0.02086	-1.14721
0.03805	-1.39159	-0.15557	-1.12695	0.03868	-1.03817	-0.12921	-1.37294	0.05909	-1.22398	0.02246	-1.13946
0.03879	-1.36379	-0.15627	-1.11387	0.0425	-0.98638	-0.12932	-1.40012	0.0617	-1.23013	0.02429	-1.13374
0.04004	-1.33524	-0.15774	-1.10185	0.04752	-0.93258	-0.12944	-1.42391	0.0636	-1.23635	0.02633	-1.12979
0.04182	-1.30759	-0.15991	-1.09136	0.0536	-0.87895	-0.12958	-1.44308	0.06466	-1.24259	0.02859	-1.12724
0.04408	-1.28231	-0.16264	-1.08268	0.06053	-0.82776	-0.12977	-1.45666	0.06475	-1.24873	0.03108	-1.12557
0.04677	-1.26064	-0.16573	-1.07588	0.0681	-0.78122	-0.12998	-1.464	0.06377	-1.25459	0.03383	-1.12421
0.0498	-1.24354	-0.16894	-1.07087	0.07606	-0.74141	-0.13021	-1.46478	0.06166	-1.25994	0.03684	-1.12253
0.05307	-1.2316	-0.17202	-1.06741	0.08413	-0.71011	-0.13044	-1.45904	0.0584	-1.26449	0.04015	-1.11989
0.05647	-1.22506	-0.17467	-1.06513	0.09205	-0.68873	-0.13063	-1.44714	0.05399	-1.26793	0.04377	-1.1157
0.05986	-1.22378	-0.17661	-1.0636	0.09959	-0.67822	-0.13076	-1.42977	0.0485	-1.26993	0.04772	-1.10946
0.06312	-1.22729	-0.1776	-1.06236	0.10651	-0.67904	-0.1308	-1.4079	0.04203	-1.27016	0.052	-1.10077
0.06612	-1.2348	-0.1774	-1.06096	0.11264	-0.69106	-0.13071	-1.38268	0.03472	-1.26834	0.05662	-1.08939
0.06873	-1.24532	-0.17585	-1.05905	0.11783	-0.71365	-0.13048	-1.35543	0.02675	-1.26424	0.06154	-1.07528
0.07087	-1.25768	-0.17285	-1.05635	0.122	-0.7456	-0.13009	-1.32749	0.01834	-1.25769	0.06674	-1.05857
0.07243	-1.27065	-0.16837	-1.05273	0.12511	-0.7853	-0.12952	-1.3002	0.00974	-1.24863	0.07216	-1.0396
0.07335	-1.28299	-0.16245	-1.04819	0.12718	-0.83072	-0.12877	-1.2748	0.0012	-1.23712	0.07771	-1.0189
0.0736	-1.29359	-0.15523	-1.0429	0.12827	-0.87955	-0.12783	-1.25235	-0.007	-1.22332	0.08329	-0.99717
0.07317	-1.30149	-0.14688	-1.03714	0.12847	-0.92936	-0.12672	-1.23371	-0.0146	-1.20752	0.08879	-0.97521
0.07206	-1.30595	-0.13768	-1.03134	0.12792	-0.97767	-0.12545	-1.21949	-0.02133	-1.19008	0.09407	-0.95395
0.07032	-1.30648	-0.12793	-1.026	0.12676	-1.02211	-0.12402	-1.20999	-0.02696	-1.17151	0.09898	-0.93434
0.06802	-1.3029	-0.11796	-1.02166	0.12515	-1.06054	-0.12247	-1.20528	-0.03128	-1.15234	0.10338	-0.91731
0.06525	-1.29527	-0.10813	-1.01888	0.12322	-1.09116	-0.1208	-1.20513	-0.03415	-1.13318	0.10712	-0.90374
0.0621	-1.28392	-0.09879	-1.01818	0.12112	-1.11259	-0.11904	-1.20914	-0.03543	-1.11463	0.11006	-0.89436
0.05871	-1.26939	-0.09025	-1.02001	0.11893	-1.12396	-0.11721	-1.2167	-0.03507	-1.09727	0.1121	-0.88975
0.0552	-1.25238	-0.08282	-1.02468	0.11674	-1.12492	-0.11533	-1.22709	-0.03307	-1.08167	0.11313	-0.89029
0.05171	-1.23369	-0.0767	-1.03238	0.11458	-1.11565	-0.11342	-1.23955	-0.02948	-1.06826	0.11311	-0.89613
0.04836	-1.21413	-0.07207	-1.04315	0.11244	-1.09686	-0.11149	-1.25332	-0.02441	-1.05744	0.112	-0.90717
0.0453	-1.1945	-0.06901	-1.05683	0.11029	-1.06968	-0.10956	-1.2677	-0.01803	-1.04943	0.10984	-0.92308
0.04261	-1.17549	-0.06755	-1.07314	0.10805	-1.03565	-0.10765	-1.28211	-0.01055	-1.04435	0.10668	-0.94332
0.0404	-1.15767	-0.06761	-1.09162	0.10564	-0.99659	-0.10576	-1.29611	-0.00221	-1.04221	0.10263	-0.96715
0.03873	-1.14142	-0.06909	-1.11169	0.10295	-0.95447	-0.10391	-1.30941	0.00671	-1.04285	0.09782	-0.99369
0.03765	-1.12692	-0.07178	-1.13269	0.09989	-0.91133	-0.10211	-1.32188	0.01593	-1.04604	0.09242	-1.02194
0.03716	-1.11418	-0.07548	-1.15391	0.09636	-0.86914	-0.10036	-1.33354	0.02514	-1.05143	0.08664	-1.05087
0.03724	-1.10303	-0.07992	-1.17459	0.09229	-0.82971	-0.09868	-1.34451	0.03406	-1.05863	0.08069	-1.07945
0.03786	-1.09314	-0.08485	-1.19403	0.08765	-0.79459	-0.09708	-1.35496	0.04242	-1.06718	0.07477	-1.1067
0.03893	-1.08408	-0.09	-1.21157	0.08244	-0.765	-0.09557	-1.36509	0.04998	-1.07663	0.0691	-1.13174
0.04035	-1.07536	-0.09515	-1.22664	0.0767	-0.74178	-0.09417	-1.37503	0.05655	-1.08654	0.06388	-1.15381
0.04201	-1.0665	-0.10008	-1.23879	0.07054	-0.72541	-0.09288	-1.38482	0.06196	-1.09651	0.05926	-1.17234
0.04378	-1.05704	-0.10465	-1.24769	0.06408	-0.71594	-0.09174	-1.39436	0.06612	-1.10618	0.05539	-1.18688
0.04552	-1.04662	-0.10875	-1.25315	0.05751	-0.71309	-0.09075	-1.40334	0.06899	-1.11529	0.05234	-1.19717
0.0471	-1.03503	-0.11233	-1.2551	0.05103	-0.71628	-0.08996	-1.41128	0.07057	-1.12364	0.05016	-1.2031
0.04838	-1.02218	-0.11541	-1.25362	0.04489	-0.72469	-0.08939	-1.41747	0.07091	-1.13109	0.04886	-1.20468
0.04926	-1.00816	-0.11803	-1.24887	0.03931	-0.73735	-0.08908	-1.42104	0.07014	-1.13761	0.04837	-1.20198
0.04965	-0.99323	-0.12031	-1.24112	0.03455	-0.75325	-0.08907	-1.42099	0.06838	-1.14318	0.04861	-1.19518
0.04949	-0.97782	-0.12236	-1.23069	0.03081	-0.77137	-0.08941	-1.41623	0.06582	-1.14787	0.04944	-1.18443
0.04876	-0.96244	-0.12434	-1.21792	0.02829	-0.79081	-0.09015	-1.40567	0.06264	-1.15172	0.05071	-1.16989
0.04747	-0.94774	-0.12641	-1.2032	0.02712	-0.81082	-0.09134	-1.38832	0.05907	-1.15483	0.05225	-1.15165
0.04566	-0.93439	-0.1287	-1.18688	0.02738	-0.83085	-0.09303	-1.36335	0.0553	-1.15723	0.05388	-1.12976
0.0434	-0.92308	-0.13135	-1.16929	0.0291	-0.85059	-0.09527	-1.3302	0.05151	-1.15897	0.05542	-1.1042
0.0408	-0.91446	-0.13444	-1.15074	0.03224	-0.86995	-0.0981	-1.28864	0.0479	-1.16003	0.05671	-1.07486
0.038	-0.90909	-0.13802	-1.13149	0.03668	-0.88908	-0.10153	-1.23883	0.04459	-1.16035	0.05761	-1.04161
0.03515	-0.90743	-0.14211	-1.11176	0.04224	-0.90825	-0.1056	-1.18137	0.0417	-1.15985	0.05803	-1.0043
0.03239	-0.90979	-0.14664	-1.09173	0.04871	-0.92792	-0.11028	-1.1173	0.0393	-1.15837	0.0579	-0.96279
0.02989	-0.91633	-0.15153	-1.07157	0.05579	-0.94854	-0.11556	-1.04809	0.03744	-1.15577	0.0572	-0.91702
0.02779	-0.92704	-0.15666	-1.05143	0.06319	-0.9706	-0.12137	-0.97559	0.0361	-1.15185	0.05595	-0.86706
0.02623	-0.94174	-0.16184	-1.03149	0.07058	-0.99448	-0.12765	-0.90197	0.03526	-1.14646	0.05422	-0.81312
0.02531	-0.96012	-0.16688	-1.01193	0.07763	-1.02044	-0.13429	-0.82961	0.03486	-1.13946	0.05209	-0.75562
0.0251	-0.98173	-0.17158	-0.99296	0.08405	-1.04852	-0.14116	-0.76098	0.0348	-1.13073	0.04971	-0.69522
0.02564	-1.006	-0.17573	-0.97486	0.08954	-1.07857	-0.14811	-0.69854	0.03499	-1.12025	0.04722	-0.63281
0.02692	-1.03231	-0.17913	-0.95794	0.09388	-1.11018	-0.15498	-0.64457	0.03533	-1.10804	0.04478	-0.56953
0.0289	-1.05997	-0.18162	-0.94257	0.09689	-1.14271	-0.16159	-0.60108	0.03572	-1.09423	0.04254	-0.50673
0.03149	-1.08828	-0.18305	-0.92917	0.09848	-1.17531	-0.16776	-0.56969	0.03605	-1.07901	0.04067	-0.44594
0.03458	-1.11652	-0.18335	-0.91817	0.0986	-1.20697	-0.17331	-0.55151	0.03626	-1.06265	0.0393	-0.38884
0.03802	-1.14403	-0.18245	-0.91003	0.09728	-1.23657	-0.17809	-0.54711	0.03628	-1.0455	0.03854	-0.33712
0.04165	-1.17016	-0.18038	-0.90517	0.09465	-1.26295	-0.18196	-0.55646	0.03607	-1.02796	0.03847	-0.29248
0.04529	-1.19435	-0.1772	-0.90402	0.09086	-1.28501	-0.18479	-0.57894	0.03562	-1.01044	0.03913	-0.2565
0.04876	-1.21607	-0.17303	-0.90689	0.08615	-1.30176	-0.18653	-0.61338	0.03493	-0.9934	0.04052	-0.23055
0.05188	-1.23488	-0.16802	-0.91403	0.08077	-1.31238	-0.18713	-0.6581	0.03404	-0.97726	0.04262	-0.21573
0.05452	-1.25042	-0.16239	-0.92556	0.07504	-1.31633	-0.18662	-0.71103	0.03298	-0.9624	0.04536	-0.21278
0.05653	-1.26238	-0.15635	-0.94146	0.06926	-1.31333	-0.18506	-0.76982	0.03181	-0.94917	0.04865	-0.22205
0.05782	-1.27056	-0.15017	-0.96155	0.06372	-1.30344	-0.18256	-0.83198	0.0306	-0.93783	0.05236	-0.24343
0.05834	-1.2748	-0.14409	-0.98549	0.05873	-1.28705	-0.17926	-0.89498	0.0294	-0.92856	0.05636	-0.27638
0.05806	-1.27505	-0.13836	-1.01277	0.05454	-1.26485	-0.17536	-0.95641	0.02827	-0.92143	0.06051	-0.31991
0.05701	-1.27132	-0.13322	-1.04272	0.05134	-1.2378	-0.17106	-1.01414	0.02725	-0.91643	0.06464	-0.37263
0.05524	-1.26372	-0.12888	-1.07454	0.0493	-1.20709	-0.16659	-1.06633	0.02638	-0.91346	0.06863	-0.4328
0.05285	-1.2524	-0.1255	-1.10733	0.0485	-1.17408	-0.16217	-1.11159	0.02567	-0.91234	0.07234	-0.49841
0.04997	-1.23764	-0.12322	-1.1401	0.04896	-1.1402	-0.15805	-1.14901	0.02512	-0.91281	0.07566	-0.56729
0.04674	-1.21977	-0.12212	-1.17183	0.05065	-1.10688	-0.1544	-1.17814	0.02471	-0.91456	0.07848	-0.63717
0.04333	-1.19919	-0.12222	-1.20153	0.05346	-1.07551	-0.1514	-1.19902	0.0244	-0.91726	0.08075	-0.70583
0.03991	-1.17639	-0.1235	-1.22825	0.05722	-1.04729	-0.14918	-1.21211	0.02415	-0.92055	0.08241	-0.77117
0.03664	-1.15186	-0.12589	-1.25116	0.06173	-1.02326	-0.14781	-1.21823	0.0239	-0.92407	0.08344	-0.83129
0.03368	-1.12618	-0.12926	-1.26959	0.06674	-1.00418	-0.14733	-1.21845	0.02359	-0.92751	0.08384	-0.88463
0.03117	-1.09988	-0.13344	-1.28306	0.07197	-0.99055	-0.1477	-1.21402	0.02319	-0.93055	0.08364	-0.92998
0.02923	-1.07354	-0.13824	-1.2913	0.07715	-0.98257	-0.14884	-1.20627	0.02264	-0.93294	0.08286	-0.96651
0.02794	-1.04765	-0.14343	-1.29431	0.082	-0.98017	-0.15064	-1.19647	0.02192	-0.93447	0.08155	-0.99384
0.02736	-1.02267	-0.14875	-1.29235	0.08624	-0.98302	-0.15293	-1.18578	0.02103	-0.93499	0.07977	-1.012
0.02751	-0.99898	-0.15396	-1.28591	0.08965	-0.99057	-0.15553	-1.17517	0.01997	-0.93442	0.07758	-1.02141
0.02838	-0.97686	-0.15879	-1.27574	0.09203	-1.00209	-0.15822	-1.16538	0.01879	-0.9327	0.07504	-1.02285
0.02994	-0.95648	-0.16301	-1.26279	0.09323	-1.01674	-0.16082	-1.15689	0.01754	-0.92984	0.0722	-1.01736
0.03212	-0.9379	-0.1664	-1.24817	0.09314	-1.03362	-0.16314	-1.1499	0.01632	-0.92592	0.06914	-1.00623
0.03484	-0.9211	-0.16877	-1.23313	0.09173	-1.05184	-0.165	-1.14443	0.01521	-0.92103	0.06589	-0.99089
0.03799	-0.90594	-0.16998	-1.21897	0.089	-1.07053	-0.16628	-1.14027	0.01433	-0.91531	0.0625	-0.97281
0.04146	-0.89224	-0.16992	-1.20696	0.08502	-1.08894	-0.16691	-1.13711	0.01379	-0.90897	0.05901	-0.95348
0.04513	-0.87977	-0.16855	-1.19833	0.0799	-1.10642	-0.16683	-1.13459	0.01372	-0.90222	0.05547	-0.9343
0.04888	-0.86827	-0.16587	-1.19416	0.07381	-1.12248	-0.16609	-1.13237	0.01421	-0.89533	0.05189	-0.91653
0.05261	-0.85755	-0.16194	-1.19534	0.06694	-1.13676	-0.16473	-1.13016	0.01537	-0.88859	0.04832	-0.90126
0.05621	-0.84744	-0.15687	-1.20248	0.05951	-1.14904	-0.16288	-1.12785	0.01725	-0.88235	0.04478	-0.88937
0.05959	-0.83787	-0.15081	-1.21596	0.05175	-1.15925	-0.1607	-1.12544	0.01989	-0.87697	0.04131	-0.88151
0.06269	-0.82887	-0.14397	-1.2358	0.04391	-1.16739	-0.15835	-1.12314	0.0233	-0.87286	0.03793	-0.87809
0.06544	-0.82059	-0.13657	-1.26171	0.03623	-1.17357	-0.15605	-1.12133	0.02742	-0.87043	0.03468	-0.8793
0.06781	-0.8133	-0.12886	-1.29309	0.02893	-1.17793	-0.15398	-1.12051	0.0322	-0.87014	0.03158	-0.88513
0.06979	-0.80739	-0.12112	-1.32905	0.02223	-1.18062	-0.15233	-1.12129	0.0375	-0.87241	0.02869	-0.89535
0.07137	-0.80332	-0.11361	-1.36844	0.0163	-1.18179	-0.15128	-1.12429	0.04318	-0.87768	0.02602	-0.9096
0.07257	-0.80163	-0.10657	-1.40992	0.01128	-1.18156	-0.15094	-1.13007	0.04905	-0.88633	0.02363	-0.92736
0.07342	-0.80285	-0.10022	-1.452	0.00728	-1.18001	-0.15142	-1.1391	0.05491	-0.89871	0.02154	-0.94803
0.07396	-0.80751	-0.09476	-1.49313	0.00436	-1.17717	-0.15273	-1.15164	0.06052	-0.91508	0.01978	-0.97092
0.07422	-0.81604	-0.09033	-1.53179	0.00255	-1.17302	-0.15488	-1.16769	0.06565	-0.9356	0.01837	-0.9953
0.07426	-0.82876	-0.08701	-1.56651	0.00183	-1.16754	-0.1578	-1.18699	0.07009	-0.96033	0.01735	-1.0204
0.07412	-0.84583	-0.08486	-1.59601	0.00215	-1.16066	-0.16137	-1.20895	0.07361	-0.98919	0.01672	-1.04547
0.07385	-0.86721	-0.08384	-1.61922	0.00341	-1.15233	-0.16545	-1.23273	0.07604	-1.02196	0.01648	-1.06975
0.0735	-0.89264	-0.0839	-1.63533	0.00552	-1.14254	-0.16986	-1.25719	0.07722	-1.05827	0.01665	-1.09252
0.07309	-0.92168	-0.08492	-1.64382	0.00832	-1.13131	-0.17438	-1.28104	0.07707	-1.0976	0.01721	-1.11314
0.07265	-0.95365	-0.08675	-1.64452	0.01166	-1.11875	-0.17881	-1.30287	0.07552	-1.13932	0.01815	-1.131
0.07219	-0.9877	-0.0892	-1.63755	0.01538	-1.10505	-0.18293	-1.32126	0.07258	-1.18266	0.01945	-1.14561
0.07172	-1.02286	-0.09208	-1.62334	0.01932	-1.09048	-0.18655	-1.33491	0.06833	-1.22677	0.02108	-1.15659
0.07124	-1.05805	-0.0952	-1.60257	0.0233	-1.07542	-0.18949	-1.34271	0.06288	-1.27074	0.02304	-1.16367
0.07071	-1.09218	-0.09837	-1.57616	0.02719	-1.06034	-0.19161	-1.34385	0.05643	-1.31365	0.02528	-1.16676
0.07011	-1.1242	-0.10143	-1.54518	0.03085	-1.04577	-0.19281	-1.33794	0.04919	-1.35458	0.02778	-1.1659
0.06941	-1.15315	-0.10426	-1.51078	0.03417	-1.03229	-0.19301	-1.325	0.04145	-1.39267	0.03053	-1.16135
0.06855	-1.17825	-0.10676	-1.47414	0.03706	-1.0205	-0.1922	-1.30553	0.03349	-1.42716	0.03349	-1.1535
0.0675	-1.19891	-0.10892	-1.43641	0.03947	-1.01102	-0.19038	-1.2805	0.02562	-1.45741	0.03665	-1.14297
0.06618	-1.21478	-0.11073	-1.39865	0.04137	-1.00438	-0.18761	-1.25129	0.01817	-1.48292	0.04	-1.1305
0.06457	-1.22578	-0.11225	-1.36176	0.04276	-1.00106	-0.18396	-1.21965	0.01143	-1.50338	0.04351	-1.11699
0.06262	-1.23209	-0.11357	-1.32647	0.04368	-1.00144	-0.17953	-1.18756	0.00568	-1.51866	0.04718	-1.10342
0.06029	-1.23411	-0.11483	-1.29333	0.04417	-1.00573	-0.17443	-1.15712	0.00113	-1.5288	0.051	-1.09087
0.05756	-1.23246	-0.11617	-1.26267	0.04432	-1.01402	-0.1688	-1.13043	-0.00203	-1.534	0.05494	-1.08036
0.05442	-1.22789	-0.11772	-1.23465	0.04423	-1.02621	-0.16276	-1.10944	-0.00368	-1.53466	0.05898	-1.07291
0.05087	-1.22127	-0.11964	-1.20926	0.04399	-1.04202	-0.15643	-1.0958	-0.0038	-1.53124	0.06311	-1.06939
0.04695	-1.21348	-0.12203	-1.18637	0.04371	-1.06101	-0.14993	-1.09076	-0.0024	-1.52436	0.06729	-1.07048
0.04271	-1.20535	-0.12497	-1.1658	0.0435	-1.08259	-0.14338	-1.09507	0.000413049	-1.51465	0.07148	-1.07664
0.03819	-1.1976	-0.12847	-1.14731	0.04346	-1.10599	-0.13688	-1.10891	0.00447	-1.50278	0.07562	-1.08805
0.03349	-1.19079	-0.13253	-1.13072	0.04366	-1.13036	-0.13052	-1.13186	0.00955	-1.48941	0.07966	-1.10457
0.0287	-1.18528	-0.13704	-1.11589	0.04416	-1.15478	-0.12438	-1.16295	0.01537	-1.47514	0.08352	-1.12576
0.02393	-1.1812	-0.14186	-1.10282	0.045	-1.17826	-0.11855	-1.20066	0.02164	-1.4605	0.08713	-1.15084
0.01929	-1.17842	-0.14681	-1.09159	0.04619	-1.19984	-0.11311	-1.24303	0.02802	-1.44593	0.09039	-1.17879
0.01491	-1.17661	-0.15163	-1.08246	0.04769	-1.21859	-0.10813	-1.2878	0.03419	-1.43174	0.0932	-1.20832
0.0109	-1.17525	-0.15608	-1.07579	0.04946	-1.23369	-0.10368	-1.3325	0.03986	-1.41815	0.09548	-1.23802
0.00738	-1.17367	-0.15986	-1.07207	0.0514	-1.24442	-0.09984	-1.37466	0.04474	-1.40526	0.09713	-1.26638
0.00443	-1.1711	-0.16272	-1.07182	0.05344	-1.25026	-0.09668	-1.41191	0.04863	-1.39309	0.09807	-1.29193
0.00216	-1.1668	-0.16441	-1.0756	0.05543	-1.25086	-0.09428	-1.44216	0.05136	-1.38154	0.09821	-1.31332
0.000625126	-1.16004	-0.16472	-1.08391	0.05726	-1.24611	-0.09268	-1.4637	0.05284	-1.37051	0.0975	-1.32942
-0.000134839	-1.15023	-0.16352	-1.09716	0.05879	-1.23614	-0.09195	-1.47534	0.05306	-1.35982	0.09589	-1.33941
-0.000100133	-1.13698	-0.16073	-1.11557	0.05991	-1.22129	-0.09211	-1.47645	0.05209	-1.34931	0.09339	-1.34284
0.000721576	-1.1201	-0.15637	-1.13916	0.0605	-1.20219	-0.09316	-1.46697	0.05005	-1.33882	0.08998	-1.33971
0.0023	-1.09967	-0.15053	-1.16765	0.06048	-1.17963	-0.09509	-1.44746	0.04714	-1.32824	0.08573	-1.33046
0.00457	-1.07604	-0.14339	-1.20049	0.0598	-1.15463	-0.09784	-1.41901	0.04361	-1.31749	0.0807	-1.31597
0.00747	-1.04982	-0.1352	-1.2368	0.05844	-1.12836	-0.10133	-1.38316	0.03974	-1.30657	0.075	-1.29754
0.0109	-1.02183	-0.12626	-1.27542	0.05642	-1.10209	-0.10543	-1.34182	0.03583	-1.29551	0.06875	-1.2768
0.01475	-0.9931	-0.11695	-1.31491	0.0538	-1.07716	-0.11001	-1.29713	0.03218	-1.2844	0.06211	-1.25564
0.01891	-0.96474	-0.10765	-1.35364	0.05068	-1.0549	-0.11487	-1.25131	0.02908	-1.2734	0.05526	-1.23607
0.02326	-0.93793	-0.09874	-1.38982	0.04721	-1.03657	-0.11983	-1.20656	0.02677	-1.26266	0.04838	-1.22013
0.02769	-0.91382	-0.09061	-1.4216	0.04354	-1.02331	-0.12467	-1.16487	0.02545	-1.25236	0.04168	-1.2097
0.03209	-0.89344	-0.08358	-1.44719	0.03987	-1.01606	-0.12917	-1.12799	0.02525	-1.24265	0.03535	-1.20643
0.03636	-0.87763	-0.07794	-1.46492	0.0364	-1.01553	-0.13315	-1.09726	0.02624	-1.23369	0.02958	-1.21157
0.0404	-0.86702	-0.07389	-1.47338	0.03332	-1.02212	-0.13643	-1.07361	0.02839	-1.22557	0.02454	-1.22591
0.04414	-0.86193	-0.07155	-1.47146	0.03085	-1.03593	-0.13884	-1.05753	0.03164	-1.21832	0.02037	-1.24967
0.04752	-0.86239	-0.07096	-1.45847	0.02915	-1.05669	-0.14031	-1.04904	0.03581	-1.21194	0.01719	-1.2825
0.05048	-0.8681	-0.07206	-1.43417	0.02837	-1.08383	-0.14076	-1.04775	0.04071	-1.20636	0.01508	-1.32346
0.053	-0.87849	-0.07473	-1.39883	0.02862	-1.1164	-0.14021	-1.05293	0.04608	-1.20144	0.01408	-1.37104
0.05504	-0.8927	-0.07874	-1.35319	0.02996	-1.15319	-0.13871	-1.06357	0.05164	-1.19704	0.01419	-1.42325
0.05659	-0.90966	-0.08384	-1.29847	0.03241	-1.19274	-0.13637	-1.07852	0.05708	-1.19296	0.01537	-1.47774
0.05763	-0.92817	-0.08973	-1.23634	0.03595	-1.23338	-0.13334	-1.09652	0.06213	-1.18904	0.01752	-1.53189
0.05816	-0.94695	-0.09609	-1.1688	0.04048	-1.27337	-0.12983	-1.11637	0.06651	-1.1851	0.02054	-1.58298
0.05818	-0.96471	-0.1026	-1.09813	0.04588	-1.31093	-0.12606	-1.13696	0.07001	-1.18104	0.02427	-1.62836
0.05768	-0.98026	-0.10898	-1.02678	0.05198	-1.34437	-0.12227	-1.15742	0.07246	-1.17678	0.02853	-1.66558
0.05667	-0.99256	-0.11498	-0.95723	0.05859	-1.37213	-0.11869	-1.17707	0.07373	-1.17234	0.03313	-1.69256
0.05515	-1.00076	-0.12038	-0.89188	0.0655	-1.39291	-0.11555	-1.19554	0.0738	-1.1678	0.03787	-1.7077
0.05312	-1.00428	-0.12507	-0.83296	0.07248	-1.40573	-0.11304	-1.21274	0.07268	-1.16335	0.04255	-1.70997
0.05061	-1.00282	-0.12897	-0.78238	0.0793	-1.40996	-0.1113	-1.22882	0.07047	-1.15922	0.04698	-1.69898
0.04762	-0.99638	-0.13207	-0.7417	0.08577	-1.40538	-0.11044	-1.2442	0.06732	-1.15569	0.05099	-1.67503
0.04418	-0.98524	-0.13444	-0.71202	0.09167	-1.3922	-0.1105	-1.25942	0.06341	-1.15312	0.05443	-1.63904
0.04034	-0.96994	-0.13618	-0.69395	0.09686	-1.37102	-0.11145	-1.27516	0.05896	-1.15182	0.05718	-1.59252
0.03614	-0.95125	-0.13743	-0.68762	0.10122	-1.34283	-0.11323	-1.29212	0.05423	-1.15211	0.05914	-1.53748
0.03165	-0.93012	-0.13835	-0.69266	0.10464	-1.30894	-0.11569	-1.31097	0.04945	-1.15427	0.06026	-1.47631
0.02694	-0.9076	-0.13911	-0.70826	0.10709	-1.27091	-0.11866	-1.33226	0.04485	-1.15846	0.06052	-1.41164
0.02211	-0.8848	-0.13985	-0.73322	0.10856	-1.23047	-0.12193	-1.35639	0.04063	-1.16477	0.05993	-1.34617
0.01727	-0.86283	-0.14072	-0.76605	0.10907	-1.18941	-0.12529	-1.38355	0.03694	-1.17316	0.05853	-1.28253
0.01252	-0.84273	-0.1418	-0.80503	0.10868	-1.14949	-0.12849	-1.41369	0.03389	-1.18345	0.05637	-1.22311
0.00797	-0.82541	-0.14314	-0.84836	0.10747	-1.11235	-0.13133	-1.44652	0.03155	-1.19534	0.05354	-1.16998
0.00373	-0.81163	-0.14472	-0.89421	0.10553	-1.07939	-0.13362	-1.48153	0.02992	-1.20843	0.05014	-1.12472
-7.62143e-05	-0.80197	-0.14652	-0.94086	0.10296	-1.05173	-0.1352	-1.51797	0.02894	-1.2222	0.04627	-1.08841
-0.00337	-0.7968	-0.14842	-0.98675	0.09988	-1.03016	-0.13598	-1.55494	0.02853	-1.23609	0.04204	-1.06152
-0.00608	-0.79627	-0.15032	-1.03059	0.09637	-1.01507	-0.1359	-1.59137	0.02854	-1.24951	0.03756	-1.04401
-0.00814	-0.80034	-0.15206	-1.07137	0.09253	-1.0065	-0.13499	-1.62616	0.02884	-1.26189	0.03294	-1.03525
-0.00953	-0.80878	-0.15352	-1.10843	0.08845	-1.00408	-0.13329	-1.65813	0.02925	-1.27271	0.02825	-1.03419
-0.01025	-0.82121	-0.15454	-1.14142	0.08417	-1.00715	-0.13093	-1.68615	0.0296	-1.28159	0.02361	-1.03938
-0.01033	-0.83712	-0.15502	-1.17035	0.07975	-1.01477	-0.12807	-1.70917	0.02974	-1.28826	0.01907	-1.04914
-0.00984	-0.8559	-0.15489	-1.19548	0.07523	-1.02582	-0.12487	-1.72625	0.02954	-1.29263	0.01471	-1.06166
-0.00885	-0.8769	-0.1541	-1.21733	0.07063	-1.03907	-0.12155	-1.7366	0.0289	-1.2948	0.0106	-1.07514
-0.00748	-0.89945	-0.15269	-1.23657	0.06598	-1.05328	-0.11831	-1.73961	0.02775	-1.29505	0.00677	-1.0879
-0.00583	-0.92289	-0.15073	-1.25398	0.06129	-1.06728	-0.11532	-1.73491	0.02608	-1.29384	0.00329	-1.09849
-0.00404	-0.94662	-0.14834	-1.27034	0.05659	-1.08007	-0.11277	-1.72231	0.02392	-1.29179	0.000186716	-1.10581
-0.00224	-0.97008	-0.14568	-1.28639	0.05192	-1.09083	-0.11076	-1.70186	0.02132	-1.2896	-0.00249	-1.10913
-0.000535238	-0.99281	-0.14294	-1.30274	0.04731	-1.09904	-0.10941	-1.67384	0.01838	-1.28807	-0.00469	-1.10813
0.000962677	-1.01443	-0.14034	-1.31982	0.04282	-1.10444	-0.10873	-1.63877	0.01523	-1.28796	-0.00639	-1.10292
0.00218	-1.03466	-0.13808	-1.33784	0.03851	-1.10706	-0.10874	-1.59736	0.012	-1.29001	-0.00756	-1.09396
0.00306	-1.05332	-0.13636	-1.35679	0.03446	-1.10719	-0.10936	-1.55055	0.00884	-1.2948	-0.00815	-1.08206
0.0036	-1.07028	-0.13533	-1.37638	0.03076	-1.10534	-0.11053	-1.49948	0.0059	-1.30275	-0.00816	-1.06823
0.00381	-1.08551	-0.13512	-1.39615	0.0275	-1.10218	-0.11211	-1.44545	0.00331	-1.31402	-0.00757	-1.05366
0.00374	-1.09903	-0.13577	-1.41539	0.02475	-1.09846	-0.11398	-1.38995	0.00119	-1.32855	-0.00638	-1.03953
0.00347	-1.1109	-0.1373	-1.43329	0.02259	-1.09496	-0.11597	-1.33457	-0.000375557	-1.34596	-0.0046	-1.02696
0.00313	-1.12122	-0.13963	-1.44896	0.02109	-1.09238	-0.11797	-1.281	-0.00132	-1.36559	-0.00227	-1.01689
0.00283	-1.13009	-0.14265	-1.46147	0.0203	-1.09127	-0.11983	-1.23099	-0.0016	-1.38653	0.000559121	-1.01
0.00271	-1.13762	-0.14618	-1.46997	0.02023	-1.09202	-0.12145	-1.18628	-0.00124	-1.40765	0.00381	-1.00662
0.00294	-1.1439	-0.14999	-1.47375	0.02087	-1.09474	-0.12278	-1.14857	-0.000241333	-1.42766	0.00741	-1.00675
0.00363	-1.14902	-0.15387	-1.47227	0.02219	-1.09932	-0.12378	-1.11942	0.00133	-1.44515	0.01124	-1.00998
0.0049	-1.15304	-0.15755	-1.46525	0.02413	-1.10536	-0.12446	-1.10021	0.00341	-1.45876	0.01518	-1.01555
0.00686	-1.15599	-0.16081	-1.45269	0.0266	-1.11224	-0.12486	-1.09206	0.00592	-1.46715	0.01911	-1.02241
0.00957	-1.1579	-0.16343	-1.43488	0.02948	-1.11914	-0.12506	-1.09576	0.00877	-1.4692	0.02289	-1.02924
0.01304	-1.15875	-0.16526	-1.41243	0.03265	-1.12513	-0.12515	-1.11171	0.01187	-1.46402	0.02641	-1.03459
0.01725	-1.15852	-0.16618	-1.38623	0.03597	-1.12919	-0.12525	-1.13989	0.01514	-1.45103	0.02954	-1.03697
0.02216	-1.15719	-0.16616	-1.35741	0.0393	-1.13035	-0.12548	-1.17979	0.01851	-1.43004	0.03217	-1.03494
0.02765	-1.15472	-0.16521	-1.3273	0.0425	-1.12772	-0.12595	-1.23042	0.02191	-1.40126	0.03423	-1.02726
0.03358	-1.15111	-0.16344	-1.29736	0.04547	-1.12062	-0.12676	-1.29033	0.0253	-1.36527	0.03566	-1.01297
0.0398	-1.14635	-0.16099	-1.26909	0.04809	-1.10861	-0.12797	-1.35761	0.02863	-1.32308	0.03642	-0.99148
0.04611	-1.14049	-0.15807	-1.24397	0.05029	-1.09153	-0.12963	-1.42997	0.03188	-1.276	0.03653	-0.96264
0.05232	-1.13361	-0.1549	-1.22336	0.05204	-1.06958	-0.13174	-1.50485	0.03504	-1.22563	0.03601	-0.92678
0.05821	-1.12583	-0.15175	-1.20844	0.05332	-1.04327	-0.13425	-1.57945	0.03808	-1.17373	0.03493	-0.88472
0.0636	-1.11733	-0.14887	-1.20012	0.05414	-1.01345	-0.1371	-1.65095	0.04101	-1.12217	0.03338	-0.83775
0.0683	-1.10835	-0.14649	-1.19899	0.05456	-0.98123	-0.14018	-1.71656	0.04381	-1.07277	0.03146	-0.78757
0.07218	-1.09916	-0.14481	-1.2053	0.05464	-0.94797	-0.14337	-1.7737	0.04646	-1.02721	0.02931	-0.73623
0.0751	-1.09009	-0.14398	-1.21891	0.05446	-0.91516	-0.1465	-1.82012	0.04895	-0.98696	0.02706	-0.68601
0.07699	-1.08153	-0.14409	-1.23933	0.05414	-0.88434	-0.14942	-1.85404	0.05125	-0.95313	0.02485	-0.63933
0.07782	-1.07387	-0.14516	-1.26569	0.05376	-0.85705	-0.15198	-1.87423	0.05331	-0.92649	0.02283	-0.59858
0.07758	-1.06751	-0.14714	-1.29682	0.05343	-0.83467	-0.15404	-1.88006	0.05511	-0.90734	0.02111	-0.566
0.07633	-1.06286	-0.14992	-1.3313	0.05322	-0.81841	-0.15547	-1.87162	0.05659	-0.89556	0.0198	-0.54357
0.07415	-1.06029	-0.15332	-1.36754	0.0532	-0.8092	-0.1562	-1.84964	0.05772	-0.89059	0.019	-0.53286
0.07115	-1.06014	-0.15713	-1.40382	0.05341	-0.80762	-0.15615	-1.81552	0.05844	-0.89149	0.01875	-0.53497
0.06747	-1.06266	-0.16111	-1.43844	0.05386	-0.81391	-0.15532	-1.77121	0.05872	-0.89703	0.01909	-0.55039
0.06327	-1.06802	-0.165	-1.46974	0.05454	-0.82793	-0.15373	-1.71916	0.05853	-0.90573	0.02003	-0.57903
0.05871	-1.07632	-0.16853	-1.49626	0.05541	-0.84918	-0.15145	-1.66215	0.05785	-0.91601	0.02154	-0.62014
0.05398	-1.08749	-0.17149	-1.51674	0.05639	-0.87685	-0.14856	-1.60315	0.05668	-0.92631	0.02356	-0.67237
0.04923	-1.10141	-0.17366	-1.53022	0.05742	-0.90982	-0.14519	-1.54517	0.05504	-0.93516	0.02604	-0.7338
0.04461	-1.1178	-0.17491	-1.53608	0.05838	-0.94681	-0.14148	-1.49108	0.05294	-0.94133	0.02886	-0.80205
0.04026	-1.13629	-0.17514	-1.53406	0.05917	-0.98637	-0.13757	-1.44343	0.05043	-0.94392	0.03194	-0.87435
0.0363	-1.1564	-0.17432	-1.52428	0.05969	-1.02704	-0.13363	-1.40436	0.04757	-0.94239	0.03515	-0.9477
0.03283	-1.17759	-0.17248	-1.50719	0.05983	-1.06737	-0.12978	-1.37546	0.04442	-0.93667	0.03838	-1.01899
0.02992	-1.19924	-0.16971	-1.48357	0.05952	-1.10602	-0.12616	-1.35765	0.04105	-0.9271	0.04151	-1.08516
0.02762	-1.22072	-0.16615	-1.45448	0.05868	-1.14185	-0.12288	-1.35119	0.03754	-0.91447	0.04442	-1.14338
0.02596	-1.24141	-0.16196	-1.42116	0.05727	-1.17393	-0.12002	-1.35566	0.03395	-0.89996	0.04701	-1.19112
0.02495	-1.26068	-0.15735	-1.385	0.05528	-1.2016	-0.11763	-1.36997	0.03036	-0.88502	0.0492	-1.22633
0.02461	-1.27798	-0.15252	-1.34745	0.05271	-1.22448	-0.11574	-1.39248	0.02682	-0.87133	0.05089	-1.24753
0.02491	-1.29284	-0.14767	-1.30994	0.0496	-1.24247	-0.11434	-1.42105	0.02338	-0.86065	0.05204	-1.25386
0.02585	-1.30489	-0.14298	-1.27381	0.04601	-1.25572	-0.1134	-1.45322	0.02009	-0.85473	0.0526	-1.24514
0.02738	-1.31385	-0.13861	-1.24023	0.04201	-1.26464	-0.11289	-1.48635	0.01697	-0.85515	0.05253	-1.22185
0.02949	-1.31957	-0.13467	-1.21019	0.03769	-1.26979	-0.11273	-1.51776	0.01403	-0.86321	0.05184	-1.18514
0.03215	-1.32204	-0.13122	-1.18439	0.03316	-1.27191	-0.11287	-1.54492	0.01129	-0.87987	0.05054	-1.13676
0.03532	-1.32135	-0.1283	-1.16332	0.02852	-1.27178	-0.11322	-1.56558	0.00875	-0.90564	0.04865	-1.07892
0.03896	-1.31766	-0.12589	-1.14716	0.02388	-1.27022	-0.11373	-1.57787	0.00641	-0.94054	0.04622	-1.01425
0.04303	-1.31128	-0.12392	-1.13583	0.01932	-1.26805	-0.11434	-1.58048	0.00426	-0.98409	0.04331	-0.94563
0.04748	-1.30252	-0.12233	-1.12903	0.01494	-1.26598	-0.11499	-1.57262	0.0023	-1.03532	0.03999	-0.87606
0.05226	-1.29179	-0.12099	-1.12626	0.01081	-1.26464	-0.11566	-1.55417	0.000551178	-1.09283	0.03636	-0.80851
0.05731	-1.27947	-0.1198	-1.12687	0.007	-1.2645	-0.11633	-1.52557	-0.00098887	-1.15484	0.03251	-0.74577
0.06254	-1.26597	-0.11864	-1.1301	0.00354	-1.2659	-0.117	-1.48785	-0.0023	-1.2193	0.02856	-0.69036
0.06788	-1.25168	-0.11742	-1.13515	0.000458073	-1.26902	-0.11767	-1.44255	-0.00334	-1.28403	0.02462	-0.64439
0.07324	-1.23694	-0.11605	-1.14123	-0.00222	-1.27388	-0.11837	-1.39158	-0.0041	-1.34678	0.0208	-0.60946
0.07849	-1.22205	-0.11448	-1.14761	-0.00448	-1.28034	-0.11912	-1.33716	-0.00452	-1.4054	0.01722	-0.58666
0.08355	-1.20725	-0.1127	-1.15365	-0.00632	-1.28817	-0.11995	-1.28166	-0.00459	-1.45794	0.01399	-0.57648
0.08829	-1.19274	-0.11071	-1.15883	-0.00775	-1.297	-0.1209	-1.22749	-0.00425	-1.50276	0.0112	-0.57885
0.09261	-1.17865	-0.10856	-1.16276	-0.00877	-1.30639	-0.12198	-1.17692	-0.00349	-1.53857	0.00893	-0.59315
0.0964	-1.16508	-0.10633	-1.16521	-0.00936	-1.31585	-0.12322	-1.13202	-0.00229	-1.56454	0.00725	-0.61828
0.09957	-1.15206	-0.1041	-1.16611	-0.00954	-1.32484	-0.12461	-1.09455	-0.000659864	-1.58028	0.00618	-0.65275
0.10204	-1.13962	-0.10198	-1.16548	-0.00927	-1.3328	-0.12616	-1.06585	0.00139	-1.58586	0.00575	-0.69474
0.10376	-1.12773	-0.10009	-1.1635	-0.00855	-1.3392	-0.12784	-1.04682	0.00383	-1.58178	0.00593	-0.74226
0.10469	-1.11636	-0.09854	-1.16038	-0.00736	-1.34349	-0.12963	-1.03786	0.0066	-1.56891	0.00667	-0.79319
0.10483	-1.10547	-0.09742	-1.15641	-0.00565	-1.34518	-0.1315	-1.03893	0.00962	-1.54842	0.00789	-0.84547
0.1042	-1.095	-0.09682	-1.15191	-0.00342	-1.34382	-0.13338	-1.04952	0.01279	-1.52171	0.0095	-0.89714
0.10285	-1.08489	-0.0968	-1.14719	-0.000644973	-1.33902	-0.13523	-1.06872	0.01603	-1.49027	0.01136	-0.94643
0.10086	-1.07507	-0.09739	-1.14254	0.0027	-1.33048	-0.13699	-1.09532	0.01921	-1.45568	0.01336	-0.99188
0.09832	-1.06545	-0.0986	-1.13818	0.00661	-1.31796	-0.1386	-1.1278	0.02223	-1.41941	0.01533	-1.03231
0.09535	-1.05595	-0.10043	-1.13433	0.01107	-1.30135	-0.14	-1.16454	0.02497	-1.38284	0.01714	-1.06691
0.09207	-1.04645	-0.10282	-1.13111	0.01605	-1.28064	-0.14115	-1.20381	0.02734	-1.34716	0.01867	-1.09523
0.08863	-1.03686	-0.10574	-1.12862	0.02149	-1.25597	-0.14199	-1.2439	0.02925	-1.31333	0.01979	-1.11712
0.08515	-1.02705	-0.10911	-1.12693	0.02733	-1.22762	-0.14249	-1.28318	0.03063	-1.28208	0.02043	-1.13274
0.08176	-1.01691	-0.11286	-1.12604	0.03347	-1.19604	-0.14262	-1.32021	0.03146	-1.25389	0.02054	-1.14252
0.07856	-1.00635	-0.11692	-1.12599	0.03978	-1.16185	-0.14238	-1.35375	0.03173	-1.229	0.02011	-1.14704
0.07565	-0.99528	-0.12123	-1.12681	0.04614	-1.12582	-0.14174	-1.3828	0.03144	-1.20748	0.01917	-1.14701
0.0731	-0.98367	-0.12571	-1.12855	0.0524	-1.08892	-0.14073	-1.40665	0.03064	-1.18923	0.0178	-1.14323
0.07094	-0.97155	-0.13033	-1.1313	0.05839	-1.05223	-0.13935	-1.42486	0.0294	-1.17405	0.01612	-1.13647
0.0692	-0.95899	-0.13504	-1.13518	0.06397	-1.01697	-0.13764	-1.43729	0.0278	-1.16166	0.01428	-1.12745
0.06785	-0.94617	-0.1398	-1.14036	0.06897	-0.98443	-0.13562	-1.44401	0.02595	-1.15179	0.01245	-1.11682
0.06685	-0.93335	-0.14459	-1.14705	0.07325	-0.95595	-0.13334	-1.44535	0.02395	-1.14414	0.01084	-1.10509
0.06616	-0.92085	-0.14939	-1.15547	0.07669	-0.93285	-0.13085	-1.4418	0.0219	-1.13848	0.00963	-1.09265
0.06569	-0.90912	-0.15416	-1.16588	0.07919	-0.91634	-0.1282	-1.43397	0.01992	-1.13463	0.00904	-1.07979
0.06536	-0.89862	-0.15887	-1.17851	0.08069	-0.90752	-0.12544	-1.42258	0.01808	-1.13242	0.00921	-1.06664
0.06509	-0.88988	-0.16348	-1.19355	0.08115	-0.90726	-0.12264	-1.40839	0.01646	-1.13176	0.01031	-1.05329
0.0648	-0.88343	-0.16794	-1.21119	0.08059	-0.91616	-0.11985	-1.39214	0.0151	-1.13255	0.01241	-1.03974
0.0644	-0.87978	-0.17217	-1.2315	0.07905	-0.9345	-0.11714	-1.37455	0.01403	-1.13468	0.01557	-1.026
0.06383	-0.87933	-0.17608	-1.2545	0.07662	-0.96221	-0.11455	-1.35624	0.01324	-1.13801	0.01977	-1.01207
0.06306	-0.8824	-0.17959	-1.28013	0.07344	-0.9988	-0.11215	-1.33776	0.01271	-1.14235	0.02494	-0.99801
0.06206	-0.88914	-0.18259	-1.30822	0.06967	-1.04341	-0.10998	-1.31953	0.01239	-1.14741	0.03095	-0.98394
0.06082	-0.8995	-0.18495	-1.33852	0.0655	-1.09481	-0.1081	-1.30186	0.01222	-1.15284	0.03762	-0.97007
0.05937	-0.91322	-0.18658	-1.37068	0.06115	-1.15141	-0.10653	-1.28493	0.01214	-1.1582	0.04472	-0.9567
0.05772	-0.9298	-0.18737	-1.40432	0.05685	-1.21132	-0.10532	-1.26883	0.01206	-1.16297	0.052	-0.94419
0.05593	-0.94853	-0.18725	-1.43898	0.05282	-1.27246	-0.10447	-1.25354	0.01194	-1.16662	0.05917	-0.93299
0.05406	-0.96845	-0.18615	-1.47417	0.04929	-1.3326	-0.10401	-1.23898	0.0117	-1.16861	0.06596	-0.92357
0.05215	-0.98846	-0.18404	-1.5094	0.04645	-1.3895	-0.10395	-1.22503	0.01132	-1.16846	0.0721	-0.91641
0.05026	-1.00733	-0.18093	-1.5442	0.04447	-1.44097	-0.10427	-1.21154	0.01079	-1.16579	0.07737	-0.91194
0.04843	-1.02375	-0.17687	-1.57811	0.04351	-1.485	-0.10496	-1.19837	0.01013	-1.16038	0.08158	-0.91056
0.0467	-1.03646	-0.17195	-1.61069	0.04363	-1.51985	-0.106	-1.18544	0.00937	-1.15221	0.08458	-0.91251
0.04509	-1.04428	-0.16628	-1.64158	0.04489	-1.54414	-0.10736	-1.17272	0.00858	-1.14149	0.08632	-0.91793
0.04359	-1.04622	-0.16002	-1.67043	0.04726	-1.55691	-0.109	-1.16025	0.00787	-1.12867	0.08679	-0.92681
0.04219	-1.04153	-0.15336	-1.69695	0.05069	-1.55767	-0.11089	-1.14818	0.00733	-1.11448	0.08607	-0.93893
0.04085	-1.02981	-0.14649	-1.72086	0.05505	-1.54643	-0.11297	-1.13676	0.0071	-1.09985	0.0843	-0.95396
0.03951	-1.01103	-0.13964	-1.74193	0.06018	-1.52369	-0.11521	-1.12631	0.00728	-1.08595	0.08167	-0.97137
0.03812	-0.98555	-0.13302	-1.7599	0.06588	-1.49042	-0.11755	-1.11725	0.008	-1.07404	0.07844	-0.99054
0.03661	-0.95415	-0.12682	-1.77451	0.07191	-1.448	-0.11996	-1.11007	0.00935	-1.06546	0.07487	-1.01075
0.0349	-0.91798	-0.12123	-1.7855	0.07802	-1.39814	-0.12239	-1.10526	0.0114	-1.06154	0.07127	-1.03121
0.03295	-0.87855	-0.1164	-1.79258	0.08395	-1.34284	-0.1248	-1.10334	0.01419	-1.06346	0.06794	-1.05115
0.03069	-0.83761	-0.11245	-1.79542	0.08947	-1.28422	-0.12716	-1.10478	0.01772	-1.07223	0.06514	-1.06984
0.0281	-0.79709	-0.10945	-1.79372	0.09433	-1.22446	-0.12944	-1.10996	0.02194	-1.08853	0.06311	-1.08664
0.02518	-0.75898	-0.10743	-1.78713	0.09835	-1.16569	-0.13161	-1.11917	0.02676	-1.11269	0.06205	-1.10103
0.02193	-0.72522	-0.10636	-1.77539	0.10138	-1.10986	-0.13365	-1.13253	0.03205	-1.14463	0.06208	-1.11265
0.01841	-0.69756	-0.1062	-1.75826	0.10331	-1.05869	-0.13553	-1.14996	0.03765	-1.18382	0.06326	-1.12134
0.01468	-0.67747	-0.10683	-1.7356	0.1041	-1.01357	-0.13724	-1.17123	0.04337	-1.22926	0.06557	-1.1271
0.01083	-0.66601	-0.10813	-1.7074	0.10376	-0.97552	-0.13877	-1.19584	0.04897	-1.27958	0.06893	-1.13013
0.00698	-0.66381	-0.10994	-1.67382	0.10238	-0.94516	-0.14009	-1.22312	0.05426	-1.33301	0.07317	-1.13077
0.00324	-0.67095	-0.11208	-1.6352	0.10006	-0.92269	-0.1412	-1.25221	0.05901	-1.3875	0.07809	-1.12953
-0.000255669	-0.68699	-0.11439	-1.5921	0.09698	-0.90795	-0.14208	-1.28205	0.06302	-1.44085	0.08342	-1.12697
-0.00337	-0.71095	-0.11668	-1.5453	0.09335	-0.90039	-0.14274	-1.31151	0.06612	-1.49075	0.08888	-1.12374
-0.006	-0.74141	-0.11879	-1.49579	0.08939	-0.89917	-0.14315	-1.33936	0.06819	-1.535	0.09417	-1.12047
-0.00803	-0.77651	-0.12058	-1.44477	0.08534	-0.90324	-0.14333	-1.36437	0.06913	-1.57153	0.09898	-1.11775
-0.00939	-0.81413	-0.12195	-1.39361	0.08141	-0.91136	-0.14326	-1.38537	0.06893	-1.59862	0.10305	-1.11608
-0.01002	-0.85199	-0.1228	-1.3438	0.07783	-0.92225	-0.14297	-1.40129	0.06761	-1.6149	0.10612	-1.11584
-0.0099	-0.88776	-0.1231	-1.29688	0.07476	-0.93463	-0.14247	-1.41128	0.06524	-1.61951	0.10801	-1.11726
-0.00905	-0.91924	-0.12283	-1.25439	0.07234	-0.94728	-0.14178	-1.41469	0.06197	-1.61211	0.10858	-1.1204
-0.00752	-0.94448	-0.12203	-1.21781	0.07065	-0.95915	-0.14093	-1.41118	0.05795	-1.5929	0.10778	-1.12514
-0.00538	-0.96192	-0.12074	-1.18843	0.06971	-0.96938	-0.13995	-1.40072	0.05339	-1.56264	0.1056	-1.13122
-0.00273	-0.97044	-0.11905	-1.16732	0.0695	-0.97733	-0.1389	-1.38359	0.04851	-1.52259	0.10211	-1.13824
0.000310838	-0.96948	-0.11707	-1.15524	0.06993	-0.98263	-0.13783	-1.3604	0.04354	-1.47443	0.09744	-1.14568
0.00361	-0.95908	-0.11493	-1.15261	0.07086	-0.98514	-0.13679	-1.33207	0.0387	-1.42021	0.09176	-1.15297
0.00702	-0.93983	-0.11277	-1.15944	0.07213	-0.98499	-0.13584	-1.29979	0.03417	-1.36222	0.08531	-1.15951
0.01042	-0.91288	-0.11071	-1.17533	0.07355	-0.98251	-0.13503	-1.26492	0.03013	-1.30286	0.07833	-1.16474
0.01369	-0.87985	-0.1089	-1.1995	0.07491	-0.97822	-0.13443	-1.22901	0.02668	-1.24456	0.07108	-1.16817
0.01672	-0.84274	-0.10746	-1.23076	0.07601	-0.97278	-0.13407	-1.19364	0.0239	-1.18962	0.06381	-1.16942
0.01944	-0.8038	-0.10649	-1.26758	0.07667	-0.96695	-0.13401	-1.1604	0.0218	-1.14013	0.05679	-1.16826
0.02179	-0.76539	-0.10609	-1.3082	0.07674	-0.96154	-0.13427	-1.13079	0.02035	-1.09789	0.05021	-1.16463
0.02376	-0.72986	-0.10633	-1.35064	0.07612	-0.95736	-0.13487	-1.10612	0.01945	-1.0643	0.04427	-1.15866
0.02536	-0.69938	-0.10723	-1.39285	0.07474	-0.95518	-0.13582	-1.08751	0.01899	-1.04038	0.0391	-1.15066
0.02661	-0.67583	-0.10882	-1.43277	0.07263	-0.95572	-0.1371	-1.07577	0.01882	-1.02668	0.03479	-1.1411
0.02759	-0.66069	-0.11108	-1.46849	0.06984	-0.95959	-0.1387	-1.07142	0.01876	-1.02333	0.03138	-1.1306
0.02837	-0.65496	-0.11397	-1.49827	0.06648	-0.9673	-0.14058	-1.07462	0.01864	-1.03005	0.02885	-1.1199
0.02904	-0.65912	-0.11741	-1.52068	0.06274	-0.97922	-0.14269	-1.08523	0.01831	-1.0462	0.02716	-1.10979
0.02969	-0.67309	-0.12131	-1.53465	0.05881	-0.9956	-0.14498	-1.10278	0.01763	-1.07081	0.02623	-1.1011
0.03042	-0.69628	-0.12557	-1.53954	0.05493	-1.01656	-0.1474	-1.12652	0.01651	-1.10269	0.02592	-1.09459
0.03129	-0.72761	-0.13006	-1.53511	0.05134	-1.04207	-0.14987	-1.15549	0.01489	-1.14048	0.02612	-1.09099
0.03238	-0.76562	-0.13463	-1.52159	0.04826	-1.07201	-0.15232	-1.18855	0.01278	-1.18269	0.02668	-1.09088
0.03372	-0.80853	-0.13915	-1.49961	0.04592	-1.10613	-0.15471	-1.22445	0.01024	-1.22783	0.02745	-1.09466
0.03533	-0.85439	-0.14346	-1.47018	0.04447	-1.14405	-0.15695	-1.26191	0.00738	-1.27442	0.02832	-1.10257
0.0372	-0.90122	-0.14744	-1.43463	0.04405	-1.18531	-0.15901	-1.29968	0.00436	-1.32106	0.02916	-1.1146
0.03928	-0.94705	-0.15095	-1.39449	0.04471	-1.22933	-0.16083	-1.3366	0.00136	-1.36645	0.02988	-1.13056
0.04152	-0.99012	-0.15387	-1.35148	0.04645	-1.27547	-0.16236	-1.37165	-0.00138	-1.40944	0.03042	-1.15002
0.04384	-1.02894	-0.1561	-1.30731	0.04918	-1.32297	-0.16358	-1.40398	-0.00366	-1.44903	0.03076	-1.17234
0.04613	-1.06236	-0.15758	-1.26367	0.05277	-1.371	-0.16445	-1.43297	-0.00523	-1.48437	0.03088	-1.19672
0.04829	-1.08963	-0.15825	-1.22213	0.05703	-1.41867	-0.16495	-1.4582	-0.00591	-1.51479	0.0308	-1.22223
0.05021	-1.11041	-0.1581	-1.18403	0.0617	-1.46504	-0.16506	-1.47948	-0.00553	-1.53975	0.03057	-1.24783
0.05178	-1.12479	-0.15712	-1.15044	0.0665	-1.50915	-0.16477	-1.49685	-0.00398	-1.5589	0.03026	-1.27243
0.05292	-1.13324	-0.15536	-1.12212	0.07115	-1.55002	-0.16408	-1.51052	-0.00121	-1.57199	0.02994	-1.29496
0.05354	-1.13657	-0.15287	-1.09949	0.07535	-1.58672	-0.16296	-1.52086	0.00277	-1.57894	0.02969	-1.31439
0.05359	-1.13582	-0.14975	-1.08265	0.07882	-1.61838	-0.16143	-1.5284	0.00786	-1.5798	0.02961	-1.32977
0.05304	-1.13223	-0.14609	-1.07136	0.08133	-1.64425	-0.15947	-1.53375	0.01393	-1.57477	0.02976	-1.34034
0.05189	-1.12709	-0.14202	-1.06511	0.08269	-1.66372	-0.15711	-1.53757	0.02075	-1.56416	0.03023	-1.34547
0.05017	-1.12172	-0.13767	-1.06316	0.08276	-1.67638	-0.15434	-1.54056	0.02807	-1.54845	0.03107	-1.34478
0.04794	-1.11729	-0.13318	-1.06459	0.0815	-1.68204	-0.1512	-1.54342	0.03558	-1.52826	0.03231	-1.3381
0.04527	-1.11483	-0.12869	-1.06838	0.07891	-1.68077	-0.14772	-1.54681	0.04296	-1.50432	0.03399	-1.3255
0.04226	-1.1151	-0.12432	-1.07347	0.07509	-1.67289	-0.14393	-1.55133	0.0499	-1.47753	0.03609	-1.30729
0.03904	-1.11859	-0.1202	-1.07886	0.07019	-1.65902	-0.13989	-1.55754	0.05608	-1.44887	0.03861	-1.28403
0.03573	-1.12548	-0.11644	-1.0836	0.06441	-1.64002	-0.13567	-1.56588	0.06123	-1.41944	0.04149	-1.25648
0.03247	-1.13563	-0.11312	-1.08691	0.05801	-1.61699	-0.13135	-1.57674	0.06512	-1.39037	0.04468	-1.22561
0.02941	-1.14861	-0.11031	-1.08817	0.05129	-1.5912	-0.12702	-1.59038	0.0676	-1.36283	0.0481	-1.19253
0.02668	-1.16373	-0.10805	-1.08699	0.04452	-1.56405	-0.12278	-1.60695	0.06856	-1.33795	0.05167	-1.1585
0.02439	-1.18005	-0.10636	-1.08317	0.03802	-1.53702	-0.11874	-1.62651	0.06799	-1.31678	0.05528	-1.12483
0.02267	-1.19652	-0.10525	-1.07672	0.03205	-1.51153	-0.115	-1.64898	0.06594	-1.30025	0.05884	-1.09289
0.02161	-1.21196	-0.10467	-1.06783	0.02686	-1.48891	-0.11168	-1.67415	0.06254	-1.2891	0.06223	-1.06403
0.02128	-1.22518	-0.1046	-1.05688	0.02263	-1.4703	-0.10887	-1.70168	0.05799	-1.28384	0.06535	-1.03952
0.02174	-1.23502	-0.10498	-1.04433	0.01952	-1.45657	-0.10664	-1.73107	0.05252	-1.2847	0.0681	-1.02055
0.02301	-1.24045	-0.10572	-1.03077	0.01759	-1.44827	-0.10507	-1.76169	0.04644	-1.29163	0.07039	-1.00815
0.02509	-1.2406	-0.10676	-1.01679	0.01686	-1.44555	-0.10419	-1.79275	0.04004	-1.3043	0.07214	-1.00314
0.02797	-1.23477	-0.10801	-1.00299	0.0173	-1.44818	-0.10403	-1.82334	0.03365	-1.32205	0.0733	-1.00613
0.0316	-1.22256	-0.10939	-0.98996	0.0188	-1.45553	-0.10456	-1.8524	0.02756	-1.34397	0.07381	-1.01746
0.0359	-1.2038	-0.1108	-0.97817	0.02124	-1.4666	-0.10575	-1.87877	0.02206	-1.3689	0.07366	-1.03722
0.0408	-1.17861	-0.11218	-0.96803	0.02444	-1.48004	-0.10752	-1.90123	0.01739	-1.39552	0.07286	-1.06516
0.04616	-1.14736	-0.11345	-0.95985	0.0282	-1.49427	-0.10979	-1.91853	0.01374	-1.4224	0.07142	-1.10079
0.05188	-1.11071	-0.11454	-0.9538	0.03232	-1.50756	-0.11243	-1.92941	0.01123	-1.44805	0.0694	-1.14327
0.05779	-1.06952	-0.1154	-0.94996	0.03662	-1.5181	-0.11534	-1.93272	0.00994	-1.47105	0.06687	-1.19155
0.06376	-1.02488	-0.116	-0.9483	0.04089	-1.52417	-0.11836	-1.92742	0.00988	-1.49007	0.06393	-1.24429
0.0696	-0.97803	-0.1163	-0.94872	0.04499	-1.52422	-0.12139	-1.91268	0.011	-1.504	0.0607	-1.29996
0.07516	-0.9303	-0.11628	-0.95104	0.04879	-1.51699	-0.12428	-1.88792	0.01317	-1.51195	0.05729	-1.35687
0.08027	-0.88312	-0.11595	-0.95506	0.05219	-1.50159	-0.12694	-1.85287	0.01626	-1.51333	0.05385	-1.41322
0.08477	-0.83791	-0.11531	-0.96055	0.05514	-1.4776	-0.12929	-1.80762	0.02008	-1.50789	0.0505	-1.46717
0.08851	-0.79608	-0.11438	-0.96729	0.05762	-1.4451	-0.13128	-1.75262	0.02441	-1.49569	0.04739	-1.51688
0.09136	-0.75893	-0.11321	-0.97508	0.05964	-1.40467	-0.13287	-1.68874	0.02904	-1.47712	0.04463	-1.56062
0.0932	-0.72765	-0.11183	-0.98375	0.06123	-1.35743	-0.1341	-1.61723	0.03375	-1.45286	0.04232	-1.59679
0.09396	-0.70325	-0.11032	-0.99318	0.06245	-1.30491	-0.13499	-1.53969	0.03832	-1.42383	0.04054	-1.62402
0.09357	-0.68654	-0.10874	-1.00328	0.06336	-1.24904	-0.13562	-1.45804	0.04258	-1.39116	0.03934	-1.6412
0.09202	-0.67811	-0.10716	-1.01403	0.06403	-1.19203	-0.13608	-1.37446	0.04637	-1.35607	0.03875	-1.64755
0.08933	-0.67828	-0.10567	-1.02542	0.06453	-1.13621	-0.13648	-1.29129	0.04956	-1.31983	0.03874	-1.64264
0.08553	-0.68711	-0.10436	-1.03748	0.06491	-1.08395	-0.13694	-1.21094	0.05207	-1.28369	0.03926	-1.6264
0.08073	-0.70439	-0.10331	-1.05023	0.06521	-1.0375	-0.13758	-1.1358	0.05385	-1.2488	0.04022	-1.59917
0.07505	-0.72966	-0.1026	-1.0637	0.06546	-0.99882	-0.13849	-1.0681	0.05489	-1.21615	0.04152	-1.56165
0.06864	-0.76221	-0.10231	-1.07792	0.06566	-0.96953	-0.13977	-1.00988	0.0552	-1.18652	0.04302	-1.5149
0.06167	-0.80108	-0.10248	-1.09285	0.06579	-0.95075	-0.14149	-0.96281	0.05485	-1.16046	0.04457	-1.46028
0.05435	-0.84517	-0.10317	-1.10845	0.06585	-0.94307	-0.14367	-0.92817	0.05389	-1.1383	0.046	-1.39943
0.04688	-0.89318	-0.10438	-1.12462	0.06578	-0.94649	-0.14631	-0.90678	0.05243	-1.12007	0.04718	-1.33417
0.03947	-0.94373	-0.10611	-1.1412	0.06556	-0.96044	-0.14937	-0.89895	0.05054	-1.10562	0.04795	-1.26645
0.03234	-0.99539	-0.10833	-1.15801	0.06515	-0.98378	-0.15279	-0.90445	0.04835	-1.09458	0.04819	-1.19827
0.02567	-1.04668	-0.11099	-1.17481	0.06452	-1.0149	-0.15647	-0.92256	0.04594	-1.08644	0.04782	-1.13156
0.01965	-1.09619	-0.11399	-1.19134	0.06365	-1.05179	-0.16027	-0.95209	0.04342	-1.08058	0.04678	-1.06819
0.01443	-1.14261	-0.11723	-1.20733	0.06254	-1.09218	-0.16407	-0.9914	0.04087	-1.07636	0.04505	-1.00981
0.01012	-1.18473	-0.12059	-1.22249	0.06119	-1.13366	-0.16772	-1.03855	0.03836	-1.07311	0.04266	-0.95782
0.00681	-1.22151	-0.12393	-1.23656	0.05964	-1.17382	-0.17107	-1.09132	0.03596	-1.07027	0.03967	-0.91335
0.00456	-1.25213	-0.12711	-1.2493	0.05794	-1.21039	-0.174	-1.14736	0.03371	-1.06734	0.0362	-0.87717
0.00337	-1.27597	-0.12999	-1.2605	0.05614	-1.24137	-0.1764	-1.20427	0.03164	-1.06399	0.03237	-0.84972
0.00324	-1.29262	-0.13244	-1.27	0.0543	-1.26513	-0.17817	-1.25973	0.02978	-1.06004	0.02835	-0.83108
0.0041	-1.30194	-0.13436	-1.2777	0.05252	-1.2805	-0.17929	-1.31158	0.02812	-1.05546	0.02431	-0.821
0.00589	-1.30398	-0.13566	-1.28357	0.05085	-1.28683	-0.17972	-1.3579	0.02667	-1.05041	0.02041	-0.81891
0.00852	-1.299	-0.13631	-1.28761	0.04938	-1.28401	-0.1795	-1.39711	0.02541	-1.04518	0.01683	-0.824
0.01186	-1.28747	-0.1363	-1.2899	0.04815	-1.27242	-0.17868	-1.42799	0.02433	-1.04019	0.01371	-0.83525
0.01581	-1.26999	-0.13566	-1.29054	0.04721	-1.25293	-0.17734	-1.44977	0.02341	-1.03596	0.01116	-0.85149
0.02025	-1.24729	-0.13448	-1.2897	0.04658	-1.22684	-0.1756	-1.46209	0.02261	-1.03303	0.00928	-0.87147
0.02504	-1.22022	-0.13287	-1.28756	0.04628	-1.19572	-0.17356	-1.46499	0.02191	-1.03197	0.00808	-0.89395
0.03009	-1.18968	-0.13099	-1.28431	0.04628	-1.16136	-0.17136	-1.45895	0.02128	-1.03331	0.00758	-0.91771
0.03527	-1.15659	-0.12902	-1.28014	0.04656	-1.12564	-0.16911	-1.44479	0.0207	-1.03752	0.00773	-0.94166
0.04051	-1.12188	-0.12714	-1.27526	0.04706	-1.09038	-0.16692	-1.42363	0.02015	-1.04495	0.00842	-0.96484
0.04571	-1.08648	-0.12557	-1.26984	0.04773	-1.05728	-0.16488	-1.39683	0.01962	-1.05582	0.00956	-0.98647
0.05079	-1.05125	-0.1245	-1.26404	0.04849	-1.02779	-0.16303	-1.36594	0.01908	-1.07023	0.01098	-1.00598
0.05569	-1.017	-0.1241	-1.25799	0.04929	-1.00305	-0.16139	-1.33259	0.01854	-1.08808	0.01254	-1.02299
0.06036	-0.98446	-0.12453	-1.25179	0.05006	-0.98383	-0.15997	-1.29846	0.018	-1.10913	0.01407	-1.03731
0.06472	-0.95428	-0.12588	-1.24554	0.05074	-0.97053	-0.15871	-1.26517	0.01746	-1.13301	0.01542	-1.04894
0.06872	-0.92702	-0.12822	-1.2393	0.0513	-0.96314	-0.15756	-1.23427	0.01694	-1.15918	0.01646	-1.058
0.07232	-0.90313	-0.13154	-1.23314	0.05171	-0.96131	-0.15641	-1.20713	0.01647	-1.187	0.01707	-1.06473
0.07546	-0.88296	-0.13579	-1.22713	0.05197	-0.96438	-0.15517	-1.18494	0.01607	-1.21575	0.0172	-1.06944
0.07808	-0.86676	-0.14087	-1.22134	0.0521	-0.97146	-0.15374	-1.16866	0.01577	-1.24462	0.01682	-1.07247
0.08012	-0.85468	-0.1466	-1.21586	0.05214	-0.98148	-0.15202	-1.15898	0.01561	-1.2728	0.01594	-1.07412
0.08153	-0.84672	-0.15279	-1.21081	0.05213	-0.99333	-0.14995	-1.15635	0.01561	-1.29947	0.01461	-1.0747
0.08226	-0.84284	-0.15919	-1.20632	0.05215	-1.00589	-0.14746	-1.16091	0.01582	-1.32385	0.01292	-1.07442
0.08227	-0.84283	-0.16554	-1.20257	0.05226	-1.01814	-0.14455	-1.17253	0.01625	-1.34521	0.011	-1.07341
0.08152	-0.84642	-0.17158	-1.19974	0.05253	-1.02922	-0.14126	-1.19085	0.01692	-1.36292	0.00898	-1.07173
0.08001	-0.85326	-0.17703	-1.19804	0.05304	-1.03849	-0.13764	-1.21523	0.01785	-1.37646	0.00702	-1.06936
0.07772	-0.86288	-0.18165	-1.19768	0.05385	-1.04552	-0.13382	-1.24481	0.01902	-1.38546	0.00526	-1.06621
0.0747	-0.87479	-0.18523	-1.19885	0.055	-1.05019	-0.12994	-1.27856	0.02041	-1.38969	0.00383	-1.06214
0.07098	-0.88844	-0.18759	-1.20172	0.05653	-1.05259	-0.12619	-1.31528	0.02199	-1.38906	0.00285	-1.05703
0.06663	-0.90327	-0.18861	-1.20643	0.05843	-1.05304	-0.12276	-1.35367	0.02371	-1.38368	0.00239	-1.05074
0.06174	-0.91872	-0.18824	-1.21302	0.0607	-1.05207	-0.11988	-1.39235	0.0255	-1.3738	0.00251	-1.0432
0.05643	-0.93427	-0.18645	-1.22148	0.06329	-1.05033	-0.11774	-1.42994	0.0273	-1.35986	0.0032	-1.03442
0.05084	-0.94949	-0.18331	-1.23172	0.06615	-1.04853	-0.11654	-1.46507	0.029	-1.34241	0.00444	-1.0245
0.04509	-0.96398	-0.17891	-1.24351	0.06921	-1.04743	-0.11643	-1.49647	0.03053	-1.32216	0.00615	-1.01367
0.03936	-0.97751	-0.1734	-1.25656	0.07237	-1.04774	-0.11752	-1.523	0.0318	-1.29991	0.00823	-1.00226
0.03378	-0.98994	-0.16698	-1.27045	0.07555	-1.05004	-0.11988	-1.54369	0.03271	-1.27655	0.01056	-0.99075
0.02851	-1.00126	-0.15985	-1.28469	0.07864	-1.05484	-0.12351	-1.55781	0.0332	-1.25301	0.01299	-0.9797
0.0237	-1.01162	-0.15226	-1.29871	0.08154	-1.06242	-0.12834	-1.56488	0.0332	-1.23024	0.0154	-0.96977
0.01945	-1.02127	-0.14443	-1.31189	0.08417	-1.07293	-0.13425	-1.5647	0.03267	-1.20914	0.01765	-0.96166
0.01588	-1.03055	-0.1366	-1.32361	0.08644	-1.08629	-0.14106	-1.55736	0.0316	-1.19056	0.01963	-0.9561
0.01306	-1.0399	-0.12899	-1.33323	0.0883	-1.10228	-0.14852	-1.54325	0.03	-1.17526	0.02126	-0.95378
0.01106	-1.04979	-0.12179	-1.34019	0.0897	-1.12051	-0.15636	-1.52305	0.0279	-1.16383	0.02249	-0.95533
0.00989	-1.06068	-0.11517	-1.34397	0.09063	-1.14048	-0.16427	-1.49769	0.02535	-1.15673	0.0233	-0.96127
0.00957	-1.07299	-0.10926	-1.34421	0.09107	-1.1616	-0.17194	-1.46829	0.02246	-1.15421	0.02374	-0.97197
0.01007	-1.08705	-0.10417	-1.34066	0.09105	-1.18323	-0.17906	-1.43618	0.01932	-1.15634	0.02384	-0.98763
0.01136	-1.10309	-0.09995	-1.33326	0.0906	-1.20475	-0.18532	-1.40276	0.01606	-1.16298	0.02373	-1.00824
0.01339	-1.12115	-0.09666	-1.32209	0.08977	-1.22556	-0.19049	-1.36947	0.01281	-1.1738	0.02351	-1.0336
0.01609	-1.14114	-0.09429	-1.30744	0.08863	-1.24512	-0.19434	-1.33771	0.00971	-1.18829	0.02333	-1.06328
0.01938	-1.16278	-0.09282	-1.28979	0.08724	-1.263	-0.19673	-1.30878	0.0069	-1.20578	0.02331	-1.09666
0.0232	-1.18562	-0.09223	-1.26975	0.08568	-1.27885	-0.19758	-1.28382	0.0045	-1.22551	0.02361	-1.13296
0.02747	-1.20907	-0.09245	-1.24808	0.08402	-1.29248	-0.19687	-1.26372	0.00263	-1.24661	0.02434	-1.17121
0.03211	-1.23243	-0.09342	-1.22564	0.08232	-1.30378	-0.19467	-1.24912	0.00137	-1.26819	0.0256	-1.21037
0.03706	-1.25493	-0.09506	-1.20333	0.08064	-1.31275	-0.19109	-1.24035	0.000780045	-1.28936	0.02744	-1.24929
0.04224	-1.27579	-0.09731	-1.1821	0.07903	-1.3195	-0.18631	-1.23745	0.000898749	-1.30932	0.02988	-1.28683
0.0476	-1.29427	-0.10008	-1.16282	0.07753	-1.32421	-0.18057	-1.24017	0.00172	-1.32731	0.03292	-1.32185
0.05307	-1.30974	-0.10329	-1.14629	0.07614	-1.32711	-0.1741	-1.24795	0.00322	-1.34272	0.03648	-1.35328
0.05858	-1.3217	-0.10685	-1.13317	0.07489	-1.32846	-0.1672	-1.26005	0.00533	-1.3551	0.04048	-1.38014
0.06409	-1.32986	-0.11068	-1.12395	0.07375	-1.32857	-0.16013	-1.27553	0.00797	-1.36414	0.04479	-1.40161
0.06951	-1.33415	-0.11469	-1.11892	0.07271	-1.3277	-0.15317	-1.29334	0.01102	-1.36969	0.04925	-1.41703
0.07477	-1.3347	-0.1188	-1.11812	0.07173	-1.32614	-0.14655	-1.3124	0.01437	-1.37177	0.05371	-1.42593
0.07981	-1.33189	-0.12293	-1.12139	0.07077	-1.32413	-0.14047	-1.33167	0.01787	-1.37052	0.05799	-1.42804
0.08453	-1.3263	-0.12697	-1.12833	0.06977	-1.32191	-0.1351	-1.35019	0.02139	-1.36621	0.06195	-1.4233
0.08885	-1.31864	-0.13086	-1.13832	0.06869	-1.31966	-0.13053	-1.36718	0.0248	-1.35916	0.06543	-1.41186
0.09269	-1.30974	-0.13451	-1.15058	0.06746	-1.31755	-0.12683	-1.38204	0.02798	-1.34975	0.06833	-1.39407
0.09594	-1.30044	-0.13785	-1.16418	0.06604	-1.31573	-0.124	-1.39442	0.03082	-1.33836	0.07056	-1.37044
0.09855	-1.29155	-0.1408	-1.17809	0.06437	-1.31429	-0.12199	-1.40418	0.03324	-1.32534	0.07209	-1.34169
0.10042	-1.28373	-0.14333	-1.19127	0.06242	-1.31334	-0.12072	-1.41143	0.03519	-1.31099	0.0729	-1.30863
0.10152	-1.2775	-0.14539	-1.20268	0.06015	-1.31295	-0.12008	-1.41649	0.03662	-1.29554	0.07303	-1.27221
0.1018	-1.27311	-0.14696	-1.21138	0.05754	-1.31314	-0.11994	-1.41982	0.03755	-1.27913	0.07256	-1.23347
0.10125	-1.27053	-0.14806	-1.21653	0.0546	-1.31395	-0.12018	-1.422	0.03798	-1.26183	0.07158	-1.19348
0.0999	-1.26945	-0.14869	-1.21749	0.05133	-1.31533	-0.12065	-1.42366	0.03797	-1.24363	0.07022	-1.15335
0.09776	-1.26927	-0.1489	-1.21382	0.04777	-1.31724	-0.12124	-1.42541	0.03757	-1.22447	0.06862	-1.11417
0.09493	-1.26913	-0.14875	-1.20532	0.04394	-1.31954	-0.12187	-1.42776	0.03687	-1.20428	0.06692	-1.07698
0.09148	-1.268	-0.14832	-1.19204	0.03993	-1.32207	-0.12247	-1.43111	0.03596	-1.18299	0.06525	-1.04276
0.08754	-1.2647	-0.14769	-1.17427	0.03579	-1.32458	-0.12301	-1.43567	0.03491	-1.16057	0.06375	-1.01237
0.08324	-1.25806	-0.14695	-1.15253	0.03161	-1.32676	-0.12349	-1.44145	0.03384	-1.13707	0.06252	-0.98657
0.07871	-1.24696	-0.1462	-1.12758	0.0275	-1.32825	-0.12395	-1.44824	0.03281	-1.11264	0.06164	-0.96593
0.07411	-1.23047	-0.14553	-1.1003	0.02354	-1.32861	-0.12446	-1.45564	0.0319	-1.08758	0.06117	-0.95087
0.06958	-1.20794	-0.14502	-1.07174	0.01984	-1.32738	-0.12507	-1.46305	0.03117	-1.0623	0.06111	-0.9416
0.06526	-1.17908	-0.14473	-1.04302	0.01651	-1.32404	-0.1259	-1.46978	0.03066	-1.03735	0.06147	-0.93816
0.06126	-1.144	-0.14469	-1.01528	0.01363	-1.31811	-0.12701	-1.47503	0.03039	-1.01339	0.06221	-0.94035
0.05767	-1.1033	-0.14494	-0.98964	0.0113	-1.30909	-0.12849	-1.47804	0.03037	-0.9912	0.06327	-0.94781
0.05457	-1.05801	-0.14548	-0.96716	0.00957	-1.29658	-0.13039	-1.4781	0.03058	-0.97159	0.06458	-0.95996
0.052	-1.00958	-0.14627	-0.94877	0.00851	-1.28022	-0.13274	-1.47463	0.031	-0.95539	0.06603	-0.97607
0.04996	-0.95984	-0.14728	-0.93525	0.00813	-1.2598	-0.13552	-1.46728	0.03158	-0.94338	0.06756	-0.99529
0.04843	-0.91089	-0.14844	-0.92721	0.00845	-1.23523	-0.1387	-1.45594	0.03228	-0.93624	0.06907	-1.01663
0.04737	-0.86496	-0.14968	-0.92503	0.00946	-1.2066	-0.14218	-1.44078	0.03305	-0.93452	0.07047	-1.03906
0.04671	-0.82431	-0.15092	-0.9289	0.0111	-1.17415	-0.14585	-1.42227	0.03383	-0.93854	0.07171	-1.06152
0.04636	-0.79108	-0.15209	-0.9388	0.01332	-1.13833	-0.14955	-1.40116	0.03456	-0.94843	0.07274	-1.083
0.04623	-0.76713	-0.15309	-0.95448	0.01604	-1.09973	-0.1531	-1.37846	0.03521	-0.96402	0.07352	-1.10254
0.04621	-0.75394	-0.15388	-0.9755	0.01915	-1.05914	-0.1563	-1.35536	0.03575	-0.9849	0.07406	-1.1193
0.04621	-0.75248	-0.1544	-1.00127	0.02254	-1.01745	-0.15895	-1.33319	0.03615	-1.01038	0.07436	-1.13262
0.04614	-0.76314	-0.15461	-1.03102	0.0261	-0.97568	-0.16087	-1.31331	0.03641	-1.03957	0.07444	-1.14201
0.04592	-0.78569	-0.15451	-1.06389	0.02971	-0.9349	-0.16188	-1.29705	0.03652	-1.07134	0.07435	-1.14718
0.04549	-0.81926	-0.1541	-1.09892	0.03324	-0.89619	-0.16184	-1.28558	0.03652	-1.10445	0.07414	-1.14809
0.04481	-0.86239	-0.1534	-1.13509	0.0366	-0.86063	-0.16065	-1.27986	0.03642	-1.13756	0.07387	-1.14489
0.04386	-0.91314	-0.15247	-1.17138	0.03968	-0.8292	-0.15826	-1.28054	0.03627	-1.16932	0.07357	-1.13796
0.04262	-0.96913	-0.15134	-1.20675	0.0424	-0.80276	-0.15466	-1.28794	0.03611	-1.19846	0.07331	-1.12784
0.04113	-1.02774	-0.15009	-1.24023	0.0447	-0.78204	-0.14991	-1.30196	0.03599	-1.2238	0.07313	-1.11523
0.03942	-1.08624	-0.14876	-1.2709	0.04653	-0.76755	-0.14412	-1.32212	0.03596	-1.24439	0.07305	-1.10092
0.03752	-1.14197	-0.14743	-1.29795	0.04785	-0.75961	-0.13745	-1.34756	0.03605	-1.25948	0.07311	-1.08577
0.03548	-1.1925	-0.14613	-1.32069	0.04867	-0.75833	-0.13011	-1.37709	0.0363	-1.26861	0.0733	-1.07062
0.03338	-1.23579	-0.14491	-1.33854	0.04897	-0.76358	-0.12232	-1.40923	0.03672	-1.27163	0.07362	-1.05629
0.03125	-1.27029	-0.14379	-1.35113	0.04877	-0.77507	-0.11435	-1.44231	0.03733	-1.26865	0.07407	-1.0435
0.02915	-1.29507	-0.14278	-1.3582	0.04809	-0.79228	-0.10647	-1.47458	0.03811	-1.26008	0.07462	-1.03283
0.02713	-1.30983	-0.14186	-1.35972	0.04697	-0.81459	-0.09895	-1.50427	0.03904	-1.24658	0.07524	-1.02471
0.02523	-1.31496	-0.14102	-1.3558	0.04542	-0.84126	-0.09204	-1.52976	0.04008	-1.229	0.07591	-1.0194
0.02349	-1.31145	-0.14023	-1.34674	0.04348	-0.87146	-0.08597	-1.54959	0.04118	-1.20835	0.07661	-1.01697
0.02192	-1.30086	-0.13945	-1.33301	0.04117	-0.90437	-0.08094	-1.56264	0.04227	-1.18571	0.07731	-1.01733
0.02054	-1.28517	-0.13863	-1.31522	0.03852	-0.93917	-0.07709	-1.56812	0.04328	-1.16217	0.07801	-1.02024
0.01936	-1.26668	-0.13773	-1.29411	0.03555	-0.9751	-0.07451	-1.56566	0.04415	-1.13881	0.07869	-1.02533
0.01838	-1.24779	-0.13672	-1.27052	0.03229	-1.01147	-0.07325	-1.5553	0.04478	-1.11658	0.07937	-1.03217
0.01761	-1.23087	-0.13559	-1.24533	0.02877	-1.04772	-0.0733	-1.53751	0.04513	-1.09628	0.08005	-1.04026
0.01704	-1.21808	-0.13432	-1.21948	0.02502	-1.08337	-0.0746	-1.51312	0.04512	-1.07855	0.08075	-1.04913
0.01667	-1.21121	-0.13291	-1.19385	0.02109	-1.11807	-0.07704	-1.48333	0.04471	-1.0638	0.0815	-1.05834
0.01648	-1.21159	-0.1314	-1.16928	0.01703	-1.15158	-0.08047	-1.44957	0.04387	-1.05226	0.08231	-1.06755
0.01648	-1.21993	-0.12983	-1.14652	0.01291	-1.18372	-0.08472	-1.41345	0.0426	-1.04392	0.0832	-1.0765
0.01665	-1.23632	-0.12825	-1.12616	0.00882	-1.21438	-0.08958	-1.37666	0.04089	-1.03864	0.08419	-1.08507
0.01699	-1.26022	-0.12673	-1.10864	0.00486	-1.2435	-0.09485	-1.34089	0.0388	-1.03608	0.08528	-1.09326
0.01747	-1.29047	-0.12535	-1.09422	0.00114	-1.27097	-0.10033	-1.30771	0.03636	-1.03585	0.08646	-1.1012
0.01808	-1.32537	-0.12416	-1.08296	-0.0022	-1.29669	-0.10581	-1.27851	0.03364	-1.03745	0.0877	-1.10911
0.01878	-1.36282	-0.12326	-1.07474	-0.00504	-1.32047	-0.1111	-1.25445	0.03074	-1.04039	0.08898	-1.11727
0.01954	-1.40043	-0.1227	-1.06926	-0.00724	-1.34206	-0.11606	-1.23639	0.02774	-1.04421	0.09023	-1.12598
0.02032	-1.43568	-0.12254	-1.06611	-0.00868	-1.36111	-0.12056	-1.22488	0.02474	-1.0485	0.09138	-1.13556
0.02107	-1.46612	-0.12281	-1.06475	-0.00926	-1.37719	-0.1245	-1.22015	0.02185	-1.05295	0.09236	-1.14623
0.02172	-1.48949	-0.12353	-1.0646	-0.00889	-1.38979	-0.12783	-1.22212	0.01917	-1.05737	0.09308	-1.15814
0.02222	-1.50389	-0.12469	-1.06511	-0.00754	-1.39835	-0.13053	-1.23044	0.01679	-1.06166	0.09344	-1.17128
0.02251	-1.50791	-0.12628	-1.06579	-0.00518	-1.40228	-0.13259	-1.24454	0.01478	-1.06588	0.09336	-1.1855
0.02252	-1.50068	-0.12825	-1.06624	-0.00187	-1.40102	-0.13408	-1.26368	0.0132	-1.07016	0.09277	-1.20047
0.0222	-1.48198	-0.13054	-1.06628	0.00232	-1.39409	-0.13504	-1.28701	0.0121	-1.07472	0.09159	-1.21568
0.02151	-1.45222	-0.13308	-1.06589	0.00725	-1.3811	-0.13557	-1.31363	0.01149	-1.07983	0.0898	-1.23049
0.02042	-1.41239	-0.13578	-1.06533	0.01276	-1.36186	-0.13574	-1.34266	0.01138	-1.08578	0.08736	-1.2441
0.01891	-1.36407	-0.13855	-1.06506	0.01862	-1.33636	-0.13568	-1.37325	0.01174	-1.09284	0.08431	-1.25567
0.01699	-1.30923	-0.14129	-1.06577	0.02461	-1.30484	-0.13547	-1.40467	0.01253	-1.10123	0.08068	-1.26431
0.01468	-1.25018	-0.14391	-1.06835	0.03047	-1.26782	-0.1352	-1.43629	0.01371	-1.1111	0.07655	-1.26914
0.01204	-1.18941	-0.14633	-1.07381	0.03595	-1.22606	-0.13498	-1.4676	0.01521	-1.1225	0.07204	-1.26942
0.00914	-1.12942	-0.14847	-1.08322	0.0408	-1.18059	-0.13485	-1.49821	0.01696	-1.13535	0.06728	-1.26452
0.00606	-1.0726	-0.15026	-1.09764	0.04481	-1.13269	-0.13487	-1.52783	0.01887	-1.14946	0.06244	-1.25403
0.00291	-1.02109	-0.15166	-1.11803	0.04779	-1.08379	-0.13508	-1.55627	0.02089	-1.16454	0.0577	-1.23779
-0.000202178	-0.97666	-0.15263	-1.14512	0.04963	-1.03549	-0.13547	-1.58338	0.02295	-1.18018	0.05323	-1.21593
-0.00315	-0.94063	-0.15316	-1.17936	0.05024	-0.98941	-0.13605	-1.60901	0.02498	-1.1959	0.04923	-1.18886
-0.00581	-0.9138	-0.15325	-1.22085	0.04962	-0.94717	-0.13677	-1.63304	0.02696	-1.21114	0.04585	-1.15728
-0.00808	-0.89646	-0.15291	-1.26926	0.04784	-0.91029	-0.1376	-1.65528	0.02885	-1.22535	0.04326	-1.12216
-0.00986	-0.88838	-0.15218	-1.32382	0.04501	-0.88009	-0.13846	-1.67553	0.03065	-1.23795	0.04157	-1.08472
-0.01105	-0.88886	-0.15111	-1.38328	0.0413	-0.85763	-0.13929	-1.69349	0.03234	-1.24842	0.04084	-1.04634
-0.01161	-0.89678	-0.14977	-1.446	0.03695	-0.84364	-0.14001	-1.70885	0.03397	-1.25629	0.04113	-1.00851
-0.01149	-0.91073	-0.14821	-1.50992	0.03219	-0.83848	-0.14054	-1.72123	0.03554	-1.2612	0.0424	-0.97278
-0.01068	-0.92909	-0.14654	-1.57275	0.02731	-0.84212	-0.14079	-1.73025	0.0371	-1.26287	0.0446	-0.94065
-0.0092	-0.95014	-0.14482	-1.63197	0.02256	-0.85408	-0.1407	-1.73555	0.0387	-1.26116	0.04761	-0.91353
-0.00709	-0.97218	-0.14316	-1.68507	0.01819	-0.87353	-0.1402	-1.73681	0.04037	-1.25603	0.05127	-0.89262
-0.00441	-0.99365	-0.14164	-1.72961	0.01443	-0.89925	-0.13926	-1.73379	0.04216	-1.24759	0.05539	-0.87889
-0.00125	-1.01316	-0.14035	-1.76341	0.01144	-0.92976	-0.13784	-1.72637	0.0441	-1.23603	0.05975	-0.87301
0.00229	-1.02961	-0.13937	-1.78466	0.00934	-0.96332	-0.13594	-1.71455	0.04623	-1.22165	0.0641	-0.87535
0.0061	-1.04223	-0.13877	-1.79208	0.00818	-0.99811	-0.13358	-1.69852	0.04857	-1.20482	0.06822	-0.88591
0.01008	-1.05057	-0.1386	-1.78498	0.00795	-1.03226	-0.13079	-1.67861	0.05111	-1.18597	0.07188	-0.90434
0.01411	-1.05453	-0.13891	-1.76338	0.00857	-1.064	-0.12765	-1.65529	0.05385	-1.16554	0.07487	-0.93
0.01809	-1.05431	-0.13971	-1.72797	0.00992	-1.09173	-0.12425	-1.6292	0.05677	-1.14402	0.07704	-0.96195
0.02191	-1.0504	-0.14101	-1.68017	0.01182	-1.11413	-0.12068	-1.60107	0.05984	-1.12184	0.07826	-0.99899
0.0255	-1.04349	-0.14276	-1.62202	0.01407	-1.13021	-0.11708	-1.57168	0.06302	-1.09944	0.07848	-1.03977
0.02879	-1.0344	-0.14492	-1.55611	0.01645	-1.13941	-0.11358	-1.54186	0.06627	-1.0772	0.0777	-1.0828
0.03173	-1.02404	-0.14741	-1.48547	0.01874	-1.14156	-0.11033	-1.51239	0.06953	-1.05544	0.07597	-1.12657
0.03431	-1.01334	-0.15014	-1.41338	0.02076	-1.13696	-0.10748	-1.48397	0.07274	-1.03444	0.07342	-1.16957
0.0365	-1.00313	-0.15298	-1.34319	0.02233	-1.12631	-0.10516	-1.4572	0.07586	-1.01442	0.07022	-1.21038
0.03831	-0.99417	-0.1558	-1.27819	0.02334	-1.11066	-0.10351	-1.43249	0.07883	-0.99554	0.06657	-1.24774
0.03978	-0.98704	-0.15847	-1.22136	0.02374	-1.09138	-0.10263	-1.41008	0.08161	-0.97792	0.06274	-1.28056
0.04093	-0.98215	-0.16084	-1.17522	0.02351	-1.07004	-0.10261	-1.39001	0.08416	-0.96165	0.05897	-1.30798
0.04181	-0.97972	-0.16277	-1.14173	0.02272	-1.04834	-0.10351	-1.37214	0.08645	-0.94677	0.05553	-1.32941
0.04248	-0.97977	-0.16414	-1.1221	0.02149	-1.02797	-0.10534	-1.35614	0.08845	-0.93332	0.05267	-1.34449
0.04298	-0.98214	-0.16485	-1.11681	0.01997	-1.01054	-0.10808	-1.34154	0.09015	-0.92133	0.0506	-1.35315
0.04339	-0.98654	-0.16481	-1.12552	0.01837	-0.99748	-0.11168	-1.32777	0.09153	-0.91085	0.0495	-1.35555
0.04374	-0.99254	-0.16399	-1.14712	0.01689	-0.98993	-0.11605	-1.31421	0.09259	-0.9019	0.04947	-1.35208
0.04408	-0.99964	-0.16237	-1.17982	0.01575	-0.98871	-0.12104	-1.30026	0.09333	-0.89456	0.05058	-1.34331
0.04446	-1.00729	-0.15998	-1.22122	0.01517	-0.99426	-0.1265	-1.28537	0.09375	-0.8889	0.05279	-1.33
0.04491	-1.01494	-0.1569	-1.2685	0.01532	-1.00661	-0.13224	-1.26915	0.09385	-0.88503	0.05604	-1.313
0.04543	-1.02204	-0.15323	-1.31857	0.01632	-1.02544	-0.13805	-1.25132	0.09363	-0.88306	0.06017	-1.29328
0.04603	-1.02813	-0.14909	-1.36826	0.01827	-1.05002	-0.14372	-1.23185	0.0931	-0.88315	0.06498	-1.27181
0.0467	-1.03278	-0.14466	-1.41451	0.02118	-1.07934	-0.14902	-1.21089	0.09224	-0.88543	0.07021	-1.24961
0.04741	-1.03568	-0.1401	-1.45457	0.025	-1.11215	-0.15374	-1.18883	0.09107	-0.89008	0.07559	-1.22764
0.04812	-1.03657	-0.1356	-1.48611	0.02963	-1.14702	-0.1577	-1.16626	0.08959	-0.89724	0.08083	-1.20683
0.04877	-1.03532	-0.13135	-1.50738	0.0349	-1.18248	-0.16075	-1.14393	0.08778	-0.90708	0.08563	-1.18802
0.04932	-1.03185	-0.12751	-1.51729	0.0406	-1.21705	-0.16275	-1.12273	0.08566	-0.91972	0.08974	-1.17195
0.04967	-1.02616	-0.12424	-1.51547	0.0465	-1.24936	-0.16363	-1.10359	0.08322	-0.93528	0.09291	-1.15924
0.04976	-1.01834	-0.12164	-1.50223	0.05234	-1.2782	-0.16336	-1.08746	0.08049	-0.95381	0.09496	-1.1504
0.04951	-1.00849	-0.11981	-1.47854	0.05786	-1.3026	-0.16196	-1.0752	0.07748	-0.97535	0.09577	-1.14578
0.04884	-0.99678	-0.11879	-1.44592	0.06281	-1.32187	-0.15949	-1.06753	0.07421	-0.99987	0.09528	-1.14562
0.04769	-0.98341	-0.11859	-1.40636	0.06701	-1.33558	-0.15606	-1.06499	0.07072	-1.02728	0.0935	-1.15001
0.04601	-0.96859	-0.11917	-1.36214	0.07027	-1.34362	-0.15184	-1.06784	0.06705	-1.05742	0.09051	-1.15889
0.04376	-0.95258	-0.12046	-1.31565	0.07248	-1.34615	-0.14701	-1.07607	0.06325	-1.09006	0.08646	-1.17208
0.04093	-0.93564	-0.12236	-1.26928	0.07361	-1.34357	-0.14178	-1.08939	0.05939	-1.12488	0.08154	-1.18929
0.03754	-0.91805	-0.12475	-1.22523	0.07366	-1.33646	-0.13638	-1.10718	0.05552	-1.16149	0.07599	-1.21008
0.03363	-0.90012	-0.1275	-1.18537	0.07269	-1.32555	-0.13105	-1.12857	0.05173	-1.1994	0.07006	-1.23393
0.02928	-0.88219	-0.13045	-1.15113	0.07083	-1.31166	-0.12601	-1.15247	0.04807	-1.23807	0.06405	-1.26023
0.0246	-0.8646	-0.13348	-1.12345	0.06824	-1.29561	-0.12146	-1.1776	0.04463	-1.27687	0.05821	-1.28828
0.01972	-0.84773	-0.13645	-1.10273	0.06511	-1.27819	-0.11757	-1.20261	0.04147	-1.31511	0.0528	-1.31735
0.01479	-0.83195	-0.13927	-1.08879	0.06165	-1.26014	-0.1145	-1.22611	0.03866	-1.35207	0.04805	-1.34667
0.01002	-0.81766	-0.14186	-1.08099	0.05806	-1.24205	-0.11232	-1.24678	0.03624	-1.38699	0.04412	-1.37546
0.00558	-0.80523	-0.14415	-1.07825	0.05455	-1.22439	-0.1111	-1.26346	0.03428	-1.41911	0.04114	-1.40297
0.00168	-0.79503	-0.14614	-1.07913	0.05127	-1.2075	-0.11084	-1.2752	0.03278	-1.44768	0.03919	-1.42847
-0.0015	-0.78739	-0.14781	-1.08205	0.04837	-1.19159	-0.11149	-1.28134	0.03178	-1.47202	0.03826	-1.45132
-0.00376	-0.78258	-0.14921	-1.08531	0.04594	-1.17673	-0.11298	-1.28153	0.03129	-1.49148	0.03832	-1.47096
-0.00497	-0.78083	-0.15038	-1.08729	0.04401	-1.16292	-0.11517	-1.27576	0.03129	-1.50554	0.03927	-1.48695
-0.00499	-0.78227	-0.15137	-1.08657	0.0426	-1.1501	-0.11792	-1.26441	0.03176	-1.5138	0.04097	-1.49898
-0.00376	-0.78697	-0.15225	-1.082	0.04166	-1.13817	-0.12107	-1.24814	0.03268	-1.51599	0.04326	-1.50685
-0.00124	-0.79489	-0.15308	-1.07284	0.0411	-1.12705	-0.12444	-1.22795	0.034	-1.512	0.04594	-1.51054
0.00254	-0.80589	-0.15391	-1.05873	0.04083	-1.1167	-0.12785	-1.20505	0.03569	-1.50191	0.04883	-1.51015
0.0075	-0.81976	-0.15476	-1.03979	0.04073	-1.10711	-0.13114	-1.18082	0.03769	-1.48595	0.05172	-1.50592
0.01351	-0.8362	-0.15567	-1.01656	0.04065	-1.09836	-0.13417	-1.15673	0.03995	-1.46454	0.05444	-1.49822
0.0204	-0.85482	-0.15662	-0.98996	0.04048	-1.09059	-0.13682	-1.13426	0.04242	-1.43826	0.05683	-1.48749
0.02793	-0.8752	-0.15759	-0.96122	0.04011	-1.08398	-0.13901	-1.11478	0.04505	-1.40783	0.05875	-1.47429
0.03587	-0.89687	-0.15853	-0.93179	0.03944	-1.07878	-0.1407	-1.09952	0.04779	-1.37411	0.06012	-1.45919
0.04393	-0.91932	-0.15939	-0.90323	0.03842	-1.07524	-0.14186	-1.08946	0.0506	-1.33801	0.06088	-1.44278
0.05183	-0.94208	-0.1601	-0.87711	0.03703	-1.07359	-0.14252	-1.0853	0.05344	-1.30053	0.061	-1.42564
0.0593	-0.96465	-0.16058	-0.85486	0.03527	-1.07403	-0.14273	-1.08742	0.05629	-1.26267	0.0605	-1.40829
0.06609	-0.9866	-0.16077	-0.83773	0.03318	-1.0767	-0.14258	-1.09582	0.05911	-1.22538	0.05942	-1.39117
0.07197	-1.0075	-0.16061	-0.82668	0.03083	-1.08161	-0.14215	-1.11022	0.06188	-1.18959	0.05784	-1.37463
0.07676	-1.027	-0.16007	-0.82232	0.0283	-1.08869	-0.14156	-1.12997	0.06458	-1.15607	0.05585	-1.35888
0.08032	-1.0448	-0.15912	-0.82489	0.02569	-1.09773	-0.14092	-1.15417	0.06718	-1.12551	0.05355	-1.344
0.08258	-1.06064	-0.15779	-0.83425	0.02312	-1.10842	-0.14033	-1.18167	0.06968	-1.09839	0.05106	-1.32994
0.08352	-1.07432	-0.15609	-0.8499	0.02068	-1.12033	-0.1399	-1.21119	0.07204	-1.07503	0.0485	-1.31652
0.08317	-1.0857	-0.15409	-0.87104	0.01849	-1.13292	-0.1397	-1.24135	0.07425	-1.05557	0.04599	-1.30343
0.08163	-1.09467	-0.15188	-0.89662	0.01661	-1.14564	-0.1398	-1.27076	0.07628	-1.03994	0.04363	-1.29029
0.07904	-1.10117	-0.14956	-0.92542	0.01511	-1.15787	-0.14021	-1.29808	0.0781	-1.0279	0.04152	-1.27664
0.07557	-1.10517	-0.14723	-0.95614	0.01404	-1.16901	-0.14096	-1.32212	0.07969	-1.01908	0.03975	-1.262
0.07142	-1.10668	-0.14501	-0.9875	0.0134	-1.17853	-0.14203	-1.34187	0.08102	-1.01293	0.03841	-1.2459
0.06681	-1.10577	-0.143	-1.01831	0.0132	-1.18594	-0.14337	-1.35653	0.08205	-1.00883	0.03753	-1.2279
0.06196	-1.10252	-0.14132	-1.04753	0.0134	-1.19089	-0.14493	-1.36558	0.08278	-1.00613	0.03718	-1.20767
0.05708	-1.09708	-0.14003	-1.07432	0.01398	-1.19316	-0.14665	-1.36876	0.08318	-1.00411	0.03738	-1.18499
0.05236	-1.08967	-0.13919	-1.0981	0.01487	-1.19264	-0.14843	-1.36608	0.08323	-1.00213	0.03814	-1.15977
0.04795	-1.08057	-0.13882	-1.11857	0.01603	-1.1894	-0.15021	-1.35782	0.08294	-0.99958	0.03947	-1.1321
0.044	-1.07014	-0.13892	-1.13563	0.01739	-1.18362	-0.15191	-1.34446	0.0823	-0.99598	0.04134	-1.10226
0.04058	-1.05884	-0.13945	-1.14946	0.0189	-1.17561	-0.15344	-1.3267	0.08134	-0.99098	0.04373	-1.07069
0.03775	-1.04721	-0.14034	-1.1604	0.02051	-1.16578	-0.15477	-1.30536	0.0801	-0.98436	0.04658	-1.03799
0.03552	-1.03588	-0.1415	-1.16893	0.02218	-1.1546	-0.15583	-1.28136	0.0786	-0.97611	0.04982	-1.00492
0.03387	-1.02557	-0.14284	-1.17559	0.02387	-1.14258	-0.1566	-1.2557	0.07691	-0.96634	0.05337	-0.97237
0.03276	-1.01704	-0.14422	-1.18097	0.02558	-1.13025	-0.15707	-1.22934	0.07509	-0.95535	0.05714	-0.94126
0.03211	-1.01111	-0.14553	-1.18558	0.02729	-1.11811	-0.15722	-1.20323	0.07322	-0.94358	0.061	-0.91258
0.03183	-1.0086	-0.14666	-1.18988	0.02899	-1.10664	-0.15707	-1.17825	0.07137	-0.93158	0.06483	-0.88729
0.03185	-1.01027	-0.1475	-1.19419	0.03068	-1.09625	-0.15664	-1.15518	0.06961	-0.91999	0.06849	-0.86627
0.03208	-1.01684	-0.14797	-1.19868	0.03237	-1.08728	-0.15593	-1.1347	0.06804	-0.90947	0.07186	-0.8503
0.03244	-1.02887	-0.14801	-1.20338	0.03406	-1.08002	-0.15498	-1.11736	0.0667	-0.9007	0.07478	-0.83998
0.03286	-1.04678	-0.1476	-1.20818	0.03574	-1.07468	-0.15379	-1.10359	0.06568	-0.89431	0.07714	-0.83572
0.0333	-1.07075	-0.14674	-1.21286	0.0374	-1.07143	-0.15237	-1.09371	0.065	-0.89084	0.07882	-0.83769
0.03373	-1.10074	-0.14546	-1.21712	0.03905	-1.07037	-0.15073	-1.08794	0.06471	-0.89072	0.07971	-0.84586
0.03413	-1.1364	-0.14383	-1.2206	0.04065	-1.07158	-0.14887	-1.08639	0.06481	-0.89419	0.07977	-0.8599
0.03451	-1.17714	-0.14191	-1.22297	0.0422	-1.07514	-0.14676	-1.08909	0.06529	-0.90136	0.07894	-0.8793
0.03487	-1.22206	-0.13981	-1.22395	0.04368	-1.08109	-0.14439	-1.09599	0.06614	-0.91212	0.07723	-0.9033
0.03524	-1.26999	-0.13764	-1.22334	0.04505	-1.08947	-0.14175	-1.10698	0.06729	-0.92616	0.07467	-0.931
0.03564	-1.31954	-0.13551	-1.22109	0.04632	-1.10032	-0.1388	-1.12189	0.06869	-0.94301	0.07134	-0.96136
0.03609	-1.36915	-0.13352	-1.21728	0.04746	-1.11364	-0.13554	-1.14048	0.07027	-0.962	0.06734	-0.99325
0.03658	-1.41711	-0.13179	-1.21216	0.04846	-1.12942	-0.13196	-1.16245	0.07193	-0.98235	0.06284	-1.02555
0.03714	-1.46168	-0.13039	-1.2061	0.04933	-1.1476	-0.12806	-1.18744	0.07358	-1.00314	0.05798	-1.05716
0.03773	-1.50115	-0.12937	-1.19965	0.05008	-1.16804	-0.12388	-1.215	0.07513	-1.02342	0.05297	-1.08707
0.03834	-1.53393	-0.1288	-1.19342	0.05071	-1.19052	-0.11946	-1.24464	0.0765	-1.04221	0.048	-1.11444
0.03894	-1.55862	-0.12867	-1.18809	0.05125	-1.21473	-0.11485	-1.27574	0.07759	-1.05857	0.04327	-1.13857
0.03947	-1.57409	-0.12898	-1.18438	0.0517	-1.24023	-0.11015	-1.30766	0.07835	-1.07162	0.03896	-1.15903
0.03989	-1.57953	-0.1297	-1.18293	0.05209	-1.26645	-0.10546	-1.33967	0.07873	-1.08064	0.03523	-1.17557
0.04016	-1.57452	-0.13078	-1.18432	0.05243	-1.2927	-0.1009	-1.37099	0.07869	-1.08506	0.03222	-1.18821
0.04022	-1.55903	-0.13214	-1.18899	0.05273	-1.3182	-0.09659	-1.4008	0.07822	-1.0845	0.03003	-1.19717
0.04006	-1.53346	-0.13372	-1.19718	0.05297	-1.34209	-0.09267	-1.4283	0.07732	-1.07881	0.0287	-1.20287
0.03965	-1.49859	-0.13543	-1.20898	0.05314	-1.36343	-0.08927	-1.45272	0.07603	-1.06808	0.02823	-1.20592
0.03901	-1.45557	-0.13717	-1.22423	0.05322	-1.3813	-0.08651	-1.47334	0.07438	-1.05262	0.02859	-1.20702
0.03815	-1.40586	-0.13887	-1.24257	0.05318	-1.39483	-0.08451	-1.48957	0.07243	-1.03298	0.02968	-1.20694
0.03713	-1.35114	-0.14045	-1.26342	0.05297	-1.40321	-0.08335	-1.50096	0.07023	-1.00991	0.03138	-1.20648
0.03601	-1.29328	-0.14184	-1.28604	0.05255	-1.4058	-0.0831	-1.50723	0.06786	-0.98432	0.03353	-1.20639
0.03488	-1.23419	-0.14298	-1.30953	0.05186	-1.40213	-0.08379	-1.50834	0.06538	-0.95728	0.03594	-1.20732
0.03385	-1.17574	-0.14384	-1.33293	0.05089	-1.39198	-0.08543	-1.50446	0.06285	-0.92992	0.03843	-1.20983
0.03302	-1.11971	-0.14438	-1.35518	0.04958	-1.37535	-0.08801	-1.49602	0.06033	-0.90344	0.04081	-1.21426
0.03251	-1.06767	-0.1446	-1.37529	0.04795	-1.35254	-0.09146	-1.48368	0.05785	-0.87901	0.04289	-1.22081
0.03241	-1.02091	-0.14449	-1.39228	0.04599	-1.3241	-0.09571	-1.46832	0.05545	-0.85774	0.04452	-1.22946
0.03281	-0.98044	-0.14408	-1.40532	0.04374	-1.29081	-0.10065	-1.451	0.05313	-0.84064	0.04557	-1.24002
0.03379	-0.9469	-0.1434	-1.41373	0.04126	-1.2537	-0.10618	-1.43296	0.0509	-0.82853	0.04596	-1.25211
0.03537	-0.92056	-0.14247	-1.41701	0.03863	-1.21392	-0.11215	-1.41549	0.04875	-0.82208	0.04564	-1.2652
0.03758	-0.90137	-0.14135	-1.4149	0.03596	-1.17278	-0.11844	-1.39992	0.04665	-0.82173	0.04463	-1.27867
0.04038	-0.88895	-0.14009	-1.40737	0.03336	-1.1316	-0.12492	-1.38757	0.04457	-0.82766	0.04297	-1.29181
0.04371	-0.88266	-0.13875	-1.39461	0.03098	-1.09168	-0.13144	-1.37961	0.04248	-0.83982	0.04076	-1.3039
0.04747	-0.88163	-0.13739	-1.37706	0.02894	-1.05428	-0.1379	-1.37706	0.04037	-0.85792	0.03812	-1.31421
0.05153	-0.88487	-0.13607	-1.35535	0.02737	-1.02045	-0.14418	-1.38069	0.0382	-0.88143	0.03521	-1.32211
0.05576	-0.89134	-0.13486	-1.3303	0.02637	-0.99111	-0.1502	-1.39101	0.03597	-0.90962	0.0322	-1.32706
0.05997	-0.89998	-0.13382	-1.30286	0.02605	-0.96691	-0.15586	-1.40821	0.03369	-0.94156	0.02928	-1.32862
0.06399	-0.90982	-0.13301	-1.27409	0.02644	-0.94827	-0.16111	-1.43215	0.03136	-0.97621	0.02662	-1.32654
0.06764	-0.92004	-0.13247	-1.24511	0.02757	-0.93537	-0.1659	-1.46235	0.02904	-1.01239	0.02439	-1.3207
0.07075	-0.92997	-0.13225	-1.21703	0.02941	-0.92812	-0.17017	-1.49805	0.02675	-1.04891	0.02272	-1.31117
0.07317	-0.93918	-0.1324	-1.19092	0.03189	-0.92625	-0.17389	-1.53818	0.02458	-1.08453	0.02173	-1.29814
0.07477	-0.94744	-0.13292	-1.1678	0.0349	-0.92928	-0.17703	-1.58148	0.02258	-1.11808	0.02149	-1.28195
0.07545	-0.95475	-0.13383	-1.14852	0.0383	-0.93664	-0.17956	-1.62651	0.02084	-1.14845	0.02202	-1.26308
0.07515	-0.9613	-0.13513	-1.1338	0.04191	-0.94764	-0.18145	-1.67174	0.01942	-1.17467	0.02332	-1.24206
0.07387	-0.96745	-0.13681	-1.12418	0.04554	-0.96158	-0.18268	-1.71563	0.0184	-1.1959	0.02532	-1.21951
0.07161	-0.97367	-0.13882	-1.11997	0.04899	-0.97778	-0.18321	-1.7567	0.01782	-1.2115	0.02794	-1.19605
0.06844	-0.98052	-0.14111	-1.12127	0.05206	-0.99562	-0.18303	-1.79356	0.01773	-1.22103	0.03104	-1.17231
0.06446	-0.98854	-0.14363	-1.12797	0.05458	-1.01454	-0.18211	-1.82504	0.01815	-1.22426	0.03449	-1.14892
0.05981	-0.99827	-0.1463	-1.13974	0.05639	-1.03411	-0.18044	-1.85017	0.01905	-1.22118	0.0381	-1.12642
0.05464	-1.01015	-0.14902	-1.15602	0.05739	-1.05398	-0.17803	-1.86823	0.02041	-1.21199	0.04171	-1.10532
0.04914	-1.02452	-0.1517	-1.1761	0.05749	-1.07391	-0.17488	-1.87878	0.02217	-1.19709	0.04514	-1.08605
0.04349	-1.04154	-0.15423	-1.1991	0.0567	-1.09372	-0.17103	-1.88163	0.02424	-1.17708	0.04822	-1.06896
0.0379	-1.06124	-0.15652	-1.22401	0.05504	-1.11326	-0.16653	-1.87685	0.02654	-1.15271	0.05082	-1.05429
0.03254	-1.08346	-0.15847	-1.24976	0.0526	-1.13241	-0.16146	-1.8647	0.02893	-1.12486	0.05282	-1.04222
0.0276	-1.10791	-0.15999	-1.27522	0.04952	-1.15102	-0.15592	-1.84563	0.03131	-1.0945	0.05413	-1.03285
0.02324	-1.13412	-0.16099	-1.29929	0.04596	-1.16886	-0.15003	-1.8202	0.03356	-1.0627	0.05469	-1.02619
0.01958	-1.16157	-0.16141	-1.3209	0.04212	-1.18563	-0.14391	-1.78905	0.03557	-1.03052	0.0545	-1.02218
0.01672	-1.18961	-0.1612	-1.33911	0.03821	-1.20092	-0.13773	-1.75284	0.03725	-0.99904	0.05357	-1.02067
0.01474	-1.21759	-0.16035	-1.3531	0.03446	-1.21425	-0.13163	-1.71219	0.03854	-0.96929	0.05196	-1.02146
0.01365	-1.24485	-0.15883	-1.36224	0.03105	-1.22501	-0.12579	-1.66769	0.03938	-0.94222	0.04975	-1.02427
0.01347	-1.27074	-0.15667	-1.36611	0.02818	-1.23256	-0.12034	-1.61983	0.03979	-0.9187	0.04707	-1.02877
0.01413	-1.29471	-0.1539	-1.36452	0.02599	-1.23623	-0.11543	-1.56901	0.03978	-0.89946	0.04405	-1.03454
0.01558	-1.31627	-0.15058	-1.35751	0.0246	-1.23536	-0.11118	-1.51555	0.03942	-0.88507	0.04082	-1.04115
0.0177	-1.33502	-0.14678	-1.34538	0.02405	-1.22939	-0.10767	-1.45969	0.0388	-0.87597	0.03755	-1.04809
0.02038	-1.35067	-0.14258	-1.32865	0.02438	-1.21789	-0.10497	-1.4016	0.03804	-0.87241	0.03438	-1.05483
0.02346	-1.36304	-0.13807	-1.30806	0.02554	-1.20063	-0.10309	-1.34147	0.03727	-0.87446	0.03147	-1.06084
0.0268	-1.37202	-0.13335	-1.28451	0.02746	-1.1776	-0.10204	-1.27949	0.03664	-0.88203	0.02892	-1.06556
0.03022	-1.37757	-0.12853	-1.25906	0.03003	-1.14908	-0.10176	-1.2159	0.03629	-0.89486	0.02686	-1.06852
0.03357	-1.37972	-0.12371	-1.23285	0.03309	-1.11562	-0.10217	-1.15105	0.03636	-0.91255	0.02535	-1.06926
0.0367	-1.37854	-0.11898	-1.20705	0.03649	-1.07808	-0.10318	-1.08543	0.03696	-0.93455	0.02445	-1.06743
0.03946	-1.37411	-0.11443	-1.18282	0.04006	-1.03755	-0.10467	-1.01964	0.03819	-0.9602	0.02419	-1.06281
0.04173	-1.36651	-0.11014	-1.16124	0.04362	-0.99539	-0.1065	-0.95446	0.0401	-0.98876	0.02455	-1.05533
0.04342	-1.35585	-0.10619	-1.1433	0.04703	-0.95309	-0.10854	-0.89082	0.04271	-1.01943	0.0255	-1.04507
0.04447	-1.34221	-0.10263	-1.12979	0.05013	-0.91226	-0.11066	-0.82977	0.046	-1.05137	0.02697	-1.03232
0.04482	-1.32567	-0.0995	-1.12133	0.05283	-0.87451	-0.11276	-0.77244	0.0499	-1.08376	0.02887	-1.01755
0.04448	-1.30634	-0.09684	-1.11829	0.05502	-0.84137	-0.11473	-0.72006	0.05431	-1.11577	0.0311	-1.00143
0.04347	-1.28432	-0.09467	-1.12082	0.05666	-0.81423	-0.1165	-0.67382	0.05909	-1.14666	0.03354	-0.98476
0.04184	-1.25976	-0.09301	-1.12885	0.05773	-0.7942	-0.11805	-0.63489	0.06407	-1.17574	0.03606	-0.96853
0.03967	-1.23287	-0.09185	-1.14207	0.05822	-0.7821	-0.11934	-0.60432	0.06908	-1.20245	0.03854	-0.95377
0.03707	-1.20391	-0.09118	-1.15997	0.05816	-0.77837	-0.1204	-0.583	0.07393	-1.22631	0.04086	-0.9416
0.03415	-1.17321	-0.09098	-1.18187	0.0576	-0.78307	-0.12127	-0.57161	0.07843	-1.24698	0.04291	-0.93308
0.03106	-1.14121	-0.09123	-1.20698	0.0566	-0.79585	-0.12201	-0.57059	0.0824	-1.26427	0.04461	-0.92921
0.02792	-1.10839	-0.09189	-1.23441	0.0552	-0.81598	-0.12269	-0.58011	0.08571	-1.27809	0.04588	-0.93081
0.02489	-1.07536	-0.09292	-1.26323	0.05349	-0.84237	-0.12337	-0.60005	0.08824	-1.28852	0.04668	-0.93851
0.02209	-1.04274	-0.09425	-1.29253	0.05151	-0.87368	-0.12415	-0.63001	0.0899	-1.29573	0.04699	-0.95267
0.01965	-1.01121	-0.09585	-1.32144	0.04931	-0.90832	-0.12509	-0.66933	0.09066	-1.30002	0.0468	-0.97333
0.01768	-0.98146	-0.09765	-1.34918	0.04695	-0.94462	-0.12623	-0.71709	0.09054	-1.30176	0.04616	-1.0002
0.01625	-0.95417	-0.09958	-1.37508	0.04447	-0.98086	-0.12761	-0.7722	0.08957	-1.30141	0.04511	-1.03265
0.01545	-0.92995	-0.10158	-1.39859	0.04189	-1.01543	-0.12924	-0.83341	0.08785	-1.29947	0.04371	-1.0697
0.01529	-0.90935	-0.10359	-1.4193	0.03924	-1.04684	-0.13111	-0.89935	0.0855	-1.29647	0.04205	-1.11011
0.01579	-0.89279	-0.10556	-1.43695	0.03656	-1.07386	-0.13318	-0.9686	0.08268	-1.29293	0.04023	-1.15237
0.01692	-0.88057	-0.10742	-1.45138	0.03389	-1.09555	-0.13539	-1.03974	0.07954	-1.28936	0.03833	-1.19479
0.01866	-0.87281	-0.10914	-1.46256	0.03127	-1.11132	-0.13767	-1.11137	0.07626	-1.28624	0.03644	-1.23559
0.02094	-0.86952	-0.11069	-1.47055	0.02875	-1.12089	-0.13995	-1.18215	0.07301	-1.28398	0.03465	-1.27301
0.02368	-0.8705	-0.11204	-1.47545	0.0264	-1.12438	-0.14214	-1.25085	0.06994	-1.28292	0.03303	-1.30533
0.02679	-0.87546	-0.11321	-1.47741	0.02432	-1.12219	-0.14415	-1.31633	0.06719	-1.28331	0.03163	-1.33105
0.03017	-0.88393	-0.11419	-1.47661	0.02258	-1.115	-0.14592	-1.37755	0.06485	-1.28533	0.03051	-1.3489
0.03373	-0.8954	-0.11504	-1.47318	0.02131	-1.10371	-0.14739	-1.43363	0.06301	-1.28907	0.02966	-1.35794
0.03736	-0.90924	-0.1158	-1.46727	0.0206	-1.08935	-0.14852	-1.48376	0.06169	-1.2945	0.02911	-1.35764
0.04097	-0.92483	-0.11653	-1.45898	0.02057	-1.07303	-0.14929	-1.52724	0.06089	-1.30155	0.02882	-1.34783
0.04448	-0.94154	-0.11732	-1.44837	0.02132	-1.05583	-0.14972	-1.56349	0.06057	-1.31004	0.02876	-1.32879
0.04781	-0.95878	-0.11825	-1.43549	0.02293	-1.03878	-0.14982	-1.59201	0.06065	-1.31976	0.0289	-1.30119
0.05092	-0.97605	-0.11941	-1.42036	0.02547	-1.02275	-0.14965	-1.61238	0.06105	-1.3304	0.02918	-1.26604
0.05375	-0.99291	-0.12089	-1.40298	0.02897	-1.00845	-0.14925	-1.6243	0.06164	-1.34167	0.02954	-1.22467
0.05628	-1.00906	-0.12276	-1.3834	0.03342	-0.9964	-0.14869	-1.62757	0.0623	-1.3532	0.02992	-1.17864
0.05849	-1.02431	-0.1251	-1.36167	0.0388	-0.98688	-0.14803	-1.62214	0.0629	-1.36465	0.03027	-1.12967
0.06038	-1.03857	-0.12795	-1.3379	0.04501	-0.97999	-0.14735	-1.60807	0.06331	-1.37566	0.03053	-1.07949
0.06195	-1.05188	-0.13134	-1.31228	0.05195	-0.97567	-0.14667	-1.58565	0.06344	-1.38588	0.03068	-1.02986
0.0632	-1.06434	-0.13527	-1.28505	0.05944	-0.97369	-0.14604	-1.55532	0.0632	-1.39499	0.03067	-0.98238
0.06416	-1.07616	-0.13972	-1.25654	0.0673	-0.97376	-0.14548	-1.51777	0.06252	-1.40269	0.0305	-0.93848
0.06484	-1.08755	-0.14463	-1.22715	0.07531	-0.97552	-0.14496	-1.47391	0.06138	-1.40873	0.03015	-0.89935
0.06525	-1.09877	-0.14991	-1.19735	0.08324	-0.97863	-0.14447	-1.4249	0.05979	-1.41285	0.02964	-0.86591
0.06542	-1.11007	-0.15546	-1.16767	0.09084	-0.98281	-0.14395	-1.37213	0.05778	-1.41488	0.02896	-0.83877
0.06536	-1.12166	-0.16115	-1.13864	0.09786	-0.98785	-0.14334	-1.31717	0.05542	-1.41464	0.02814	-0.81823
0.06509	-1.13372	-0.16682	-1.11084	0.10408	-0.99367	-0.14257	-1.26178	0.0528	-1.41201	0.02721	-0.80433
0.0646	-1.14637	-0.17233	-1.0848	0.10928	-1.00029	-0.14156	-1.20783	0.05002	-1.40691	0.02617	-0.79685
0.06391	-1.15966	-0.17752	-1.06103	0.11329	-1.00785	-0.14023	-1.15723	0.04722	-1.39927	0.02505	-0.79535
0.06304	-1.1736	-0.18224	-1.03994	0.11595	-1.01658	-0.13852	-1.11185	0.04452	-1.38907	0.02387	-0.79928
0.06198	-1.18812	-0.18635	-1.02189	0.11716	-1.02677	-0.1364	-1.07344	0.04206	-1.37631	0.02264	-0.80795
0.06076	-1.2031	-0.18972	-1.00711	0.11687	-1.03873	-0.13382	-1.04356	0.03994	-1.36103	0.02136	-0.82067
0.05938	-1.21841	-0.19226	-0.99573	0.11506	-1.05274	-0.13081	-1.02348	0.03829	-1.34329	0.02005	-0.83674
0.05786	-1.23386	-0.1939	-0.98776	0.11177	-1.06899	-0.1274	-1.01408	0.03717	-1.32322	0.0187	-0.85551
0.05622	-1.24925	-0.1946	-0.9831	0.10707	-1.08755	-0.12365	-1.01586	0.03666	-1.30095	0.01732	-0.87642
0.05448	-1.2644	-0.19437	-0.98157	0.10107	-1.10833	-0.11967	-1.02882	0.03677	-1.27667	0.01591	-0.89901
0.05267	-1.27909	-0.19323	-0.9829	0.09393	-1.13105	-0.11557	-1.05252	0.03751	-1.25061	0.01448	-0.92292
0.05081	-1.29312	-0.19124	-0.98675	0.08581	-1.15522	-0.11151	-1.086	0.03885	-1.22305	0.01304	-0.94787
0.04893	-1.30631	-0.18848	-0.99276	0.07692	-1.18015	-0.10764	-1.1279	0.04073	-1.1943	0.01162	-0.97369
0.04705	-1.31844	-0.18507	-1.00056	0.06745	-1.20498	-0.10412	-1.17646	0.04306	-1.16473	0.01026	-1.00023
0.04519	-1.32932	-0.18112	-1.00976	0.05762	-1.2287	-0.10113	-1.22962	0.04575	-1.13475	0.00899	-1.02737
0.04336	-1.33872	-0.17678	-1.02002	0.04766	-1.25025	-0.09881	-1.28512	0.04867	-1.10479	0.00786	-1.05501
0.04158	-1.3464	-0.17217	-1.03104	0.03775	-1.26849	-0.09729	-1.34061	0.0517	-1.0753	0.00694	-1.08298
0.03986	-1.3521	-0.16743	-1.04255	0.02812	-1.28238	-0.09669	-1.39375	0.05471	-1.04678	0.00629	-1.11106
0.03818	-1.35552	-0.16269	-1.05434	0.01893	-1.29098	-0.09708	-1.44235	0.05757	-1.0197	0.00598	-1.139
0.03656	-1.35637	-0.15804	-1.06624	0.01036	-1.29353	-0.0985	-1.48449	0.06017	-0.99452	0.00607	-1.16642
0.03496	-1.35432	-0.1536	-1.07812	0.00255	-1.28955	-0.10096	-1.51857	0.06241	-0.97168	0.00662	-1.19293
0.03339	-1.34906	-0.14942	-1.08986	-0.00436	-1.27885	-0.1044	-1.54342	0.0642	-0.95156	0.00766	-1.21804
0.03183	-1.34032	-0.14556	-1.10138	-0.01029	-1.26157	-0.10877	-1.55836	0.06549	-0.93451	0.00924	-1.24128
0.03027	-1.32783	-0.14206	-1.11254	-0.01515	-1.2382	-0.11395	-1.56319	0.06623	-0.92078	0.01135	-1.26216
0.0287	-1.31145	-0.13891	-1.12324	-0.01889	-1.20956	-0.11981	-1.55823	0.06641	-0.91054	0.01399	-1.28022
0.02712	-1.2911	-0.13612	-1.13329	-0.02149	-1.17677	-0.12618	-1.54425	0.06604	-0.90388	0.01713	-1.2951
0.02554	-1.26683	-0.13367	-1.14249	-0.02296	-1.14121	-0.13289	-1.52243	0.06515	-0.90078	0.0207	-1.3065
0.02397	-1.23881	-0.13152	-1.1506	-0.02331	-1.10445	-0.13975	-1.4943	0.06379	-0.90114	0.02463	-1.31429
0.02244	-1.20738	-0.12964	-1.15733	-0.02261	-1.06813	-0.14656	-1.4616	0.06202	-0.90477	0.02882	-1.31844
0.02098	-1.17301	-0.12799	-1.16238	-0.02093	-1.03393	-0.15314	-1.42623	0.05992	-0.91138	0.03317	-1.31909
0.01965	-1.13631	-0.12654	-1.16543	-0.01837	-1.00342	-0.1593	-1.3901	0.05757	-0.92063	0.03754	-1.3165
0.01848	-1.09801	-0.12526	-1.16618	-0.01505	-0.97802	-0.16486	-1.35505	0.05504	-0.93214	0.04183	-1.31108
0.01754	-1.05894	-0.12412	-1.16437	-0.0111	-0.95888	-0.16968	-1.32272	0.05242	-0.94548	0.04591	-1.3033
0.01689	-1.01997	-0.12311	-1.15979	-0.00667	-0.94683	-0.17363	-1.29453	0.04979	-0.96024	0.04966	-1.29374
0.01658	-0.98198	-0.12223	-1.15233	-0.00191	-0.94235	-0.17658	-1.27155	0.04721	-0.97601	0.053	-1.28296
0.01667	-0.94581	-0.1215	-1.14201	0.00303	-0.94553	-0.17846	-1.25451	0.04472	-0.99241	0.05584	-1.27154
0.01721	-0.91222	-0.12094	-1.12893	0.008	-0.95607	-0.17921	-1.24375	0.04238	-1.00913	0.05812	-1.25998
0.01824	-0.88184	-0.12056	-1.11337	0.01288	-0.97332	-0.17878	-1.23927	0.04022	-1.02593	0.0598	-1.24872
0.01976	-0.85512	-0.12042	-1.09572	0.01754	-0.99631	-0.17717	-1.24068	0.03825	-1.04262	0.06088	-1.23807
0.0218	-0.83233	-0.12055	-1.07652	0.02188	-1.02383	-0.1744	-1.24735	0.03647	-1.05913	0.06136	-1.2282
0.02434	-0.81349	-0.12099	-1.05639	0.02585	-1.05452	-0.17051	-1.25838	0.03489	-1.07546	0.06127	-1.21915
0.02735	-0.79845	-0.12178	-1.03607	0.02939	-1.08694	-0.16556	-1.27271	0.0335	-1.09166	0.06065	-1.21084
0.03079	-0.78682	-0.12296	-1.01631	0.03249	-1.11968	-0.15964	-1.28918	0.03228	-1.10786	0.05957	-1.20305
0.03459	-0.77805	-0.12455	-0.99791	0.03517	-1.15148	-0.15288	-1.30664	0.03121	-1.12424	0.05808	-1.19547
0.03869	-0.77144	-0.12657	-0.98161	0.03746	-1.18124	-0.1454	-1.32394	0.03029	-1.14097	0.05626	-1.18776
0.04299	-0.76622	-0.12902	-0.96809	0.03942	-1.20817	-0.13735	-1.34007	0.0295	-1.15825	0.05416	-1.17952
0.0474	-0.76157	-0.13189	-0.9579	0.04113	-1.23177	-0.12892	-1.35417	0.02883	-1.17621	0.05187	-1.17041
0.05182	-0.75674	-0.13516	-0.95146	0.04267	-1.25191	-0.12028	-1.36553	0.02827	-1.19493	0.04942	-1.16014
0.05615	-0.75102	-0.1388	-0.94899	0.04413	-1.26878	-0.11164	-1.37369	0.02784	-1.21443	0.04687	-1.14849
0.06028	-0.74389	-0.14274	-0.95053	0.04558	-1.28289	-0.10319	-1.37833	0.02752	-1.23461	0.04426	-1.1354
0.06412	-0.73501	-0.14692	-0.9559	0.04708	-1.29504	-0.09514	-1.37938	0.02733	-1.25526	0.04161	-1.12092
0.06759	-0.72425	-0.15127	-0.96472	0.04869	-1.30618	-0.08768	-1.3769	0.02729	-1.27604	0.03895	-1.10527
0.07061	-0.71175	-0.1557	-0.97646	0.05041	-1.31741	-0.081	-1.37112	0.02739	-1.29651	0.03631	-1.08879
0.07311	-0.69787	-0.16011	-0.99038	0.05225	-1.32983	-0.07527	-1.36235	0.02766	-1.31611	0.0337	-1.07195
0.07505	-0.68319	-0.16442	-1.00568	0.05417	-1.34444	-0.07063	-1.35101	0.02809	-1.33418	0.03114	-1.05533
0.0764	-0.66851	-0.16852	-1.02145	0.05609	-1.3621	-0.06718	-1.33753	0.02869	-1.35002	0.02865	-1.03954
0.07714	-0.65474	-0.17232	-1.03677	0.05795	-1.38338	-0.06502	-1.32236	0.02945	-1.36285	0.02628	-1.02524
0.07728	-0.64288	-0.17574	-1.05077	0.05963	-1.40853	-0.06417	-1.30596	0.03037	-1.37191	0.02406	-1.01306
0.07682	-0.63397	-0.17871	-1.06265	0.06102	-1.43745	-0.06463	-1.28873	0.03143	-1.37649	0.02204	-1.00355
0.0758	-0.62899	-0.18115	-1.07174	0.06201	-1.46964	-0.06635	-1.27103	0.0326	-1.37593	0.02027	-0.99716
0.07427	-0.6288	-0.18303	-1.07754	0.06248	-1.50423	-0.06925	-1.2532	0.03386	-1.36968	0.0188	-0.99423
0.07228	-0.63409	-0.18431	-1.07975	0.06236	-1.54001	-0.07319	-1.23549	0.03517	-1.35736	0.0177	-0.99488
0.0699	-0.64534	-0.185	-1.0783	0.06157	-1.57549	-0.07802	-1.21816	0.03651	-1.33875	0.01702	-0.99912
0.06721	-0.66277	-0.1851	-1.07333	0.06009	-1.60899	-0.08354	-1.20139	0.03784	-1.31382	0.01681	-1.00673
0.0643	-0.68635	-0.18466	-1.06519	0.05791	-1.63873	-0.08955	-1.18536	0.03913	-1.28278	0.01708	-1.01734
0.06123	-0.71577	-0.18373	-1.05444	0.05508	-1.66295	-0.09582	-1.17022	0.04035	-1.24601	0.01787	-1.03042
0.05811	-0.75047	-0.18238	-1.04179	0.05168	-1.68003	-0.10213	-1.1561	0.04148	-1.20416	0.01916	-1.04534
0.05502	-0.78967	-0.18071	-1.02807	0.04783	-1.68857	-0.10826	-1.14314	0.0425	-1.15803	0.02093	-1.06134
0.05204	-0.83241	-0.17883	-1.01417	0.04368	-1.68751	-0.11402	-1.13145	0.04339	-1.10863	0.02311	-1.07764
0.04925	-0.87764	-0.17684	-1.00103	0.03939	-1.6762	-0.11922	-1.12112	0.04413	-1.05711	0.02563	-1.09344
0.04671	-0.92422	-0.17486	-0.98952	0.03516	-1.65445	-0.12373	-1.11222	0.04474	-1.0047	0.02838	-1.10798
0.04448	-0.97103	-0.17301	-0.98043	0.03117	-1.62258	-0.12744	-1.10479	0.04519	-0.95274	0.03126	-1.12056
0.0426	-1.01698	-0.17139	-0.97445	0.02759	-1.58136	-0.13029	-1.09883	0.04549	-0.90257	0.03412	-1.1306
0.0411	-1.06112	-0.17011	-0.97207	0.02458	-1.53206	-0.13227	-1.09429	0.04563	-0.85551	0.03682	-1.13763
0.04	-1.10262	-0.16924	-0.97359	0.02226	-1.47632	-0.13339	-1.09108	0.0456	-0.81283	0.03923	-1.14137
0.03929	-1.14084	-0.16883	-0.97913	0.02073	-1.41611	-0.13372	-1.08904	0.04539	-0.77566	0.04122	-1.14167
0.03897	-1.17531	-0.16893	-0.98856	0.02003	-1.35358	-0.13337	-1.08798	0.04499	-0.74502	0.04267	-1.13855
0.039	-1.20578	-0.16953	-1.00159	0.02016	-1.29102	-0.13247	-1.08767	0.04437	-0.72173	0.04349	-1.13221
0.03935	-1.23213	-0.17062	-1.01774	0.02106	-1.23068	-0.13116	-1.08784	0.04351	-0.70644	0.04361	-1.12297
0.03997	-1.25444	-0.17214	-1.03638	0.02265	-1.17468	-0.12962	-1.08824	0.04238	-0.69955	0.04301	-1.11129
0.0408	-1.2729	-0.17403	-1.05678	0.0248	-1.12488	-0.12802	-1.08859	0.04097	-0.70125	0.04168	-1.09775
0.04179	-1.28777	-0.17619	-1.07814	0.02736	-1.08284	-0.12652	-1.08867	0.03924	-0.71152	0.03967	-1.08298
0.04287	-1.29939	-0.17851	-1.09967	0.03015	-1.04971	-0.12527	-1.08831	0.03719	-0.73008	0.03703	-1.06768
0.044	-1.30812	-0.18085	-1.12058	0.033	-1.02619	-0.12441	-1.0874	0.03482	-0.75647	0.03388	-1.05256
0.04511	-1.31428	-0.18309	-1.14019	0.03574	-1.01254	-0.12403	-1.0859	0.03212	-0.79003	0.03034	-1.0383
0.04618	-1.31818	-0.18511	-1.15789	0.03822	-1.00857	-0.12421	-1.08387	0.02913	-0.82993	0.02655	-1.02557
0.04716	-1.32008	-0.18678	-1.17323	0.04031	-1.01369	-0.12498	-1.08147	0.02589	-0.8752	0.02267	-1.01496
0.04803	-1.32018	-0.188	-1.18591	0.04194	-1.02695	-0.12634	-1.0789	0.02246	-0.92474	0.01885	-1.00697
0.04879	-1.31863	-0.18869	-1.19576	0.04304	-1.04716	-0.12824	-1.07647	0.01892	-0.9774	0.01525	-1.002
0.04942	-1.31553	-0.18878	-1.2028	0.04363	-1.07291	-0.13062	-1.07452	0.01538	-1.03193	0.01201	-1.00032
0.04993	-1.31099	-0.18826	-1.20717	0.04373	-1.10274	-0.13338	-1.0734	0.01194	-1.08711	0.00926	-1.00206
0.05034	-1.30507	-0.18712	-1.20914	0.04343	-1.13517	-0.1364	-1.07349	0.00871	-1.14168	0.00709	-1.00723
0.05064	-1.29787	-0.1854	-1.20905	0.04283	-1.16882	-0.13954	-1.07511	0.00582	-1.19445	0.00558	-1.01569
0.05087	-1.28954	-0.18318	-1.20731	0.04207	-1.20243	-0.14266	-1.07854	0.00338	-1.24429	0.00478	-1.02713
0.05101	-1.28024	-0.18054	-1.20436	0.04128	-1.23498	-0.14561	-1.08397	0.0015	-1.29014	0.0047	-1.04116
0.05109	-1.27024	-0.1776	-1.20062	0.04061	-1.26565	-0.14827	-1.09147	0.000266424	-1.33107	0.00533	-1.05722
0.05108	-1.25984	-0.17451	-1.19647	0.0402	-1.29388	-0.15051	-1.10104	-0.000263357	-1.36626	0.00662	-1.07467
0.05098	-1.24941	-0.1714	-1.19221	0.04014	-1.31933	-0.15226	-1.11253	-5.40123e-05	-1.39507	0.00852	-1.0928
0.05076	-1.23936	-0.16843	-1.1881	0.04052	-1.34184	-0.15343	-1.12568	0.00089441	-1.41699	0.01094	-1.11083
0.05039	-1.23012	-0.16574	-1.18428	0.04139	-1.3614	-0.154	-1.14015	0.00255	-1.43167	0.01377	-1.12797
0.04983	-1.2221	-0.16345	-1.18081	0.04275	-1.37811	-0.15396	-1.15549	0.00483	-1.43898	0.01692	-1.14343
0.04902	-1.21571	-0.16168	-1.17767	0.04456	-1.39208	-0.15335	-1.1712	0.00765	-1.43891	0.02025	-1.1565
0.04793	-1.21126	-0.16051	-1.17477	0.04674	-1.40338	-0.15223	-1.18677	0.01088	-1.43166	0.02367	-1.16652
0.04649	-1.20898	-0.15999	-1.17198	0.04919	-1.41203	-0.15067	-1.20166	0.01435	-1.41759	0.02704	-1.17296
0.04469	-1.20898	-0.16014	-1.16916	0.05177	-1.41789	-0.1488	-1.21539	0.01791	-1.39721	0.03025	-1.17548
0.04249	-1.21123	-0.16094	-1.16615	0.05434	-1.42071	-0.14674	-1.2275	0.02138	-1.37118	0.0332	-1.17386
0.03988	-1.21557	-0.16233	-1.16286	0.05674	-1.42006	-0.14461	-1.23762	0.0246	-1.34029	0.03578	-1.16811
0.03687	-1.22169	-0.16423	-1.15921	0.05883	-1.41541	-0.14254	-1.24548	0.02742	-1.30543	0.03792	-1.15845
0.0335	-1.22914	-0.16652	-1.15522	0.06046	-1.40611	-0.14067	-1.25089	0.0297	-1.26756	0.03952	-1.14528
0.02981	-1.23736	-0.16905	-1.15098	0.06155	-1.39146	-0.13911	-1.25378	0.03135	-1.22772	0.04054	-1.12923
0.02588	-1.24573	-0.17169	-1.14663	0.06202	-1.37079	-0.13793	-1.25415	0.0323	-1.18694	0.04092	-1.11106
0.02181	-1.25356	-0.17424	-1.14242	0.06183	-1.34352	-0.13722	-1.25209	0.03253	-1.14627	0.04062	-1.09172
0.01771	-1.26017	-0.17656	-1.13863	0.061	-1.30921	-0.13699	-1.24776	0.03205	-1.10674	0.03964	-1.0722
0.01369	-1.26489	-0.17847	-1.13559	0.05957	-1.2677	-0.13727	-1.24136	0.03091	-1.06927	0.03797	-1.05359
0.00989	-1.26716	-0.17982	-1.13361	0.05764	-1.21907	-0.13803	-1.2331	0.02921	-1.03474	0.03565	-1.03694
0.00642	-1.26649	-0.18049	-1.13302	0.05531	-1.16378	-0.1392	-1.22322	0.02706	-1.0039	0.03272	-1.02325
0.00342	-1.26258	-0.18038	-1.13407	0.05273	-1.10265	-0.14073	-1.21194	0.02459	-0.97735	0.02926	-1.01339
0.000962015	-1.25523	-0.17942	-1.13694	0.05006	-1.03685	-0.1425	-1.19946	0.02197	-0.95557	0.02535	-1.00808
-0.000857803	-1.24447	-0.17757	-1.14172	0.04745	-0.9679	-0.14441	-1.18594	0.01935	-0.93887	0.02111	-1.0078
-0.00199	-1.23045	-0.17484	-1.14837	0.04506	-0.89764	-0.14634	-1.17153	0.01687	-0.92738	0.01669	-1.0128
-0.00242	-1.21353	-0.17126	-1.15675	0.04302	-0.8281	-0.14817	-1.15634	0.01468	-0.92108	0.01224	-1.02307
-0.00214	-1.19419	-0.16691	-1.16661	0.04144	-0.76148	-0.14978	-1.14049	0.01287	-0.9198	0.00792	-1.0383
-0.0012	-1.17302	-0.16189	-1.17758	0.04041	-0.70001	-0.15108	-1.12406	0.01155	-0.92321	0.00391	-1.05793
0.000328667	-1.15073	-0.15633	-1.18921	0.03998	-0.64584	-0.15198	-1.10718	0.01075	-0.93086	0.000397876	-1.08116
0.00236	-1.12807	-0.15038	-1.20104	0.04016	-0.60094	-0.15242	-1.08999	0.0105	-0.94217	-0.00246	-1.107
0.00477	-1.10578	-0.14422	-1.21255	0.04094	-0.567	-0.15238	-1.07268	0.01078	-0.95652	-0.0045	-1.13428
0.00745	-1.08462	-0.13801	-1.22328	0.04226	-0.54531	-0.15185	-1.05547	0.01154	-0.9732	-0.00559	-1.16176
0.01025	-1.06525	-0.13193	-1.23283	0.04406	-0.53671	-0.15085	-1.03866	0.01272	-0.99149	-0.00563	-1.18816
0.01306	-1.04828	-0.12615	-1.24088	0.04625	-0.54154	-0.14941	-1.02257	0.01423	-1.01069	-0.00457	-1.21225
0.01574	-1.03419	-0.12084	-1.24727	0.04872	-0.55958	-0.14761	-1.00757	0.01596	-1.03013	-0.00237	-1.2329
0.0182	-1.02333	-0.11614	-1.25195	0.05137	-0.59011	-0.14553	-0.99407	0.0178	-1.04921	0.000935888	-1.24914
0.02035	-1.01593	-0.11217	-1.25505	0.05411	-0.63188	-0.14325	-0.98246	0.01965	-1.06742	0.00527	-1.26023
0.02214	-1.01207	-0.10904	-1.25684	0.05685	-0.68321	-0.14086	-0.97313	0.02141	-1.08438	0.01053	-1.26568
0.02352	-1.01169	-0.10679	-1.25774	0.05953	-0.74205	-0.13845	-0.96639	0.023	-1.09982	0.01653	-1.26526
0.0245	-1.01461	-0.10549	-1.25824	0.06208	-0.80609	-0.1361	-0.96251	0.02436	-1.11363	0.02309	-1.25905
0.02509	-1.02055	-0.10514	-1.25892	0.06449	-0.87286	-0.13387	-0.96165	0.02544	-1.12584	0.02999	-1.2474
0.02531	-1.02912	-0.10572	-1.26038	0.06673	-0.93986	-0.13182	-0.96385	0.02623	-1.13659	0.03698	-1.23093
0.02522	-1.03989	-0.10718	-1.26317	0.06883	-1.00466	-0.12996	-0.96905	0.02672	-1.14618	0.04382	-1.21047
0.02487	-1.05234	-0.10945	-1.26777	0.07081	-1.06502	-0.12831	-0.97705	0.02695	-1.15497	0.05028	-1.18701
0.02432	-1.06597	-0.11246	-1.27452	0.07268	-1.119	-0.12684	-0.98751	0.02695	-1.16343	0.05613	-1.16169
0.02362	-1.08025	-0.11608	-1.28361	0.07449	-1.16499	-0.12552	-1.00002	0.02676	-1.17205	0.0612	-1.13567
0.02279	-1.09469	-0.1202	-1.29503	0.07626	-1.20183	-0.12432	-1.01408	0.02646	-1.18132	0.06532	-1.11013
0.02188	-1.10883	-0.1247	-1.30853	0.07801	-1.22879	-0.12316	-1.02914	0.0261	-1.19171	0.06839	-1.08618
0.02087	-1.12225	-0.12944	-1.32371	0.07976	-1.24562	-0.122	-1.04463	0.02574	-1.2036	0.07037	-1.06479
0.01975	-1.13462	-0.13429	-1.33993	0.0815	-1.25248	-0.12077	-1.06001	0.02543	-1.21728	0.07126	-1.04679
0.01849	-1.14569	-0.13915	-1.35642	0.08321	-1.24998	-0.11943	-1.07482	0.02524	-1.23288	0.07111	-1.03282
0.01703	-1.15526	-0.14387	-1.37232	0.08485	-1.23902	-0.11795	-1.08867	0.0252	-1.25036	0.07002	-1.02327
0.01532	-1.16325	-0.14838	-1.3867	0.08638	-1.22083	-0.1163	-1.1013	0.02533	-1.2695	0.06813	-1.01833
0.01328	-1.16966	-0.15258	-1.39866	0.08774	-1.19679	-0.11451	-1.11261	0.02566	-1.28989	0.0656	-1.01796
0.01086	-1.17455	-0.15639	-1.40738	0.08886	-1.16841	-0.11258	-1.1226	0.02621	-1.31095	0.06264	-1.02192
0.00801	-1.17807	-0.15976	-1.41221	0.0897	-1.13724	-0.11058	-1.13146	0.02697	-1.3319	0.05945	-1.02981
0.0047	-1.18041	-0.16264	-1.41269	0.0902	-1.10475	-0.10858	-1.13947	0.02795	-1.35184	0.05621	-1.04106
0.000913106	-1.18183	-0.16502	-1.40862	0.09033	-1.0723	-0.10666	-1.14702	0.02913	-1.36977	0.05312	-1.05503
-0.00331	-1.18258	-0.16687	-1.40007	0.09007	-1.04108	-0.10491	-1.15455	0.0305	-1.38464	0.05034	-1.071
-0.0079	-1.18296	-0.16819	-1.38739	0.08941	-1.01207	-0.10345	-1.16253	0.03206	-1.39539	0.048	-1.08827
-0.01276	-1.1832	-0.16899	-1.37123	0.08839	-0.98599	-0.10236	-1.17139	0.03378	-1.40106	0.0462	-1.10614
-0.01774	-1.18355	-0.16928	-1.35244	0.08706	-0.96335	-0.10174	-1.18149	0.03564	-1.40078	0.045	-1.12398
-0.02268	-1.18416	-0.16908	-1.33206	0.08547	-0.94438	-0.10166	-1.19309	0.03763	-1.39389	0.0444	-1.14125
-0.02736	-1.18515	-0.16842	-1.31125	0.08371	-0.92912	-0.10216	-1.20627	0.03969	-1.37995	0.04439	-1.15752
-0.03157	-1.18653	-0.1673	-1.2912	0.08186	-0.91744	-0.10327	-1.22097	0.04181	-1.35881	0.04493	-1.17247
-0.03508	-1.18824	-0.16576	-1.27303	0.08003	-0.90903	-0.10497	-1.23693	0.04393	-1.33062	0.04591	-1.18592
-0.03766	-1.19014	-0.16382	-1.25772	0.0783	-0.90351	-0.10722	-1.2537	0.04599	-1.29585	0.04726	-1.19778
-0.0391	-1.19201	-0.16148	-1.24605	0.07673	-0.90042	-0.10994	-1.2707	0.04793	-1.25529	0.04884	-1.20807
-0.03922	-1.19356	-0.15878	-1.23848	0.0754	-0.89931	-0.11302	-1.28718	0.04969	-1.21	0.05055	-1.21691
-0.03788	-1.19449	-0.15574	-1.23514	0.07431	-0.89973	-0.11632	-1.30234	0.05116	-1.16131	0.05227	-1.22444
-0.03497	-1.19448	-0.15237	-1.23581	0.07347	-0.90129	-0.11969	-1.31532	0.05229	-1.11074	0.05389	-1.23089
-0.03046	-1.19322	-0.14872	-1.23989	0.07285	-0.90368	-0.12296	-1.32529	0.05298	-1.05994	0.05532	-1.23646
-0.02437	-1.19047	-0.14481	-1.24645	0.07238	-0.90665	-0.12597	-1.33151	0.05317	-1.01062	0.0565	-1.24137
-0.0168	-1.1861	-0.1407	-1.25427	0.07195	-0.91005	-0.12854	-1.33337	0.05279	-0.96443	0.05736	-1.24581
-0.00788	-1.18008	-0.13644	-1.26192	0.07146	-0.91381	-0.13054	-1.33045	0.05179	-0.92292	0.05788	-1.24992
0.00217	-1.17254	-0.13211	-1.26783	0.07075	-0.91792	-0.13183	-1.32258	0.05016	-0.88745	0.05804	-1.25383
0.01309	-1.16377	-0.1278	-1.27044	0.0697	-0.9224	-0.13232	-1.30984	0.04791	-0.85909	0.05784	-1.2576
0.02459	-1.15422	-0.1236	-1.26825	0.06815	-0.92732	-0.13195	-1.29259	0.04507	-0.83863	0.05729	-1.26123
0.03634	-1.14451	-0.11962	-1.26	0.06596	-0.93274	-0.1307	-1.27143	0.04172	-0.82645	0.05642	-1.26472
0.04799	-1.13538	-0.11598	-1.24469	0.06305	-0.9387	-0.12859	-1.24725	0.03795	-0.8226	0.05527	-1.268
0.05921	-1.12768	-0.11281	-1.22173	0.05932	-0.94519	-0.12568	-1.22111	0.03391	-0.82671	0.05387	-1.27102
0.06967	-1.1223	-0.11023	-1.19096	0.05474	-0.95218	-0.12209	-1.19425	0.02973	-0.8381	0.05227	-1.27368
0.07907	-1.12014	-0.10836	-1.15271	0.04933	-0.95956	-0.11794	-1.16796	0.02561	-0.85578	0.05049	-1.27593
0.08714	-1.122	-0.1073	-1.10778	0.04314	-0.96716	-0.1134	-1.1436	0.02172	-0.8785	0.04859	-1.2777
0.09369	-1.12857	-0.10714	-1.05742	0.03629	-0.97478	-0.10866	-1.12245	0.01823	-0.90487	0.04661	-1.27896
0.09856	-1.1403	-0.10795	-1.00329	0.02892	-0.98218	-0.10389	-1.10565	0.01532	-0.9334	0.04458	-1.2797
0.10167	-1.15741	-0.10976	-0.94735	0.02123	-0.98908	-0.0993	-1.09418	0.01313	-0.96266	0.04258	-1.27993
0.103	-1.1798	-0.11258	-0.89177	0.01345	-0.99523	-0.09507	-1.08876	0.01178	-0.99126	0.04064	-1.2797
0.1026	-1.20702	-0.11637	-0.83882	0.00583	-1.00038	-0.09137	-1.08981	0.01133	-1.01804	0.03883	-1.27906
0.10057	-1.2383	-0.12106	-0.79072	-0.00138	-1.00435	-0.08833	-1.09746	0.0118	-1.04206	0.03723	-1.27806
0.09709	-1.27251	-0.12655	-0.74953	-0.0079	-1.00702	-0.08606	-1.1115	0.01318	-1.06269	0.0359	-1.27679
0.09236	-1.30822	-0.13269	-0.71702	-0.01351	-1.00835	-0.08464	-1.13143	0.01539	-1.07962	0.03492	-1.27527
0.08663	-1.34379	-0.13932	-0.6946	-0.01798	-1.00838	-0.0841	-1.15643	0.0183	-1.09288	0.03438	-1.27354
0.08016	-1.3774	-0.14624	-0.68319	-0.02115	-1.00728	-0.08442	-1.18548	0.02174	-1.1028	0.03435	-1.27159
0.07322	-1.40714	-0.15324	-0.68323	-0.02288	-1.00529	-0.08557	-1.21734	0.02553	-1.11001	0.0349	-1.26936
0.0661	-1.43119	-0.16011	-0.69461	-0.0231	-1.00273	-0.08746	-1.25067	0.02945	-1.11535	0.03608	-1.26677
0.05905	-1.44785	-0.16663	-0.7167	-0.0218	-0.99999	-0.08998	-1.28407	0.03325	-1.11981	0.03792	-1.26369
0.05231	-1.45569	-0.1726	-0.74839	-0.01903	-0.99749	-0.09301	-1.31617	0.03672	-1.12445	0.04041	-1.25993
0.04607	-1.45367	-0.17785	-0.78818	-0.01487	-0.99568	-0.0964	-1.34568	0.03965	-1.13033	0.04354	-1.25531
0.04051	-1.44118	-0.18223	-0.83423	-0.00949	-0.99495	-0.1	-1.37146	0.04186	-1.13841	0.04724	-1.24961
0.03572	-1.41814	-0.18562	-0.88451	-0.00307	-0.99566	-0.10366	-1.39258	0.04321	-1.14947	0.0514	-1.24262
0.03178	-1.38502	-0.18796	-0.93688	0.00414	-0.99809	-0.10723	-1.40836	0.04363	-1.16408	0.0559	-1.23414
0.02871	-1.34288	-0.18922	-0.98925	0.01191	-1.0024	-0.1106	-1.41837	0.04307	-1.1825	0.06055	-1.22402
0.02647	-1.29328	-0.18943	-1.03963	0.01997	-1.00862	-0.11366	-1.42248	0.04156	-1.20472	0.06518	-1.21215
0.02501	-1.23829	-0.18863	-1.08631	0.02807	-1.01668	-0.11634	-1.42082	0.03918	-1.23041	0.06957	-1.1985
0.02421	-1.18035	-0.18695	-1.12788	0.03595	-1.02632	-0.1186	-1.41377	0.03607	-1.25897	0.0735	-1.18311
0.02396	-1.12219	-0.18451	-1.16328	0.0434	-1.03721	-0.1204	-1.40195	0.03238	-1.28954	0.07677	-1.16611
0.02412	-1.06668	-0.18147	-1.1919	0.05023	-1.04888	-0.12177	-1.38613	0.02834	-1.32108	0.07919	-1.14773
0.02453	-1.01669	-0.17801	-1.2135	0.05628	-1.06079	-0.12273	-1.36724	0.02416	-1.35244	0.08058	-1.12828
0.02507	-0.97493	-0.1743	-1.22825	0.06147	-1.07237	-0.12333	-1.34627	0.02007	-1.38242	0.08085	-1.10814
0.02559	-0.94379	-0.17054	-1.23665	0.06573	-1.08306	-0.12364	-1.32423	0.0163	-1.40988	0.0799	-1.08776
0.02599	-0.92526	-0.16688	-1.23947	0.06905	-1.0923	-0.12373	-1.30208	0.01305	-1.43377	0.07775	-1.06765
0.0262	-0.92075	-0.16347	-1.23769	0.07148	-1.09966	-0.12368	-1.28072	0.0105	-1.45326	0.07444	-1.0483
0.02616	-0.93106	-0.16044	-1.23241	0.07307	-1.10481	-0.12355	-1.2609	0.00878	-1.46775	0.07009	-1.03022
0.02587	-0.95629	-0.15787	-1.22474	0.07395	-1.10758	-0.1234	-1.24323	0.00798	-1.47693	0.06486	-1.01388
0.02536	-0.99584	-0.15582	-1.21574	0.07423	-1.10797	-0.12327	-1.22811	0.00813	-1.48079	0.05898	-0.99967
0.02469	-1.04844	-0.15432	-1.20635	0.07406	-1.10619	-0.12319	-1.21575	0.00923	-1.47961	0.05271	-0.98792
0.02395	-1.11217	-0.15335	-1.19733	0.07359	-1.10259	-0.12315	-1.20617	0.01121	-1.47395	0.04634	-0.97883
0.02327	-1.18459	-0.15288	-1.1892	0.07298	-1.09774	-0.12314	-1.19919	0.01397	-1.46462	0.04016	-0.97248
0.02277	-1.26286	-0.15285	-1.18227	0.07236	-1.09231	-0.12312	-1.19445	0.01739	-1.45258	0.03448	-0.96881
0.02261	-1.34382	-0.1532	-1.17658	0.07185	-1.08711	-0.12303	-1.19145	0.0213	-1.43891	0.02954	-0.96765
0.02292	-1.4242	-0.15383	-1.17198	0.07156	-1.08297	-0.12281	-1.18959	0.02553	-1.42473	0.02559	-0.96868
0.02384	-1.50076	-0.15465	-1.1681	0.07156	-1.08075	-0.12238	-1.18818	0.02991	-1.4111	0.0228	-0.97147
0.02548	-1.57043	-0.15559	-1.16447	0.0719	-1.08126	-0.12168	-1.18651	0.03426	-1.39896	0.02128	-0.9755
0.02792	-1.63045	-0.15656	-1.1605	0.07259	-1.08517	-0.12064	-1.18388	0.03843	-1.3891	0.02109	-0.98019
0.03118	-1.67851	-0.1575	-1.15562	0.07362	-1.09302	-0.11922	-1.17964	0.04228	-1.38207	0.0222	-0.98491
0.03528	-1.71283	-0.15836	-1.14925	0.07496	-1.10514	-0.11739	-1.17325	0.04571	-1.37814	0.02452	-0.98906
0.04015	-1.73224	-0.1591	-1.14093	0.07657	-1.12163	-0.11513	-1.16428	0.04864	-1.37735	0.02789	-0.99203
0.04569	-1.7362	-0.15971	-1.1303	0.07837	-1.14235	-0.11248	-1.15249	0.05102	-1.37946	0.0321	-0.99331
0.05176	-1.72484	-0.16017	-1.11717	0.08029	-1.16692	-0.10949	-1.13779	0.05284	-1.38397	0.0369	-0.99247
0.05817	-1.69888	-0.1605	-1.10154	0.08225	-1.1947	-0.10623	-1.12029	0.05411	-1.39023	0.04202	-0.9892
0.06468	-1.65962	-0.16069	-1.08355	0.08416	-1.22489	-0.10282	-1.10032	0.05486	-1.3974	0.04716	-0.98334
0.07107	-1.60885	-0.16077	-1.06352	0.08596	-1.25649	-0.09938	-1.07837	0.05514	-1.4046	0.05207	-0.97485
0.07706	-1.54875	-0.16074	-1.04191	0.08759	-1.28843	-0.09606	-1.05513	0.05502	-1.41093	0.05647	-0.96386
0.08239	-1.48177	-0.16063	-1.01929	0.08898	-1.31957	-0.09302	-1.03143	0.05456	-1.41555	0.06015	-0.95064
0.08683	-1.41053	-0.16043	-0.9963	0.09012	-1.34879	-0.0904	-1.00822	0.05384	-1.41773	0.06294	-0.93556
0.09015	-1.33768	-0.16015	-0.97358	0.09097	-1.37506	-0.08835	-0.98653	0.05292	-1.41695	0.06473	-0.91911
0.09219	-1.26582	-0.15977	-0.9518	0.09154	-1.39745	-0.08701	-0.9674	0.05187	-1.41287	0.06545	-0.90186
0.09281	-1.19737	-0.15929	-0.93153	0.09183	-1.41524	-0.08648	-0.95186	0.05075	-1.40543	0.06513	-0.88439
0.09195	-1.13448	-0.15869	-0.91329	0.09185	-1.42792	-0.08684	-0.94086	0.04959	-1.39481	0.06382	-0.86732
0.08962	-1.07898	-0.15796	-0.89749	0.09164	-1.43518	-0.08814	-0.9352	0.04844	-1.38143	0.06164	-0.85121
0.08587	-1.0323	-0.15708	-0.88443	0.09122	-1.43698	-0.09036	-0.93551	0.04734	-1.36592	0.05873	-0.83659
0.08085	-0.99547	-0.15606	-0.87426	0.09062	-1.43348	-0.09349	-0.94218	0.04629	-1.34911	0.0553	-0.82389
0.07476	-0.96907	-0.15491	-0.86707	0.08988	-1.42505	-0.09743	-0.95534	0.04534	-1.33195	0.05154	-0.8134
0.06784	-0.95327	-0.15363	-0.86281	0.08901	-1.41222	-0.10209	-0.97483	0.04448	-1.31543	0.04765	-0.80534
0.0604	-0.94781	-0.15228	-0.86138	0.08803	-1.39562	-0.10732	-1.00016	0.04375	-1.30058	0.04384	-0.79974
0.05274	-0.95212	-0.1509	-0.86263	0.08695	-1.37597	-0.11296	-1.03056	0.04316	-1.28835	0.04029	-0.79654
0.04521	-0.96525	-0.14956	-0.86638	0.08578	-1.354	-0.11882	-1.06498	0.04274	-1.27955	0.03714	-0.79552
0.03814	-0.98604	-0.14834	-0.87247	0.08452	-1.33039	-0.12471	-1.10209	0.04249	-1.27484	0.03453	-0.79637
0.03184	-1.0131	-0.14731	-0.88072	0.08314	-1.30577	-0.13045	-1.14039	0.04245	-1.27464	0.03253	-0.7987
0.02659	-1.04494	-0.14657	-0.89105	0.08165	-1.28065	-0.13585	-1.17823	0.04261	-1.27912	0.03118	-0.80204
0.02262	-1.07999	-0.1462	-0.90337	0.08003	-1.25544	-0.14075	-1.21388	0.04301	-1.2882	0.03049	-0.8059
0.02009	-1.11667	-0.14627	-0.91767	0.07827	-1.23042	-0.14501	-1.24566	0.04364	-1.30153	0.03043	-0.80978
0.0191	-1.15347	-0.14683	-0.93397	0.07636	-1.20575	-0.14851	-1.27198	0.0445	-1.3185	0.03094	-0.81321
0.01967	-1.18899	-0.14792	-0.95232	0.07432	-1.18152	-0.15117	-1.29145	0.04557	-1.33829	0.03196	-0.8158
0.02177	-1.22198	-0.14954	-0.97276	0.07215	-1.15773	-0.15293	-1.30294	0.04684	-1.35989	0.03338	-0.81721
0.02527	-1.25138	-0.15168	-0.99535	0.06988	-1.13439	-0.15379	-1.30568	0.04826	-1.38217	0.03512	-0.81721
0.02998	-1.27634	-0.15428	-1.02009	0.06753	-1.1115	-0.15375	-1.2993	0.04978	-1.40393	0.03708	-0.8157
0.03568	-1.29626	-0.15726	-1.04693	0.06517	-1.08911	-0.15284	-1.28387	0.05135	-1.42395	0.03917	-0.81267
0.04209	-1.31077	-0.16053	-1.07573	0.06282	-1.06736	-0.15113	-1.2599	0.05291	-1.44105	0.04132	-0.80825
0.04891	-1.31972	-0.16396	-1.10627	0.06054	-1.04651	-0.1487	-1.22838	0.05439	-1.45419	0.04346	-0.80268
0.05583	-1.32323	-0.16741	-1.13823	0.05839	-1.0269	-0.14562	-1.19068	0.05571	-1.46245	0.04553	-0.7963
0.06256	-1.32157	-0.17076	-1.1712	0.05641	-1.00899	-0.14201	-1.14854	0.05681	-1.46514	0.04751	-0.78954
0.06882	-1.31523	-0.17386	-1.20464	0.05465	-0.99333	-0.13795	-1.104	0.05765	-1.46181	0.04937	-0.78286
0.07437	-1.30484	-0.1766	-1.23798	0.05312	-0.98052	-0.13355	-1.05925	0.05816	-1.45227	0.0511	-0.7768
0.07901	-1.29111	-0.17888	-1.27055	0.05185	-0.97118	-0.12889	-1.01659	0.05833	-1.43659	0.05269	-0.7719
0.08262	-1.27484	-0.18062	-1.30167	0.05083	-0.96587	-0.12406	-0.97826	0.05813	-1.41513	0.05413	-0.76866
0.08511	-1.25684	-0.18177	-1.33065	0.05003	-0.96505	-0.11914	-0.94632	0.05758	-1.3885	0.05542	-0.76758
0.08648	-1.23791	-0.18233	-1.35683	0.04941	-0.96905	-0.11421	-0.92259	0.05668	-1.35753	0.05655	-0.76906
0.08677	-1.2188	-0.18233	-1.3796	0.04891	-0.97799	-0.10932	-0.90848	0.05547	-1.32328	0.05752	-0.77344
0.08608	-1.20016	-0.18182	-1.39845	0.04846	-0.99172	-0.10454	-0.90496	0.054	-1.28691	0.05829	-0.78095
0.08456	-1.18253	-0.18088	-1.41297	0.04797	-1.00987	-0.09992	-0.91248	0.05233	-1.2497	0.05885	-0.79171
0.08238	-1.16634	-0.17962	-1.42289	0.04736	-1.03176	-0.09553	-0.93091	0.05052	-1.21297	0.05917	-0.8057
0.07975	-1.15184	-0.17816	-1.42807	0.04654	-1.05649	-0.09141	-0.95961	0.04864	-1.178	0.05923	-0.82279
0.07686	-1.13917	-0.17662	-1.42852	0.04544	-1.08291	-0.08761	-0.99739	0.04676	-1.14603	0.05898	-0.84272
0.07391	-1.12832	-0.17511	-1.42441	0.044	-1.10971	-0.08419	-1.0426	0.04494	-1.11811	0.05841	-0.86509
0.07109	-1.11918	-0.17373	-1.41603	0.04217	-1.13549	-0.08121	-1.09322	0.04323	-1.09514	0.0575	-0.88942
0.06855	-1.11154	-0.17258	-1.4038	0.03994	-1.15882	-0.0787	-1.14696	0.04167	-1.07781	0.05624	-0.91512
0.0664	-1.10512	-0.17169	-1.38826	0.03733	-1.17833	-0.07672	-1.20141	0.0403	-1.06651	0.05463	-0.94153
0.06472	-1.0996	-0.1711	-1.37001	0.03438	-1.1928	-0.0753	-1.25413	0.03912	-1.06141	0.0527	-0.96794
0.06352	-1.09468	-0.1708	-1.34974	0.03116	-1.20125	-0.07446	-1.30282	0.03816	-1.06236	0.05047	-0.99362
0.06281	-1.09007	-0.17073	-1.32816	0.02777	-1.20299	-0.07423	-1.34544	0.03741	-1.06898	0.04799	-1.01786
0.06251	-1.08555	-0.17084	-1.30598	0.02434	-1.1977	-0.07458	-1.38032	0.03686	-1.08063	0.04531	-1.03997
0.06254	-1.08097	-0.17103	-1.28391	0.02099	-1.18541	-0.07551	-1.40626	0.03649	-1.09646	0.04252	-1.05936
0.06279	-1.07627	-0.17119	-1.26261	0.01789	-1.16657	-0.07697	-1.4226	0.03629	-1.11546	0.03968	-1.07553
0.06311	-1.0715	-0.17121	-1.24271	0.01516	-1.14198	-0.0789	-1.42922	0.03624	-1.13652	0.03687	-1.08809
0.06337	-1.06679	-0.17098	-1.22473	0.01296	-1.11278	-0.08123	-1.42656	0.03634	-1.15847	0.03418	-1.09685
0.06343	-1.06237	-0.17039	-1.20913	0.01139	-1.08036	-0.08386	-1.4156	0.03657	-1.18017	0.03168	-1.10175
0.06318	-1.05852	-0.16936	-1.19625	0.01056	-1.04629	-0.08669	-1.39776	0.03695	-1.20055	0.02945	-1.10291
0.06252	-1.05557	-0.16784	-1.18635	0.01052	-1.01226	-0.08961	-1.37484	0.03747	-1.21868	0.02756	-1.10067
0.06138	-1.05385	-0.1658	-1.17956	0.0113	-0.97992	-0.09252	-1.34886	0.03814	-1.23383	0.02605	-1.09548
0.05974	-1.05369	-0.16325	-1.17589	0.01289	-0.95082	-0.09531	-1.32198	0.03899	-1.24546	0.02498	-1.08801
0.0576	-1.05536	-0.16022	-1.17526	0.01524	-0.92632	-0.09788	-1.29631	0.04003	-1.25331	0.02437	-1.079
0.05501	-1.05904	-0.15678	-1.17745	0.01826	-0.90749	-0.10016	-1.27383	0.04128	-1.25736	0.02422	-1.06931
0.05205	-1.06483	-0.15305	-1.18216	0.02184	-0.89511	-0.10209	-1.25622	0.04273	-1.25785	0.02456	-1.05983
0.04883	-1.07271	-0.14912	-1.18896	0.02582	-0.88955	-0.10363	-1.24478	0.04441	-1.25523	0.02536	-1.05146
0.04549	-1.08252	-0.14514	-1.19735	0.03005	-0.89083	-0.10479	-1.24035	0.04629	-1.25016	0.02659	-1.04503
0.04216	-1.094	-0.14124	-1.20676	0.03436	-0.89861	-0.10558	-1.24327	0.04836	-1.24342	0.02824	-1.04126
0.03901	-1.10675	-0.13756	-1.21655	0.03859	-0.91221	-0.10604	-1.25336	0.05057	-1.23588	0.03025	-1.04073
0.03619	-1.1203	-0.13422	-1.22603	0.04258	-0.93071	-0.10625	-1.26992	0.05289	-1.22843	0.03258	-1.04379
0.03384	-1.1341	-0.13133	-1.23451	0.0462	-0.95298	-0.10628	-1.29182	0.05523	-1.22189	0.03516	-1.05057
0.03207	-1.14753	-0.12897	-1.24131	0.04934	-0.97777	-0.10626	-1.31756	0.05753	-1.21697	0.03794	-1.06093
0.03098	-1.16	-0.12721	-1.24577	0.05193	-1.00382	-0.10627	-1.3454	0.05971	-1.21423	0.04083	-1.07445
0.03064	-1.17091	-0.12607	-1.24729	0.05394	-1.0299	-0.10644	-1.37345	0.06168	-1.214	0.04378	-1.09049
0.03106	-1.17974	-0.12555	-1.24537	0.05536	-1.05493	-0.10688	-1.39982	0.06336	-1.21637	0.04669	-1.10812
0.03226	-1.18604	-0.12565	-1.23962	0.05622	-1.07798	-0.10766	-1.42278	0.06467	-1.22121	0.0495	-1.12624
0.03417	-1.18948	-0.12631	-1.22977	0.05661	-1.09837	-0.10889	-1.44082	0.06555	-1.22812	0.05212	-1.14362
0.03673	-1.18986	-0.12747	-1.21574	0.05661	-1.11566	-0.1106	-1.45281	0.06595	-1.23651	0.05448	-1.15892
0.03984	-1.18709	-0.12908	-1.19758	0.05634	-1.12965	-0.11284	-1.45805	0.06584	-1.24562	0.0565	-1.17081
0.04337	-1.18125	-0.13105	-1.17552	0.05592	-1.14037	-0.11561	-1.45635	0.06522	-1.25458	0.05811	-1.17805
0.04719	-1.17256	-0.13331	-1.14997	0.05548	-1.14805	-0.11889	-1.44801	0.0641	-1.26247	0.05925	-1.17953
0.05113	-1.16134	-0.13578	-1.12149	0.05514	-1.15305	-0.12262	-1.43383	0.06254	-1.2684	0.05988	-1.1744
0.05506	-1.14803	-0.1384	-1.09078	0.05502	-1.15586	-0.12674	-1.41508	0.0606	-1.27162	0.05995	-1.16207
0.05882	-1.13317	-0.14111	-1.05865	0.05519	-1.15697	-0.13115	-1.39335	0.05836	-1.27149	0.05946	-1.1423
0.06227	-1.11733	-0.14386	-1.026	0.05574	-1.15687	-0.13574	-1.37055	0.05593	-1.26765	0.0584	-1.11525
0.06528	-1.10115	-0.14662	-0.99377	0.0567	-1.15599	-0.14038	-1.34867	0.0534	-1.25999	0.0568	-1.08142
0.06776	-1.08524	-0.14934	-0.96289	0.05809	-1.15466	-0.14495	-1.32977	0.0509	-1.24868	0.05468	-1.0417
0.06962	-1.07022	-0.152	-0.93427	0.0599	-1.15307	-0.14932	-1.31574	0.04853	-1.2342	0.05212	-0.99734
0.07079	-1.05666	-0.15456	-0.90872	0.06209	-1.15131	-0.15334	-1.30825	0.04638	-1.21731	0.04918	-0.94984
0.07123	-1.04506	-0.15699	-0.88694	0.06462	-1.14933	-0.15691	-1.30859	0.04454	-1.199	0.04596	-0.90091
0.07094	-1.03585	-0.15926	-0.86948	0.06741	-1.14701	-0.1599	-1.3176	0.04306	-1.18042	0.04256	-0.8524
0.06991	-1.02936	-0.16131	-0.85671	0.07039	-1.14415	-0.16223	-1.33563	0.04199	-1.16286	0.03908	-0.80616
0.06817	-1.02584	-0.16309	-0.84881	0.07348	-1.14053	-0.16382	-1.36246	0.04131	-1.14759	0.03564	-0.76398
0.06576	-1.02541	-0.16455	-0.84576	0.07662	-1.13597	-0.16462	-1.39735	0.04103	-1.13584	0.03235	-0.72745
0.06275	-1.02808	-0.16561	-0.84735	0.07973	-1.13033	-0.1646	-1.43906	0.04108	-1.12868	0.0293	-0.69792
0.05919	-1.03376	-0.1662	-0.85321	0.08275	-1.12361	-0.16374	-1.48591	0.04141	-1.12694	0.02659	-0.67636
0.05517	-1.04225	-0.16627	-0.8628	0.08563	-1.11589	-0.16206	-1.53587	0.04193	-1.13115	0.0243	-0.66336
0.05077	-1.05325	-0.16576	-0.87547	0.08833	-1.10742	-0.15962	-1.58671	0.04254	-1.14149	0.02247	-0.65907
0.04609	-1.06636	-0.16462	-0.89049	0.09084	-1.09857	-0.15646	-1.63607	0.04313	-1.15776	0.02117	-0.6632
0.04121	-1.08111	-0.16282	-0.9071	0.09312	-1.08983	-0.1527	-1.68163	0.04361	-1.17939	0.02039	-0.67502
0.03625	-1.09693	-0.16039	-0.92454	0.09517	-1.08178	-0.14843	-1.72121	0.04388	-1.20544	0.02017	-0.69343
0.03128	-1.11322	-0.15733	-0.94213	0.09697	-1.07501	-0.1438	-1.75294	0.04387	-1.23467	0.02048	-0.71699
0.02642	-1.12934	-0.15372	-0.95923	0.09851	-1.07014	-0.13896	-1.77527	0.04352	-1.26557	0.02132	-0.74406
0.02175	-1.14463	-0.14964	-0.97537	0.09976	-1.06768	-0.13408	-1.78716	0.04281	-1.29649	0.02265	-0.77283
0.01736	-1.15842	-0.14521	-0.9902	0.10072	-1.06804	-0.12933	-1.78801	0.04174	-1.32567	0.02444	-0.80149
0.01333	-1.17008	-0.14059	-1.00354	0.10135	-1.07145	-0.12492	-1.77778	0.04033	-1.3514	0.02667	-0.8283
0.00974	-1.17904	-0.13594	-1.01538	0.10161	-1.07794	-0.12101	-1.75692	0.03864	-1.37208	0.0293	-0.8517
0.00666	-1.18481	-0.13143	-1.02586	0.10146	-1.0873	-0.1178	-1.72636	0.03676	-1.38633	0.0323	-0.8704
0.00414	-1.18699	-0.12726	-1.03526	0.10086	-1.09907	-0.11545	-1.68742	0.0348	-1.39305	0.03564	-0.88347
0.00223	-1.18532	-0.1236	-1.04398	0.09976	-1.1126	-0.11412	-1.64178	0.03287	-1.3915	0.03932	-0.89036
0.000944221	-1.17968	-0.12061	-1.05251	0.09814	-1.12702	-0.11392	-1.59131	0.03111	-1.38134	0.04332	-0.89096
0.000309762	-1.17009	-0.11845	-1.06139	0.09596	-1.14131	-0.11495	-1.538	0.02964	-1.36263	0.0476	-0.88557
0.000317798	-1.15674	-0.11721	-1.07114	0.09321	-1.1544	-0.11725	-1.48386	0.0286	-1.33583	0.05217	-0.87491
0.000946909	-1.14	-0.11698	-1.08229	0.08991	-1.16517	-0.12084	-1.4308	0.0281	-1.30179	0.05699	-0.86002
0.00216	-1.12033	-0.11778	-1.09527	0.08609	-1.17258	-0.12568	-1.38052	0.02821	-1.26169	0.06202	-0.84227
0.0039	-1.09838	-0.11962	-1.11041	0.08181	-1.17574	-0.13167	-1.33446	0.029	-1.21697	0.06723	-0.82317
0.00609	-1.07485	-0.12242	-1.12791	0.07715	-1.17394	-0.13868	-1.29373	0.03051	-1.16923	0.07254	-0.80437
0.00866	-1.05054	-0.12611	-1.14785	0.07221	-1.16674	-0.14654	-1.25905	0.03271	-1.12021	0.07787	-0.7875
0.01151	-1.02626	-0.13054	-1.17013	0.06713	-1.154	-0.15501	-1.23077	0.03559	-1.07164	0.08315	-0.77411
0.01454	-1.00283	-0.13557	-1.19449	0.06205	-1.13591	-0.16385	-1.20886	0.03905	-1.0252	0.08825	-0.76556
0.01765	-0.981	-0.14101	-1.22055	0.05713	-1.11296	-0.17279	-1.19295	0.043	-0.9824	0.09305	-0.76292
0.02074	-0.96147	-0.14667	-1.2478	0.05251	-1.08595	-0.18155	-1.18235	0.0473	-0.94457	0.09745	-0.76699
0.02371	-0.94479	-0.15236	-1.2756	0.04836	-1.05594	-0.18983	-1.17616	0.05181	-0.91278	0.10132	-0.77818
0.02648	-0.93138	-0.1579	-1.3033	0.0448	-1.0242	-0.19736	-1.17331	0.05636	-0.88782	0.10454	-0.79654
0.02897	-0.92152	-0.16311	-1.33015	0.04196	-0.9921	-0.2039	-1.17263	0.06078	-0.87018	0.10702	-0.82177
0.03113	-0.91533	-0.16786	-1.35546	0.03993	-0.96111	-0.20925	-1.17296	0.0649	-0.86006	0.1087	-0.85321
0.03291	-0.91275	-0.17202	-1.37854	0.03876	-0.93262	-0.21324	-1.1732	0.06858	-0.85739	0.10953	-0.88994
0.0343	-0.91363	-0.1755	-1.39877	0.03849	-0.90795	-0.21575	-1.17239	0.07167	-0.86185	0.10949	-0.93081
0.03529	-0.91768	-0.17825	-1.41564	0.03909	-0.88822	-0.21674	-1.16976	0.07407	-0.8729	0.10863	-0.97453
0.0359	-0.92454	-0.18027	-1.42874	0.04053	-0.87431	-0.21623	-1.16476	0.07568	-0.88987	0.10701	-1.01973
0.03616	-0.93381	-0.18155	-1.43781	0.04272	-0.86682	-0.21427	-1.15709	0.07645	-0.91196	0.10474	-1.06503
0.03611	-0.94508	-0.18214	-1.44269	0.04556	-0.86603	-0.21101	-1.14673	0.07636	-0.93828	0.10195	-1.10917
0.03581	-0.95799	-0.1821	-1.44339	0.04892	-0.87191	-0.2066	-1.13387	0.07543	-0.96795	0.09882	-1.15098
0.03531	-0.97222	-0.18154	-1.44003	0.05267	-0.8841	-0.20128	-1.11898	0.07369	-1.00006	0.09552	-1.18951
0.03469	-0.98756	-0.18053	-1.43285	0.05666	-0.90198	-0.19527	-1.10271	0.07122	-1.03378	0.09224	-1.22402
0.03399	-1.00389	-0.17919	-1.42217	0.06073	-0.92467	-0.18883	-1.08584	0.06811	-1.06829	0.08917	-1.25401
0.03328	-1.02117	-0.17762	-1.40842	0.06477	-0.95112	-0.18223	-1.06929	0.06447	-1.10287	0.08647	-1.27923
0.0326	-1.03949	-0.17594	-1.39204	0.06864	-0.98016	-0.1757	-1.05401	0.06043	-1.13686	0.08431	-1.29963
0.03199	-1.05899	-0.17422	-1.37354	0.07224	-1.01052	-0.16947	-1.04096	0.05612	-1.16969	0.08279	-1.31539
0.03146	-1.07985	-0.17257	-1.35341	0.0755	-1.04097	-0.16371	-1.03102	0.05169	-1.20084	0.08197	-1.32682
0.03103	-1.10226	-0.17105	-1.33215	0.07837	-1.07032	-0.15857	-1.02499	0.04727	-1.22987	0.08189	-1.33436
0.0307	-1.12638	-0.16973	-1.31023	0.08083	-1.0975	-0.15414	-1.02353	0.04298	-1.2564	0.08251	-1.3385
0.03044	-1.15231	-0.16865	-1.28807	0.08287	-1.12158	-0.15045	-1.02713	0.03894	-1.2801	0.08376	-1.33976
0.03024	-1.18002	-0.16783	-1.26605	0.08451	-1.14184	-0.1475	-1.03609	0.03527	-1.3007	0.08552	-1.33864
0.03005	-1.20937	-0.1673	-1.24451	0.0858	-1.15772	-0.14522	-1.05049	0.03205	-1.31797	0.08764	-1.33558
0.02985	-1.24006	-0.16705	-1.22373	0.08678	-1.1689	-0.14351	-1.07024	0.02937	-1.33175	0.08992	-1.33093
0.02959	-1.27164	-0.16708	-1.20392	0.08751	-1.17526	-0.14223	-1.09502	0.02728	-1.34195	0.09218	-1.32495
0.02925	-1.30352	-0.16738	-1.18528	0.08804	-1.17686	-0.14123	-1.12435	0.02583	-1.34853	0.09421	-1.31781
0.0288	-1.33499	-0.1679	-1.16791	0.08845	-1.17395	-0.14033	-1.15761	0.02506	-1.35154	0.0958	-1.30958
0.02821	-1.36525	-0.16861	-1.15192	0.08878	-1.16693	-0.13936	-1.19402	0.02498	-1.35111	0.09679	-1.30025
0.02748	-1.3935	-0.16948	-1.13732	0.08908	-1.15632	-0.13817	-1.23273	0.0256	-1.34749	0.09701	-1.28978
0.02661	-1.41893	-0.17044	-1.12413	0.08938	-1.14273	-0.13662	-1.27283	0.02692	-1.341	0.09637	-1.27809
0.02561	-1.44083	-0.17146	-1.1123	0.0897	-1.12687	-0.13461	-1.31336	0.0289	-1.33205	0.09481	-1.26513
0.02452	-1.45863	-0.17247	-1.10173	0.09006	-1.10946	-0.13207	-1.35339	0.03153	-1.32117	0.0923	-1.25088
0.02336	-1.47195	-0.17341	-1.09228	0.09047	-1.09127	-0.12897	-1.39203	0.03474	-1.30892	0.08888	-1.23541
0.02218	-1.48063	-0.17424	-1.08377	0.09092	-1.07304	-0.12535	-1.42845	0.03849	-1.29596	0.08465	-1.21884
0.02102	-1.4848	-0.17489	-1.07596	0.09142	-1.05551	-0.12126	-1.46192	0.04271	-1.28297	0.07971	-1.20141
0.01993	-1.48482	-0.17533	-1.06857	0.09194	-1.03937	-0.1168	-1.49181	0.04729	-1.27062	0.07423	-1.18347
0.01895	-1.48132	-0.17551	-1.06126	0.09249	-1.02523	-0.11213	-1.51763	0.05215	-1.2596	0.0684	-1.16544
0.01813	-1.47516	-0.1754	-1.05366	0.09307	-1.01365	-0.10739	-1.53902	0.05717	-1.25055	0.06241	-1.14785
0.01749	-1.46737	-0.17498	-1.0454	0.09367	-1.00506	-0.10278	-1.55575	0.06222	-1.24402	0.05647	-1.13125
0.01705	-1.45912	-0.17425	-1.03607	0.0943	-0.99982	-0.0985	-1.56775	0.06717	-1.2405	0.05076	-1.11624
0.01682	-1.4516	-0.17321	-1.02529	0.09496	-0.99812	-0.09471	-1.57506	0.07189	-1.24034	0.04547	-1.1034
0.01679	-1.44598	-0.1719	-1.01271	0.09566	-1.00003	-0.09162	-1.57786	0.07622	-1.24379	0.04074	-1.09328
0.01695	-1.44332	-0.17035	-0.99804	0.09641	-1.00549	-0.08937	-1.57643	0.08004	-1.25097	0.03671	-1.08636
0.01725	-1.44449	-0.16862	-0.98111	0.0972	-1.01425	-0.08809	-1.57115	0.08322	-1.26183	0.03344	-1.083
0.01767	-1.45011	-0.16677	-0.96184	0.09804	-1.02596	-0.08787	-1.56246	0.08564	-1.27623	0.03098	-1.08345
0.01816	-1.46052	-0.16487	-0.9403	0.09891	-1.04008	-0.08877	-1.55088	0.0872	-1.29387	0.02933	-1.08782
0.01865	-1.47571	-0.16301	-0.91672	0.0998	-1.05598	-0.0908	-1.53695	0.08785	-1.31436	0.02847	-1.09606
0.01911	-1.49535	-0.16126	-0.89149	0.10067	-1.07292	-0.09393	-1.52124	0.08753	-1.33721	0.02832	-1.108
0.01948	-1.51878	-0.1597	-0.86516	0.10148	-1.09009	-0.09808	-1.5043	0.08625	-1.36183	0.02879	-1.12332
0.01972	-1.54508	-0.15838	-0.83847	0.10218	-1.10664	-0.10313	-1.48669	0.08402	-1.3876	0.02977	-1.14158
0.0198	-1.57307	-0.15736	-0.81226	0.1027	-1.12173	-0.10893	-1.4689	0.08093	-1.41382	0.03112	-1.16226
0.0197	-1.60143	-0.15667	-0.78748	0.10297	-1.13458	-0.11532	-1.45142	0.07706	-1.43979	0.0327	-1.18478
0.01942	-1.62875	-0.15631	-0.76516	0.10293	-1.1445	-0.12207	-1.43464	0.07255	-1.4648	0.03438	-1.20853
0.01898	-1.65363	-0.15629	-0.7463	0.10251	-1.15093	-0.12899	-1.41891	0.06755	-1.48814	0.03603	-1.23289
0.01839	-1.67476	-0.15655	-0.73187	0.10163	-1.15348	-0.13585	-1.40452	0.06223	-1.50912	0.03752	-1.25729
0.01771	-1.69097	-0.15704	-0.72274	0.10024	-1.15195	-0.14243	-1.39167	0.05678	-1.52709	0.03875	-1.2812
0.01699	-1.70136	-0.15769	-0.71959	0.09831	-1.14638	-0.14851	-1.38052	0.0514	-1.54147	0.03962	-1.30418
0.01628	-1.70526	-0.15841	-0.72289	0.09581	-1.13698	-0.15391	-1.37115	0.04626	-1.55171	0.04008	-1.32586
0.01566	-1.70232	-0.15908	-0.73283	0.09274	-1.12419	-0.15845	-1.36359	0.04154	-1.55735	0.04007	-1.34599
0.01518	-1.6925	-0.15962	-0.74931	0.08913	-1.10865	-0.16199	-1.35781	0.03738	-1.55802	0.03957	-1.36439
0.01493	-1.67607	-0.1599	-0.7719	0.085	-1.09111	-0.16442	-1.35375	0.03391	-1.55344	0.03859	-1.38097
0.01494	-1.65355	-0.15985	-0.79987	0.08044	-1.07247	-0.16567	-1.35132	0.03121	-1.54345	0.03713	-1.39571
0.01526	-1.62567	-0.15937	-0.83217	0.07552	-1.05366	-0.16571	-1.35039	0.02932	-1.52802	0.03523	-1.40863
0.01592	-1.59334	-0.15842	-0.86752	0.07035	-1.03562	-0.16454	-1.35082	0.02825	-1.50722	0.03295	-1.4198
0.01692	-1.55756	-0.15695	-0.90443	0.06503	-1.01925	-0.16222	-1.35246	0.02798	-1.4813	0.03034	-1.42928
0.01824	-1.51936	-0.15497	-0.94127	0.05969	-1.00536	-0.15881	-1.35515	0.02841	-1.45062	0.0275	-1.43713
0.01986	-1.47975	-0.15248	-0.9764	0.05444	-0.99461	-0.15445	-1.35873	0.02946	-1.41568	0.02449	-1.44337
0.02172	-1.43963	-0.14955	-1.00821	0.0494	-0.98749	-0.14927	-1.36304	0.03099	-1.37713	0.0214	-1.448
0.02373	-1.3998	-0.14624	-1.03524	0.04469	-0.98432	-0.14343	-1.36793	0.03285	-1.3357	0.01834	-1.45096
0.02582	-1.36091	-0.14266	-1.05629	0.04038	-0.9852	-0.13714	-1.37325	0.03488	-1.29225	0.01538	-1.45215
0.02787	-1.32346	-0.13892	-1.07044	0.03656	-0.99008	-0.13058	-1.37885	0.03691	-1.24768	0.01262	-1.45142
0.02979	-1.28776	-0.13514	-1.07719	0.03329	-0.9987	-0.12395	-1.38458	0.03881	-1.20294	0.01013	-1.4486
0.03147	-1.25404	-0.13145	-1.07646	0.0306	-1.01071	-0.11746	-1.3903	0.04041	-1.15897	0.00798	-1.44353
0.03279	-1.22238	-0.12797	-1.0686	0.02851	-1.02563	-0.11128	-1.39585	0.0416	-1.11668	0.00622	-1.43603
0.03368	-1.19283	-0.12481	-1.05443	0.02702	-1.04294	-0.10559	-1.40107	0.0423	-1.07692	0.00489	-1.42597
0.03404	-1.16538	-0.12206	-1.03517	0.0261	-1.06212	-0.10054	-1.4058	0.04243	-1.04039	0.004	-1.41327
0.03384	-1.14007	-0.11981	-1.0124	0.02573	-1.08266	-0.09626	-1.40987	0.04198	-1.0077	0.00357	-1.39792
0.03304	-1.11694	-0.11809	-0.98795	0.02586	-1.10413	-0.09284	-1.41309	0.04096	-0.97926	0.00356	-1.38002
0.03164	-1.09612	-0.11692	-0.96384	0.02643	-1.12618	-0.09034	-1.41528	0.03939	-0.95532	0.00395	-1.35974
0.02968	-1.07781	-0.1163	-0.94214	0.0274	-1.14856	-0.08881	-1.41624	0.03736	-0.93595	0.00466	-1.33738
0.02722	-1.06227	-0.11619	-0.92484	0.0287	-1.17113	-0.08825	-1.41577	0.03496	-0.92104	0.00563	-1.31335
0.02435	-1.0498	-0.11652	-0.91374	0.03028	-1.19384	-0.08862	-1.4137	0.03231	-0.91033	0.00677	-1.28812
0.02118	-1.04074	-0.11721	-0.91034	0.03209	-1.21669	-0.08988	-1.40985	0.02955	-0.90341	0.00799	-1.26227
0.01787	-1.0354	-0.11817	-0.91571	0.0341	-1.23974	-0.09196	-1.40407	0.0268	-0.89979	0.00919	-1.23642
0.01457	-1.03402	-0.1193	-0.93046	0.03627	-1.26304	-0.09475	-1.39622	0.02421	-0.89892	0.0103	-1.2112
0.01145	-1.03672	-0.12048	-0.95465	0.03857	-1.28658	-0.09816	-1.38623	0.02191	-0.90021	0.01123	-1.18727
0.00869	-1.04349	-0.12162	-0.98777	0.04098	-1.31033	-0.10206	-1.37405	0.02003	-0.90312	0.01191	-1.16522
0.00644	-1.05411	-0.12263	-1.02879	0.04349	-1.33411	-0.10634	-1.35969	0.01866	-0.90716	0.0123	-1.14557
0.00488	-1.06816	-0.12343	-1.07615	0.04609	-1.35763	-0.11087	-1.34322	0.01789	-0.91194	0.01239	-1.12874
0.00414	-1.085	-0.12396	-1.12789	0.04876	-1.3805	-0.11554	-1.32477	0.01777	-0.91717	0.01218	-1.11503
0.00432	-1.10381	-0.1242	-1.1817	0.0515	-1.40217	-0.12023	-1.30453	0.01833	-0.92271	0.0117	-1.10459
0.0055	-1.12357	-0.12413	-1.23508	0.0543	-1.422	-0.12483	-1.28276	0.01955	-0.92853	0.01101	-1.09743
0.00773	-1.14315	-0.12379	-1.28548	0.05712	-1.43931	-0.12925	-1.25978	0.02142	-0.93474	0.0102	-1.09337
0.01098	-1.16135	-0.12319	-1.3304	0.05995	-1.45336	-0.13341	-1.23597	0.02387	-0.94151	0.00936	-1.0921
0.01523	-1.177	-0.12241	-1.36756	0.06277	-1.46345	-0.13722	-1.21175	0.0268	-0.9491	0.0086	-1.09317
0.02038	-1.18898	-0.12153	-1.39505	0.06552	-1.46899	-0.14064	-1.18758	0.03012	-0.95778	0.00804	-1.09602
0.0263	-1.19637	-0.12063	-1.4114	0.06818	-1.46951	-0.1436	-1.16394	0.03369	-0.96781	0.00779	-1.10001
0.03282	-1.19846	-0.1198	-1.41567	0.07071	-1.46474	-0.14606	-1.14132	0.03737	-0.97937	0.00795	-1.10444
0.03974	-1.19484	-0.11914	-1.40754	0.07305	-1.45465	-0.14801	-1.12022	0.041	-0.99257	0.0086	-1.10861
0.04684	-1.18543	-0.11874	-1.3873	0.07516	-1.43946	-0.14941	-1.10109	0.04442	-1.00736	0.0098	-1.11185
0.0539	-1.17051	-0.11869	-1.35583	0.07699	-1.41969	-0.15026	-1.08438	0.04749	-1.02357	0.01156	-1.11354
0.06065	-1.1507	-0.11903	-1.3146	0.07852	-1.3961	-0.15057	-1.07047	0.05005	-1.04084	0.01388	-1.11319
0.06687	-1.12695	-0.11983	-1.26554	0.0797	-1.36968	-0.15035	-1.05969	0.05198	-1.05868	0.01671	-1.11041
0.07234	-1.10048	-0.1211	-1.21097	0.08051	-1.34163	-0.14965	-1.05233	0.05316	-1.07646	0.01998	-1.105
0.07685	-1.07272	-0.12285	-1.15344	0.08094	-1.31329	-0.1485	-1.04859	0.05352	-1.09345	0.02356	-1.09689
0.08023	-1.04521	-0.12504	-1.09564	0.08097	-1.28601	-0.14698	-1.04861	0.05299	-1.10886	0.02734	-1.0862
0.08237	-1.01954	-0.12765	-1.04025	0.0806	-1.26117	-0.14515	-1.05247	0.05157	-1.1219	0.03114	-1.07324
0.08317	-0.99722	-0.1306	-0.98977	0.07986	-1.24	-0.14312	-1.0602	0.04926	-1.13182	0.03482	-1.05844
0.08261	-0.97958	-0.13381	-0.94642	0.07875	-1.22358	-0.14099	-1.07175	0.04612	-1.13797	0.03821	-1.04239
0.08071	-0.96772	-0.13718	-0.91204	0.07732	-1.2127	-0.13887	-1.08707	0.04224	-1.13987	0.04116	-1.0258
0.07754	-0.96243	-0.14063	-0.888	0.07558	-1.20786	-0.13689	-1.10606	0.03775	-1.13721	0.04355	-1.00942
0.0732	-0.96413	-0.14403	-0.87512	0.07358	-1.20921	-0.13517	-1.12859	0.0328	-1.12991	0.04527	-0.99406
0.06788	-0.97286	-0.14729	-0.87371	0.07137	-1.21653	-0.13381	-1.15452	0.02756	-1.11815	0.04627	-0.98054
0.06175	-0.9883	-0.15032	-0.8835	0.06898	-1.22925	-0.13293	-1.18371	0.02222	-1.10232	0.04653	-0.9696
0.05504	-1.00975	-0.15303	-0.90373	0.06647	-1.24646	-0.13261	-1.21598	0.01699	-1.08302	0.04606	-0.96192
0.04801	-1.03623	-0.15536	-0.9332	0.06389	-1.26697	-0.13292	-1.25117	0.01206	-1.06107	0.04494	-0.95806
0.04089	-1.06654	-0.15725	-0.97032	0.06129	-1.28939	-0.13388	-1.28907	0.00762	-1.03739	0.04326	-0.95843
0.03395	-1.0993	-0.1587	-1.01327	0.0587	-1.3122	-0.1355	-1.32943	0.00382	-1.01299	0.04116	-0.96325
0.02741	-1.13312	-0.15968	-1.06006	0.05619	-1.33383	-0.13774	-1.37198	0.000793215	-0.98889	0.03881	-0.97258
0.02149	-1.16663	-0.16023	-1.10864	0.05379	-1.35277	-0.14052	-1.41636	-0.00136	-0.96607	0.0364	-0.98625
0.01637	-1.19858	-0.16037	-1.15703	0.05156	-1.36763	-0.14373	-1.46213	-0.00258	-0.94536	0.03409	-1.00392
0.01221	-1.22793	-0.16016	-1.20343	0.04953	-1.37727	-0.14721	-1.50875	-0.00288	-0.92745	0.03208	-1.02503
0.00912	-1.25389	-0.15968	-1.24626	0.04774	-1.38083	-0.15079	-1.55558	-0.00229	-0.91281	0.03053	-1.04888
0.00715	-1.27595	-0.15899	-1.28424	0.04625	-1.37777	-0.15427	-1.60185	-0.000905698	-0.90166	0.02956	-1.07461
0.00632	-1.29392	-0.15817	-1.31644	0.04507	-1.36793	-0.15744	-1.64668	0.00114	-0.89401	0.02929	-1.10124
0.00662	-1.30789	-0.15731	-1.34229	0.04425	-1.35153	-0.16009	-1.68908	0.00369	-0.8896	0.02976	-1.12773
0.00796	-1.31821	-0.15647	-1.3616	0.0438	-1.32913	-0.162	-1.72798	0.00655	-0.88799	0.03098	-1.153
0.01026	-1.32541	-0.15572	-1.37449	0.04373	-1.30162	-0.16301	-1.76223	0.00952	-0.88858	0.03292	-1.17597
0.01338	-1.33018	-0.15508	-1.3814	0.04406	-1.27015	-0.16296	-1.79069	0.0124	-0.89067	0.03548	-1.19563
0.01717	-1.33327	-0.1546	-1.383	0.04476	-1.23608	-0.16174	-1.8122	0.015	-0.89354	0.03855	-1.21109
0.02147	-1.3354	-0.15427	-1.38015	0.04583	-1.20087	-0.1593	-1.82573	0.01714	-0.89651	0.04194	-1.22157
0.02609	-1.33719	-0.15409	-1.37381	0.04721	-1.16603	-0.15563	-1.83033	0.0187	-0.89902	0.04548	-1.2265
0.03087	-1.33915	-0.15401	-1.365	0.04886	-1.133	-0.1508	-1.82528	0.01959	-0.90065	0.04895	-1.22549
0.03564	-1.34153	-0.15399	-1.3547	0.05071	-1.10311	-0.1449	-1.81008	0.01977	-0.90125	0.05214	-1.21843
0.04027	-1.34441	-0.15396	-1.34384	0.05268	-1.07748	-0.13812	-1.78456	0.01927	-0.90088	0.05485	-1.20543
0.04462	-1.34759	-0.15385	-1.3332	0.05468	-1.05698	-0.13065	-1.74884	0.01816	-0.89988	0.05689	-1.18685
0.0486	-1.35068	-0.1536	-1.32343	0.05661	-1.04218	-0.12274	-1.70342	0.01657	-0.89885	0.0581	-1.16332
0.05212	-1.35309	-0.15313	-1.31498	0.05837	-1.03332	-0.11467	-1.64916	0.01467	-0.89859	0.05838	-1.13568
0.05514	-1.35411	-0.15237	-1.30814	0.05986	-1.03032	-0.10672	-1.58728	0.01267	-0.90008	0.05766	-1.10497
0.05764	-1.35297	-0.15129	-1.30302	0.06099	-1.03278	-0.09917	-1.51933	0.0108	-0.90441	0.05592	-1.07239
0.05963	-1.3489	-0.14984	-1.29955	0.06166	-1.04001	-0.09228	-1.44712	0.00931	-0.91268	0.05321	-1.03926
0.06112	-1.34122	-0.14803	-1.29756	0.06183	-1.05108	-0.0863	-1.37272	0.00844	-0.92591	0.04963	-1.00694
0.06217	-1.32943	-0.14585	-1.29676	0.06145	-1.06487	-0.08141	-1.29829	0.00839	-0.94499	0.0453	-0.9768
0.06283	-1.31323	-0.14336	-1.2968	0.06049	-1.08014	-0.07777	-1.22606	0.00935	-0.97058	0.04043	-0.95013
0.06317	-1.2926	-0.14061	-1.29728	0.05897	-1.09556	-0.07546	-1.15822	0.01145	-1.00301	0.03523	-0.9281
0.06326	-1.2678	-0.13767	-1.29783	0.05694	-1.10986	-0.07452	-1.09681	0.01478	-1.04228	0.02995	-0.9117
0.06318	-1.23939	-0.13464	-1.2981	0.05446	-1.12182	-0.07493	-1.04362	0.01934	-1.08801	0.02485	-0.90167
0.06299	-1.20823	-0.13163	-1.2978	0.05164	-1.13035	-0.0766	-1.00013	0.02507	-1.13941	0.02016	-0.89846
0.06275	-1.17539	-0.12875	-1.29669	0.04859	-1.13459	-0.07942	-0.96742	0.03187	-1.19534	0.01614	-0.90224
0.06251	-1.14213	-0.12609	-1.29465	0.04546	-1.13388	-0.08321	-0.94614	0.03953	-1.25435	0.01299	-0.91284
0.06231	-1.10982	-0.12375	-1.2916	0.04239	-1.12787	-0.0878	-0.93646	0.04784	-1.3147	0.01087	-0.92977
0.06216	-1.07985	-0.12183	-1.28758	0.03955	-1.11649	-0.09296	-0.93807	0.05651	-1.37452	0.00991	-0.95224
0.06208	-1.05352	-0.12039	-1.28266	0.03708	-1.09995	-0.0985	-0.95023	0.06524	-1.43184	0.01017	-0.97917
0.06205	-1.03199	-0.11947	-1.27698	0.0351	-1.07877	-0.10422	-0.97174	0.07371	-1.48476	0.01166	-1.00927
0.06206	-1.01621	-0.1191	-1.27072	0.03374	-1.05375	-0.10992	-1.0011	0.0816	-1.53149	0.01433	-1.04108
0.06206	-1.0068	-0.11928	-1.26406	0.03307	-1.0259	-0.11547	-1.03651	0.08863	-1.57053	0.01806	-1.07305
0.06202	-1.00408	-0.11997	-1.25719	0.03314	-0.99644	-0.12073	-1.07601	0.09454	-1.60067	0.02268	-1.10362
0.06187	-1.008	-0.12113	-1.25026	0.03393	-0.96674	-0.12563	-1.11757	0.09912	-1.62112	0.02799	-1.13128
0.06155	-1.01817	-0.1227	-1.24342	0.03542	-0.93823	-0.13013	-1.15916	0.1022	-1.63153	0.03374	-1.15468
0.06102	-1.03384	-0.12462	-1.23673	0.03752	-0.91239	-0.13421	-1.19891	0.10371	-1.63202	0.03968	-1.17266
0.0602	-1.05403	-0.1268	-1.23023	0.0401	-0.89063	-0.1379	-1.23513	0.10361	-1.62316	0.04552	-1.18437
0.05905	-1.07751	-0.12916	-1.22389	0.043	-0.87428	-0.14125	-1.26642	0.10196	-1.60594	0.05099	-1.18923
0.05753	-1.10294	-0.13162	-1.21763	0.04606	-0.86448	-0.14433	-1.2917	0.09885	-1.58167	0.05586	-1.18706
0.0556	-1.12893	-0.13414	-1.21133	0.04907	-0.86215	-0.14722	-1.31026	0.09445	-1.55199	0.05989	-1.178
0.05326	-1.15411	-0.13665	-1.20483	0.05183	-0.86796	-0.14998	-1.32174	0.08897	-1.51867	0.06292	-1.16257
0.05052	-1.17726	-0.13913	-1.19795	0.05416	-0.88229	-0.15269	-1.32615	0.08265	-1.48357	0.06482	-1.14158
0.04739	-1.19735	-0.14155	-1.1905	0.05588	-0.90516	-0.15539	-1.32378	0.07575	-1.44851	0.06552	-1.11612
0.04395	-1.2136	-0.14393	-1.1823	0.05686	-0.93632	-0.15812	-1.31523	0.06855	-1.41514	0.06501	-1.0875
0.04026	-1.22551	-0.14628	-1.17319	0.057	-0.97515	-0.16087	-1.30126	0.0613	-1.38491	0.06334	-1.05712
0.03642	-1.23291	-0.14862	-1.16305	0.05624	-1.02078	-0.16362	-1.28279	0.05426	-1.35892	0.06061	-1.02646
0.03254	-1.23593	-0.15101	-1.15178	0.05459	-1.07203	-0.16633	-1.2608	0.04765	-1.33795	0.05696	-0.99694
0.02877	-1.23496	-0.15347	-1.13938	0.0521	-1.12756	-0.16891	-1.23625	0.04166	-1.32234	0.05259	-0.96986
0.02524	-1.23066	-0.15606	-1.12588	0.04889	-1.18584	-0.17128	-1.21005	0.03642	-1.31206	0.04771	-0.94631
0.0221	-1.22382	-0.1588	-1.11139	0.0451	-1.24524	-0.17333	-1.18302	0.03206	-1.30669	0.04254	-0.92714
0.01952	-1.21537	-0.16173	-1.09606	0.04092	-1.30414	-0.17495	-1.1558	0.02862	-1.3055	0.0373	-0.91287
0.01761	-1.20624	-0.16486	-1.08014	0.03658	-1.36094	-0.17604	-1.12893	0.02613	-1.30749	0.03222	-0.9037
0.01653	-1.19735	-0.16818	-1.06389	0.03231	-1.41414	-0.17652	-1.10277	0.02456	-1.31148	0.02749	-0.8995
0.01635	-1.18948	-0.17168	-1.04765	0.02835	-1.46245	-0.1763	-1.07755	0.02386	-1.31623	0.02327	-0.89981
0.01716	-1.18327	-0.17532	-1.03176	0.02492	-1.50475	-0.17533	-1.05342	0.02395	-1.32049	0.01968	-0.9039
0.01899	-1.17913	-0.17905	-1.01661	0.02222	-1.54022	-0.17361	-1.03043	0.02474	-1.32314	0.0168	-0.91081
0.02183	-1.17728	-0.1828	-1.00257	0.02042	-1.56827	-0.17114	-1.00865	0.02611	-1.32323	0.01468	-0.91945
0.02562	-1.17767	-0.18651	-0.99001	0.01962	-1.58864	-0.16796	-0.98815	0.02797	-1.3201	0.0133	-0.92862
0.03028	-1.18006	-0.1901	-0.97927	0.01988	-1.60134	-0.16416	-0.96906	0.03018	-1.31336	0.01261	-0.93716
0.03567	-1.18404	-0.19348	-0.97066	0.02121	-1.60662	-0.15983	-0.95161	0.03266	-1.30299	0.01255	-0.94399
0.04159	-1.18905	-0.19658	-0.96445	0.02356	-1.60499	-0.15509	-0.93613	0.03531	-1.2893	0.01301	-0.9482
0.04785	-1.19445	-0.19933	-0.96083	0.02679	-1.59713	-0.15009	-0.92306	0.03805	-1.27292	0.01388	-0.94909
0.0542	-1.19958	-0.20167	-0.95995	0.03077	-1.58385	-0.14495	-0.91294	0.0408	-1.25474	0.01505	-0.94626
0.06039	-1.20386	-0.20355	-0.96188	0.03529	-1.56607	-0.13984	-0.90638	0.04351	-1.23589	0.01639	-0.93959
0.06618	-1.20676	-0.20493	-0.96664	0.04012	-1.54474	-0.13487	-0.90401	0.04615	-1.21761	0.01782	-0.92926
0.07133	-1.20794	-0.20581	-0.97417	0.04503	-1.52079	-0.13018	-0.90647	0.04867	-1.20122	0.01925	-0.91575
0.07561	-1.2072	-0.20615	-0.98433	0.04979	-1.4951	-0.12586	-0.91431	0.05104	-1.18797	0.02064	-0.89978
0.07884	-1.20455	-0.20598	-0.99697	0.05417	-1.46848	-0.122	-0.92796	0.05325	-1.17903	0.02194	-0.88226
0.08089	-1.2002	-0.20531	-1.01184	0.05798	-1.44162	-0.11864	-0.94768	0.05528	-1.17533	0.02316	-0.86425
[truncated: 5,002 more rows]

## Sheet: Figure3(e)
Figure3(e)
Forward voltage (V)	Forward current (A)	Forward voltage (V)	Forward current (A)	Forward voltage (V)	Forward current (A)	Forward voltage (V)	Forward current (A)	Forward voltage (V)	Ron (mΩ)	Forward voltage (V)	Ron (mΩ)	Forward voltage (V)	Ron (mΩ)	Forward voltage (V)	Ron (mΩ)
-4e-05	0.00092	0.00012	0.00084	-6e-05	0.0009	-6e-05	0.00096	-6e-05	-1002000	-6e-05	-501750	0.00012	994500	-4e-05	-2002000
0.04	0.0009	0.0399	0.00088	0.04008	0.00082	0.04002	0.00092	0.04002	-802559	0.04008	3896800	0.0399	797756	0.04	-999875
0.07998	0.00084	0.07986	0.00094	0.07998	0.00092	0.08018	0.00086	0.08018	988355	0.07998	570163	0.07986	-4.0363e+06	0.07998	1.334e+06
0.11998	0.00096	0.11992	0.00086	0.11992	0.00096	0.11998	0.001	0.11998	1.31701e+06	0.11992	-805536	0.11992	-501250	0.11998	799284
0.16016	0.00094	0.16006	0.00078	0.1601	0.00082	0.16	0.00092	0.16	-1.33422e+06	0.1601	-805374	0.16006	-2.01203e+06	0.16016	-667721
0.2002	0.00084	0.2001	0.00082	0.20006	0.00086	0.2	0.00094	0.2	997748	0.20006	997748	0.2001	664215	0.2002	-570769
0.23994	0.0008	0.23986	0.0009	0.23992	0.0009	0.23988	0.001	0.23988	-673203	0.23992	999739	0.23986	1.97225e+06	0.23994	-283999000
0.27996	0.00084	0.27994	0.00086	0.28004	0.00094	0.2801	0.00082	0.2801	-1.01633e+06	0.28004	-1322950	0.27994	-4.01402e+06	0.27996	446048
0.32014	0.00098	0.31996	0.00088	0.3199	0.00084	0.31998	0.00092	0.31998	996501	0.3199	-995381	0.31996	4002000	0.32014	-3.71885e+06
0.35992	0.00082	0.35986	0.00088	0.35994	0.00086	0.35994	0.0009	0.35994	-3996000	0.35994	4004000	0.35986	1996000	0.35992	-1.30753e+06
0.40004	0.00092	0.39978	0.00092	0.40004	0.00086	0.39998	0.0009	0.39998	3974000	0.40004	997500	0.39978	1.33354e+06	0.40004	572816
0.44008	0.00096	0.43996	0.00094	0.43994	0.00094	0.43972	0.00092	0.43972	-2.0217e+06	0.43994	569755	0.43996	-803198000	0.44008	-989048
0.4798	0.00084	0.47994	0.00092	0.4798	0.001	0.47992	0.00086	0.47992	-1340000	0.4798	-2020730	0.47994	-997248	0.4798	2.02661e+06
0.51972	0.001	0.5198	0.00086	0.51988	0.0009	0.52004	0.00086	0.52004	1986000	0.51988	-1337340	0.5198	-3.95829e+06	0.51972	794843
0.55994	0.00094	0.5598	0.0009	0.5599	0.00094	0.55976	0.0009	0.55976	1.32885e+06	0.5599	3992050	0.5598	-4000000	0.55994	-667992
0.59988	0.00088	0.5998	0.00084	0.60002	0.00092	0.59992	0.00092	0.59992	-1.9841e+06	0.60002	-998493	0.5998	-4000000	0.59988	-362959
0.6398	0.00072	0.6398	0.00088	0.6399	0.00086	0.63976	0.00086	0.63976	-798872	0.6399	-3992010	0.6398	1.33311e+06	0.6398	-1.98705e+06
0.67978	0.00084	0.67978	0.0009	0.67976	0.0009	0.67986	0.00082	0.67986	1.33223e+06	0.67976	1993000	0.67978	1.334e+06	0.67978	444296
0.71978	0.0009	0.71982	0.00094	0.71972	0.0009	0.71988	0.00092	0.71988	1.00151e+06	0.71972	-1338000	0.71982	-799121	0.71978	798234
0.75956	0.00094	0.7598	0.0008	0.75986	0.00084	0.75974	0.0009	0.75974	-665722	0.75986	-2014070	0.7598	-444024	0.75956	-1.01489e+06
0.79988	0.00082	0.7997	0.00076	0.79972	0.00086	0.7997	0.0008	0.7997	-1.33023e+06	0.79972	-2015580	0.7997	4.02622e+06	0.79988	-1.35415e+06
0.8399	0.00088	0.83972	0.00082	0.83988	0.0008	0.83974	0.00084	0.83974	4.01607e+06	0.83988	-4060740	0.83972	3.98215e+06	0.8399	2.0005e+06
0.87994	0.00086	0.87984	0.00078	0.87982	0.00084	0.87966	0.00082	0.87966	-1.00062e+06	0.87982	800478	0.87984	-4018018	0.87994	-799840
0.91992	0.00078	0.9199	0.0008	0.9199	0.0009	0.91972	0.00076	0.91972	-4.02615e+06	0.9199	-115070000	0.9199	4006000	0.91992	-4.04678e+06
0.95974	0.00084	0.9597	0.0008	0.95952	0.00084	0.95968	0.0008	0.95968	1.33311e+06	0.95952	-444791	0.9597	4006000	0.95974	3.95038e+06
0.99972	0.0008	0.99976	0.00082	0.99976	0.00072	0.99974	0.00082	0.99974	-4008000000	0.99976	-1351480	0.99976	4006000	0.99972	3.9741e+06
1.03962	0.00086	1.03966	0.00082	1.0397	0.00078	1.03976	0.0008	1.03976	-1332666	1.0397	799918	1.03966	--	1.03962	1330000
1.07968	0.00086	1.07968	0.00082	1.07978	0.00082	1.07972	0.00076	1.07972	1.00351e+06	1.07978	2004000	1.07968	-1995000	1.07968	-2010000
1.11988	0.00082	1.11958	0.00078	1.11968	0.00082	1.1198	0.00088	1.1198	668000	1.11968	--	1.11958	-1328670000	1.11988	3.84522e+06
1.15948	0.00088	1.15954	0.00082	1.1595	0.00082	1.15964	0.00088	1.15964	--	1.1595	445778	1.15954	1.3351e+06	1.15948	3.84888e+06
1.19966	0.00084	1.19978	0.00084	1.19962	0.001	1.19974	0.00088	1.19974	-3996000	1.19962	-1326730	1.19978	798066	1.19966	3.941e+06
1.23958	0.0009	1.2396	0.00092	1.23966	0.00076	1.2397	0.00086	1.2397	669113	1.23966	-4140920	1.2396	1.98405e+06	1.23958	998624
1.2796	0.00092	1.27956	0.00088	1.27958	0.00098	1.27982	0.001	1.27982	209287	1.27958	667290	1.27956	-999749	1.2796	2.0015e+06
1.31964	0.00094	1.31958	0.00084	1.31936	0.00088	1.31938	0.00124	1.31938	166156	1.31936	2060810	1.31958	1.32513e+06	1.31964	798558
1.35954	0.00102	1.35944	0.00094	1.35954	0.00102	1.35958	0.00148	1.35958	66706.3	1.35954	267439	1.35944	399199	1.35954	443950
1.39954	0.00112	1.39942	0.00104	1.3996	0.00118	1.39956	0.00244	1.39956	21329.3	1.3996	133093	1.39942	308200	1.39954	400100
1.43956	0.00122	1.43954	0.0012	1.43948	0.00162	1.4397	0.00524	1.4397	7528.77	1.43948	41573.8	1.43954	120932	1.43956	182120
1.47964	0.00156	1.47938	0.0017	1.4794	0.0031	1.47962	0.01306	1.47962	2814.09	1.4794	14158.1	1.47938	36372.5	1.47964	48001.3
1.51942	0.00288	1.51944	0.0034	1.51952	0.00728	1.51944	0.03356	1.51944	1232.8	1.51952	5020.91	1.51944	12039.4	1.51942	15547.9
1.55944	0.0067	1.55938	0.00834	1.5595	0.01904	1.55944	0.07786	1.55944	658.272	1.5595	2022.88	1.55938	4357.16	1.55944	5668.56
1.59946	0.017	1.59946	0.02178	1.59944	0.04678	1.5993	0.15482	1.5993	425.046	1.59944	1017.58	1.59946	1924.11	1.59946	2421.92
1.63936	0.03968	1.63934	0.04986	1.63938	0.09754	1.63932	0.26586	1.63932	322.029	1.63938	634.306	1.63934	1077.36	1.63936	1303.47
1.6793	0.07826	1.6794	0.09602	1.67926	0.1726	1.67932	0.4033	1.67932	271.652	1.67926	468.411	1.6794	734.083	1.6793	871.731
1.71932	0.13142	1.71928	0.15872	1.7193	0.2682	1.71924	0.56004	1.71924	242.439	1.7193	388.013	1.71928	577.037	1.71932	677
1.75936	0.19652	1.75938	0.23466	1.75936	0.37904	1.75916	0.73262	1.75916	224.252	1.75936	343.313	1.75938	494.029	1.75936	574.345
1.79932	0.2707	1.7991	0.32024	1.7992	0.5009	1.799	0.9157	1.799	212.907	1.7992	315.065	1.7991	444.271	1.79932	512.207
1.83906	0.3521	1.83908	0.41408	1.83904	0.63194	1.83888	1.10706	1.83888	204.304	1.83904	295.919	1.83908	410.555	1.83906	471.087
1.87892	0.43968	1.87902	0.5149	1.87896	0.77044	1.8786	1.3053	1.8786	197.632	1.87896	281.179	1.87902	384.875	1.87892	442.248
1.9189	0.53264	1.91874	0.62104	1.91862	0.91494	1.91848	1.50984	1.91848	192.469	1.91862	269.563	1.91874	366.025	1.9189	419.381
1.95874	0.63	1.95872	0.73266	1.95852	1.0656	1.95834	1.7196	1.95834	187.546	1.95852	260.48	1.95872	351.86	1.95874	402.026
1.9987	0.73114	1.9986	0.848	1.9984	1.22122	1.99798	1.93372	1.99798	183.658	1.9984	253.11	1.9986	340.272	1.9987	389.025
2.0386	0.83528	2.03852	0.96718	2.0383	1.3808	2.03784	2.15248	2.03784	180.496	2.0383	246.834	2.03852	332.225	2.0386	380.477
2.07866	0.9413	2.07846	1.08838	2.07806	1.54394	2.07768	2.37528	2.07768	177.506	2.07806	241.998	2.07846	327.445	2.07866	376.032
2.11862	1.04808	2.11854	1.21156	2.11808	1.71048	2.11742	2.6008	2.11742	174.764	2.11808	237.974	2.11854	323.292	2.11862	372.299
2.1586	1.15602	2.15854	1.33608	2.15794	1.8796	2.15718	2.83018	2.15718	171.983	2.15794	234.927	2.15854	320.732	2.1586	371.176
2.19872	1.26388	2.1983	1.46024	2.1978	2.04982	2.19702	3.06364	2.19702	170.261	2.1978	233.273	2.1983	320.692	2.19872	372.026
2.23866	1.37122	2.23838	1.58504	2.23764	2.22126	2.23674	3.29746	2.23674	168.49	2.23764	231.507	2.23838	320.75	2.23866	373.307
2.27872	1.47818	2.27834	1.70978	2.27754	2.39426	2.27656	3.53572	2.27656	166.841	2.27754	230.747	2.27834	321.338	2.27872	376.304
2.31876	1.58408	2.3182	1.83344	2.31746	2.56718	2.31632	3.77444	2.31632	165.915	2.31746	229.883	2.3182	323.073	2.31876	378.554
2.35886	1.68988	2.35834	1.9574	2.35736	2.74148	2.35644	4.01718	2.35644	164.591	2.35736	229.481	2.35834	324.792	2.35886	379.085
2.3988	1.79522	2.39828	2.08	2.3972	2.91466	2.39604	4.25878	2.39604	163.357	2.3972	229.971	2.39828	325.245	2.3988	381.139
2.4389	1.89988	2.43848	2.2038	2.43716	3.08848	2.43586	4.50336	2.43586	162.403	2.43716	229.875	2.43848	324.972	2.4389	382.667
2.4789	2.00454	2.4786	2.32716	2.4771	3.26224	2.47588	4.7504	2.47588	161.67	2.4771	230.148	2.4786	325.897	2.4789	380.787
2.51904	2.11034	2.51852	2.4494	2.51698	3.4353	2.51568	4.99708	2.51568	160.748	2.51698	230.645	2.51852	325.708	2.51904	379.624
2.55916	2.21596	2.5586	2.57278	2.557	3.60866	2.55538	5.24496	2.55538	160.366	2.557	230.605	2.5586	323.976	2.55916	378.648
2.5992	2.32204	2.59862	2.69664	2.59688	3.78178	2.59536	5.49394	2.59536	160.202	2.59688	230.454	2.59862	322.846	2.5992	376.457
2.6393	2.42884	2.63864	2.8207	2.63682	3.95502	2.63518	5.74308	2.63518	159.431	2.63682	230.419	2.63864	321.529	2.6393	374.414
2.67928	2.53592	2.6787	2.9457	2.67678	4.12854	2.67512	5.99422	2.67512	159.47	2.67678	230.26	2.6787	319.363	2.67928	370.901
2.71934	2.64464	2.71866	3.07126	2.71678	4.30228	2.71502	6.24374	2.71502	159.286	2.71678	230.066	2.71866	317.063	2.71934	367.716
2.75942	2.75386	2.75884	3.19846	2.75682	4.47644	2.75484	6.4947	2.75484	158.483	2.75682	229.203	2.75884	313.776	2.75942	364
2.7995	2.86486	2.7987	3.32634	2.79674	4.65114	2.7948	6.74714	2.7948	158.538	2.79674	228.327	2.7987	311.301	2.7995	360.073
2.8394	2.97598	2.8389	3.45564	2.83678	4.82664	2.8346	6.9978	2.8346	158.632	2.83678	227.65	2.8389	309.367	2.8394	356.971
2.87956	3.08914	2.87916	3.58642	2.8767	5.00238	2.87462	7.25032	2.87462	158.547	2.8767	226.561	2.87916	305.522	2.87956	353.514
2.9195	3.20256	2.91892	3.71754	2.91662	5.17904	2.91446	7.5015	2.91446	158.397	2.91662	225.83	2.91892	302.512	2.9195	350.498
2.95962	3.31756	2.95898	3.85028	2.95668	5.35654	2.95442	7.75412	2.95442	158.209	2.95668	224.683	2.95898	299.663	2.95962	346.315
2.99948	3.4335	2.99902	3.98484	2.99646	5.53438	2.99446	8.00716	2.99446	158.367	2.99646	223.551	2.99902	296.928	2.99948	343.201
3.03988	3.55142	3.03902	4.11984	3.03672	5.71458	3.0343	8.25852	3.0343	158.073	3.03672	222.228	3.03902	294.899	3.03988	340.128
3.0797	3.66934	3.07912	4.25646	3.07654	5.89472	3.07434	8.5125	3.07434	157.851	3.07654	220.73	3.07912	291.976	3.0797	336.453
3.1198	3.78896	3.11904	4.3939	3.11654	6.0762	3.11428	8.7652	3.11428	158.301	3.11654	219.78	3.11904	289.417	3.1198	333.692
3.15974	3.9092	3.15912	4.53288	3.15668	6.25936	3.15426	9.01736	3.15426	157.991	3.15668	218.472	3.15912	286.274	3.15974	330.033
3.19976	4.03124	3.19914	4.6737	3.19658	6.44256	3.19428	9.27156	3.19428	157.611	3.19658	216.748	3.19914	283.487	3.19976	326.051
3.23974	4.15456	3.23912	4.81508	3.23656	6.6279	3.23426	9.52494	3.23426	157.999	3.23656	215.604	3.23912	281.674	3.23974	324.438
3.27976	4.27782	3.27904	4.95736	3.2765	6.81324	3.27424	9.77764	3.27424	157.851	3.2765	214.924	3.27904	278.997	3.27976	321.576
3.31964	4.40302	3.31908	5.10168	3.31652	6.99994	3.31424	10.0316	3.31424	157.652	3.31652	213.073	3.31908	275.892	3.31964	318.05
3.3598	4.52948	3.35906	5.2474	3.35656	7.18898	3.35428	10.2853	3.35428	157.525	3.35656	211.749	3.35906	273.579	3.3598	314.995
3.39972	4.65724	3.39914	5.39432	3.39654	7.37784	3.3942	10.5392	3.3942	157.257	3.39654	210.678	3.39914	271.456	3.39972	312.422
3.43968	4.78516	3.43914	5.5424	3.43642	7.56804	3.43422	10.7937	3.43422	157.248	3.43642	209.413	3.43914	268.587	3.43968	309.809
3.47954	4.91488	3.47912	5.6921	3.47646	7.75948	3.47428	11.0485	3.47428	157.239	3.47646	208.34	3.47912	266.827	3.47954	306.627
3.51966	5.046	3.51914	5.84222	3.51634	7.95164	3.51428	11.3028	3.51428	157.078	3.51634	206.706	3.51914	264.365	3.51966	304.282
3.55964	5.17812	3.55896	5.9941	3.55652	8.1468	3.55428	11.5578	3.55428	156.738	3.55652	205.413	3.55896	261.826	3.55964	301.938
3.5998	5.31142	3.59896	6.14708	3.59646	8.34168	3.59432	11.8135	3.59432	156.439	3.59646	204.381	3.59896	260.342	3.5998	299.304
3.63964	5.4454	3.63888	6.30108	3.63638	8.53754	3.63448	12.0704	3.63448	156.575	3.63638	202.957	3.63888	257.536	3.63964	296.461
3.67966	5.5808	3.67896	6.45772	3.67636	8.73536	3.67442	12.3251	3.67442	156.684	3.67636	201.675	3.67896	255.276	3.67966	294.316
3.7196	5.71708	3.71894	6.6147	3.71632	8.93392	3.71442	12.5806	3.71442	155.999	3.71632	200.452	3.71894	253.696	3.7196	291.316
3.75962	5.85528	3.75894	6.77298	3.75638	9.13456	3.7546	12.8391	3.7546	155.73	3.75638	199.481	3.75894	251.383	3.75962	288.913
3.7996	5.99398	3.79886	6.93262	3.7963	9.33486	3.79458	13.0954	3.79458	155.731	3.7963	198.477	3.79886	249.469	3.7996	287.006
3.83958	6.13388	3.8388	7.0931	3.8365	9.53824	3.83468	13.3533	3.83468	155.251	3.8365	197.153	3.8388	247.45	3.83958	285.115
3.87966	6.27478	3.87886	7.25592	3.8764	9.74114	3.8746	13.6108	3.8746	155.213	3.8764	195.799	3.87886	245.221	3.87966	283.103
3.91958	6.41646	3.91886	7.41958	3.9163	9.9458	3.91468	13.8687	3.91468	154.83	3.9163	194.586	3.91886	243.726	3.91958	279.269
3.95942	6.56038	3.95888	7.58424	3.95632	10.1519	3.95474	14.1284	3.95474	154.578	3.95632	193.546	3.95888	241.479	3.95942	277.118
3.99954	6.705	3.9988	7.75062	3.9962	10.3586	3.99468	14.3862	3.99468	154.501	3.9962	191.926	3.9988	239.576	3.99954	276.312
4.03954	6.85034	4.03886	7.91808	4.03618	10.568	4.0347	14.6459	4.0347	154.065	4.03618	191.027	4.03886	237.624	4.03954	273.81
4.07952	6.9971	4.07862	8.08652	4.07616	10.7772	4.07476	14.906	4.07476	154.012	4.07616	190.231	4.07862	235.747	4.07952	271.093
4.11948	7.14522	4.11882	8.25726	4.11624	10.9888	4.11478	15.1659	4.11478	153.484	4.11624	189.052	4.11882	234.103	4.11948	268.887
4.15946	7.2944	4.15862	8.42824	4.15602	11.1996	4.1546	15.4262	4.1546	153.182	4.15602	188.362	4.15862	232.366	4.15946	267.022
4.19932	7.44422	4.19854	8.60034	4.19612	11.4129	4.19476	15.688	4.19476	153.081	4.19612	187.024	4.19854	230.792	4.19932	265.481
4.23938	7.59544	4.23852	8.77444	4.23616	11.6281	4.23472	15.9496	4.23472	152.321	4.23616	185.82	4.23852	229.143	4.23938	263.537
4.27932	7.74778	4.27852	8.94938	4.27616	11.8436	4.27468	16.2127	4.27468	152.283	4.27616	185.073	4.27852	227.105	4.27932	260.877
4.31938	7.9021	4.31852	9.1267	4.31606	12.0598	4.31462	16.4743	4.31462	152.285	4.31606	184.006	4.31852	225.239	4.31938	259.386
4.35932	8.0562	4.35848	9.30438	4.35618	12.2785	4.35466	16.7379	4.35466	151.49	4.35618	182.612	4.35848	224.218	4.35932	258.216
4.39938	8.21192	4.3984	9.48296	4.39602	12.4977	4.39474	17.0031	4.39474	151.18	4.39602	181.471	4.3984	222.253	4.39938	255.536
4.4394	8.36958	4.4383	9.66352	4.43598	12.7183	4.43464	17.2669	4.43464	150.916	4.43598	180.814	4.4383	220.483	4.4394	253.668
4.47924	8.52674	4.47836	9.84562	4.4759	12.9395	4.47468	17.5328	4.47468	150.585	4.4759	180.016	4.47836	219.262	4.47924	252.343
4.51912	8.6855	4.51806	10.0273	4.51586	13.162	4.51464	17.7982	4.51464	150.202	4.51586	178.738	4.51806	217.919	4.51912	250.127
4.55912	8.8461	4.5582	10.212	4.55586	13.3868	4.55424	18.0625	4.55424	150.011	4.55586	177.829	4.5582	215.99	4.55912	248.489
4.59896	9.0068	4.59812	10.3979	4.59594	13.6123	4.59414	18.3282	4.59414	149.655	4.59594	177.042	4.59812	214.37	4.59896	246.487
4.63902	9.17026	4.63804	10.5844	4.63588	13.8388	4.63386	18.5945	4.63386	148.983	4.63588	175.782	4.63804	213.208	4.63902	244.878
4.67904	9.33382	4.67806	10.7729	4.67564	14.0657	4.67342	18.8603	4.67342	151.243	4.67564	175.079	4.67806	211.604	4.67904	243.243
4.71896	9.4989	4.71798	10.9622	4.71566	14.2945	4.71454	19.1278	4.71454	151.658	4.71566	174.501	4.71798	209.876	4.71896	241.379
4.75884	9.66442	4.75788	11.1532	4.75568	14.5244	4.75482	19.397	4.75482	149.646	4.75568	173.397	4.75788	208.404	4.75884	240.079
4.7987	9.83104	4.79794	11.3459	4.7956	14.7555	4.7949	19.6648	4.7949	148.368	4.7956	172.743	4.79794	207.226	4.7987	238.671
4.83888	9.99978	4.83782	11.539	4.83528	14.9852	4.833	19.9238	4.833	144.799	4.83528	171.651	4.83782	205.694	4.83888	236.968
4.87874	10.1688	4.87788	11.7345	4.87506	15.2184	4.85898	20.106	4.85898	139.472	4.87506	172.091	4.87788	204.594	4.87874	234.945
4.9187	10.3395	4.91798	11.9308	4.91506	15.4488					4.91506	173.473	4.91798	203.407	4.9187	233.122
4.95858	10.5113	4.9578	12.1274	4.95492	15.6788					4.95492	171.752	4.9578	201.466	4.95858	231.861
4.99884	10.6852	4.99778	12.3269	4.99476	15.9128					4.99476	169.755	4.99778	200.361	4.99884	230.557
5.03876	10.859	5.0378	12.5267	5.03462	16.1483					5.03462	169.089	5.0378	199.175	5.03876	229.02
5.07864	11.0336	5.07786	12.7289	5.07432	16.3833					5.07432	167.765	5.07786	197.58	5.07864	227.293
5.11882	11.2113	5.11784	12.9318	5.1141	16.6221					5.1141	166.31	5.11784	200.307	5.11882	226.181
5.15888	11.3884	5.15702	13.1242	5.15372	16.8608					5.15372	165.778	5.15702	200.702	5.15888	224.797
5.19896	11.5678	5.1964	13.3233	5.1936	17.1016					5.1936	164.452	5.1964	196.687	5.19896	222.902
5.23908	11.7482	5.23584	13.5249	5.23344	17.3455					5.23344	163.584	5.23584	195.411	5.23908	226.75
5.27732	11.9135	5.27542	13.7276	5.27318	17.5881					5.27318	163.232	5.27542	194.343	5.27732	227.426
5.31674	12.0897	5.31488	13.9316	5.31282	17.8318					5.31282	162.217	5.31488	192.685	5.31674	222.945
5.35614	12.2671	5.35462	14.1387	5.35264	18.0779					5.35264	161.799	5.35462	190.763	5.35614	220.892
5.39562	12.4468	5.39406	14.3467	5.39238	18.3235					5.39238	161.216	5.39406	189.114	5.39562	218.445
5.43516	12.6288	5.43382	14.5575	5.43228	18.5719					5.43228	159.995	5.43382	187.736	5.43516	216.942
5.47486	12.8121	5.47354	14.77	5.47194	18.8208					5.47194	158.747	5.47354	187.197	5.47486	215.3
5.51452	12.9974	5.51318	14.9814	5.51178	19.0727					5.51178	158.861	5.51318	186.102	5.51452	213.096
5.55434	13.1851	5.55296	15.1968	5.55166	19.3226					5.55166	158.383	5.55296	184.705	5.55434	212.43
5.59416	13.3723	5.59264	15.4116	5.59124	19.5744					5.59124	155.653	5.59264	183.389	5.59416	211.344
5.63384	13.5612	5.63236	15.6298	5.62896	19.8191					5.62896	152.563	5.63236	182.106	5.63384	209.241
5.6735	13.7515	5.67206	15.8477	5.65976	20.0231					5.65976	148.682	5.67206	181.81	5.6735	208.504
5.71328	13.9422	5.71172	16.0663							5.68462	100.707	5.71172	180.487	5.71328	207.529
5.75286	14.1339	5.75156	16.2882									5.75156	178.73	5.75286	205.611
5.7926	14.328	5.79122	16.5111									5.79122	178.07	5.7926	204.265
5.83236	14.5231	5.83094	16.734									5.83094	177.041	5.83236	203.125
5.87218	14.7198	5.87082	16.9607									5.87082	175.724	5.87218	202.086
5.91176	14.916	5.91048	17.1866									5.91048	175.022	5.91176	201.117
5.95144	15.1139	5.95014	17.4139									5.95014	173.953	5.95144	199.447
5.9911	15.3138	5.98974	17.6423									5.98974	172.732	5.9911	198.588
6.03074	15.5132	6.02952	17.8734									6.02952	172.144	6.03074	197.319
6.07052	15.7163	6.06926	18.1042									6.06926	170.905	6.07052	195.474
6.11022	15.9198	6.10876	18.3371									6.10876	170.155	6.11022	194.964
6.14996	16.1237	6.14856	18.5703									6.14856	169.567	6.14996	193.796
6.18948	16.3288	6.18824	18.8058									6.18824	167.589	6.18948	192.45
6.22918	16.5354	6.22772	19.0426									6.22772	167.144	6.22918	191.565
6.26888	16.7433	6.2674	19.2794									6.2674	166.292	6.26888	190.048
6.30862	16.9534	6.30718	19.5204									6.30718	163.345	6.30862	189.007
6.34838	17.1639	6.34356	19.7454									6.34356	159.634	6.34838	188.356
6.38796	17.3746	6.37508	19.9454									6.37508	156.071	6.38796	186.55
6.4276	17.5885	6.40282	20.1249									6.40282	140.083	6.4276	185.485
6.46724	17.802													6.46724	185.397
6.50692	18.0164													6.50692	183.691
6.54654	18.2337													6.54654	182.402
6.58594	18.4496													6.58594	181.801
6.6258	18.6697													6.6258	180.14
6.66548	18.8911													6.66548	179.416
6.70494	19.1108													6.70494	178.485
6.74458	19.3343													6.74458	176.667
6.78338	19.5548													6.78338	173.408
6.81692	19.751													6.81692	168.718
6.84834	19.9396													6.84834	166.962
6.8786	20.1205													6.8786	153.476

## Sheet: Figure3(f)
Figure3(f)
Forward voltage (V)	Forward current (A)	Forward voltage (V)	Forward current (A)	Forward voltage (V)	Forward current (A)	Forward voltage (V)	Forward current (A)	Forward voltage (V)	Ron (mΩ)	Forward voltage (V)	Ron (mΩ)	Forward voltage (V)	Ron (mΩ)	Forward voltage (V)	Ron (mΩ)
-2e-05	0.00088	-2e-05	0.00092	-6e-05	0.00092	0	0.00086	0	1002000	-6e-05	-500750	-2e-05	-402800	-2e-05	666333
0.03996	0.00094	0.04026	0.00082	0.04	0.00084	0.04008	0.0009	0.04008	-3.96629e+06	0.04	3.96632e+06	0.04026	-1.01082e+06	0.03996	3998000
0.07994	0.0009	0.07994	0.00084	0.07998	0.00094	0.08002	0.00084	0.08002	-1.33133e+06	0.07998	3.92759e+06	0.07994	3968000	0.07994	-1999000
0.11992	0.0009	0.12006	0.00084	0.12014	0.00086	0.12	0.00084	0.12	-4008000	0.12014	-1.34113e+06	0.12006	1332000	0.11992	4000000
0.15992	0.00092	0.16002	0.0009	0.16008	0.00088	0.16008	0.00082	0.16008	1.99352e+06	0.16008	665111	0.16002	-442224000	0.15992	-2.01052e+06
0.20006	0.00086	0.19986	0.00084	0.19998	0.00098	0.20002	0.00088	0.20002	267199000	0.19998	-2.03764e+06	0.19986	-140558000	0.20006	3.9043e+06
0.23992	0.00094	0.24008	0.0009	0.24012	0.00084	0.24016	0.00082	0.24016	-2.01767e+06	0.24012	-573429	0.24008	4.07087e+06	0.23992	1.98704e+06
0.2799	0.0009	0.28006	0.00086	0.28004	0.00084	0.27988	0.00084	0.27988	668377	0.28004	--	0.28006	1.99301e+06	0.2799	-1999000
0.3199	0.0009	0.31998	0.00094	0.31986	0.00084	0.32006	0.00094	0.32006	-268268000	0.31986	4010000	0.31998	1.32868e+06	0.3199	-4022000
0.36012	0.00088	0.36008	0.00092	0.35996	0.00086	0.36012	0.00084	0.36012	-2.02127e+06	0.35996	666388	0.36008	1.99601e+06	0.36012	1.99007e+06
0.40006	0.00094	0.40006	0.00098	0.39992	0.00096	0.39994	0.0009	0.39994	1.32733e+06	0.39992	1.33067e+06	0.40006	1.9985e+06	0.40006	998875
0.44006	0.00096	0.44006	0.00096	0.43994	0.00092	0.44014	0.0009	0.44014	-3980000	0.43994	-2001000	0.44006	-798399	0.44006	-2.0015e+06
0.48008	0.0009	0.47996	0.00088	0.4799	0.00092	0.47994	0.00088	0.47994	1.34093e+06	0.4799	4012000	0.47996	2.0376e+06	0.48008	-800080
0.52006	0.00086	0.52014	0.001	0.52002	0.00094	0.52006	0.00096	0.52006	801435	0.52002	4012000	0.52014	-1.30204e+06	0.52006	-3998000000
0.56006	0.0009	0.55994	0.00082	0.56	0.00094	0.55994	0.00098	0.55994	-1.33735e+06	0.56	-800400	0.55994	-568165	0.56006	664664
0.59988	0.00098	0.59984	0.00086	0.60002	0.00084	0.6	0.0009	0.6	-4.04244e+06	0.60002	-1.33578e+06	0.59984	668546	0.59988	1.32447e+06
0.63996	0.00096	0.64006	0.00094	0.63996	0.00088	0.63994	0.00096	0.63994	-1.00113e+06	0.63996	1997000	0.64006	1.34403e+06	0.63996	-1.00125e+06
0.68	0.0009	0.67998	0.00092	0.68002	0.00088	0.67994	0.00082	0.67994	4.04851e+06	0.68002	-4002000	0.67998	3.98401e+06	0.68	-665495
0.71982	0.00084	0.71986	0.00096	0.72004	0.00086	0.72	0.00098	0.72	668001	0.72004	1.998e+06	0.71986	267063000	0.71982	-190093000
0.75992	0.0009	0.76004	0.00092	0.76002	0.00092	0.76	0.00094	0.76	-2000000	0.76002	664997	0.76004	3.93515e+06	0.75992	667165
0.79988	0.00096	0.79994	0.00098	0.79984	0.00098	0.80008	0.00094	0.80008	3984000	0.79984	-1.35155e+06	0.79994	3.94672e+06	0.79988	-4.16947e+06
0.84026	0.00088	0.84006	0.00094	0.84002	0.00086	0.83992	0.00096	0.83992	998997	0.84002	795722	0.84006	1.97819e+06	0.84026	-400543
0.8801	0.00076	0.8799	0.00102	0.88002	0.00108	0.87992	0.00102	0.87992	-1.34136e+06	0.88002	1.00441e+06	0.8799	1.98505e+06	0.8801	993504
0.9199	0.00096	0.91988	0.00098	0.91992	0.00094	0.92004	0.0009	0.92004	-668667	0.91992	-570000	0.91988	-501249	0.9199	441977
0.9599	0.00094	0.96002	0.00086	0.96006	0.00094	0.95996	0.0009	0.95996	-1999000	0.96006	665333	0.96002	-1.00475e+06	0.9599	-2.0025e+06
1	0.00092	1.00006	0.0009	0.99998	0.00106	0.99994	0.00086	0.99994	1.0025e+06	0.99998	3.93306e+06	1.00006	-3.95638e+06	1	-1.001e+06
1.04002	0.00086	1.03994	0.00084	1.04002	0.00096	1.04	0.00098	1.04	801280	1.04002	-1.33289e+06	1.03994	-1.32933e+06	1.04002	-4.02215e+06
1.07994	0.0009	1.07996	0.00084	1.08014	0.001	1.08004	0.00096	1.08004	997997000	1.08014	2006000	1.07996	573429	1.07994	-2.00201e+06
1.11992	0.00082	1.1201	0.00098	1.11998	0.001	1.11992	0.00098	1.11992	801435	1.11998	-2007000	1.1201	2.0508e+06	1.11992	-1.33134e+06
1.16002	0.00084	1.1599	0.00088	1.16012	0.00096	1.16004	0.00106	1.16004	-153768000	1.16012	1.96348e+06	1.1599	1.3555e+06	1.16002	1002500
1.20012	0.0009	1.20002	0.00104	1.19982	0.00104	1.1999	0.00098	1.1999	-1.98704e+06	1.19982	795587	1.20002	573102	1.20012	665992
1.23994	0.00096	1.24016	0.00102	1.23992	0.00106	1.23988	0.00102	1.23988	1999000	1.23992	-4010000	1.24016	993520	1.23994	3970054
1.27982	0.00092	1.27998	0.00112	1.28002	0.00102	1.27998	0.00102	1.27998	799600	1.28002	3.933e+06	1.27998	-3.99403e+06	1.27982	1.01359e+06
1.32014	0.00104	1.31982	0.001	1.31986	0.00108	1.31996	0.00112	1.31996	571387	1.31986	799664	1.31982	-1.95695e+06	1.32014	807611
1.36016	0.00102	1.36002	0.00108	1.36006	0.00112	1.36	0.00116	1.36	667333	1.36006	2010000	1.36002	446420	1.36016	662726
1.39996	0.00116	1.40018	0.00118	1.39996	0.00112	1.40004	0.00124	1.40004	285796	1.39996	285286	1.40018	221502	1.39996	285353
1.44006	0.0013	1.43994	0.00144	1.4399	0.0014	1.44004	0.00144	1.44004	129338	1.4399	85128	1.43994	88702.7	1.44006	80165.6
1.48014	0.00216	1.47992	0.00208	1.47994	0.00206	1.48018	0.00186	1.48018	36957.5	1.47994	34283.5	1.47992	30742.2	1.48014	26302.3
1.52008	0.00434	1.51988	0.00404	1.52008	0.00374	1.52004	0.0036	1.52004	11500	1.52008	11019.7	1.51988	10161.2	1.52008	9606.32
1.55992	0.01046	1.55994	0.00996	1.56004	0.00932	1.55996	0.0088	1.55996	4199.72	1.56004	4002.24	1.55994	3847.28	1.55992	3689.82
1.59998	0.02602	1.60004	0.02488	1.59992	0.02368	1.60008	0.02268	1.60008	1905.17	1.59992	1873.87	1.60004	1823.87	1.59998	1772.46
1.63982	0.0555	1.64004	0.05386	1.64002	0.05204	1.63992	0.05072	1.63992	1091.14	1.64002	1098.96	1.64004	1085.81	1.63982	1076.99
1.68014	0.10054	1.68006	0.09858	1.67996	0.09648	1.67988	0.09584	1.67988	758.196	1.67996	777.844	1.68006	784.024	1.68014	785.24
1.7201	0.15768	1.72006	0.15592	1.72	0.15488	1.72006	0.15646	1.72006	604.831	1.72	626.702	1.72006	641.735	1.7201	643.716
1.75998	0.22456	1.75994	0.22304	1.76004	0.22426	1.76006	0.22838	1.76006	520.627	1.76004	544.591	1.75994	559.235	1.75998	563.256
1.80006	0.29966	1.80004	0.29896	1.80018	0.30212	1.80004	0.31008	1.80004	469.237	1.80018	491.446	1.80004	506.156	1.80006	511.735
1.84004	0.381	1.83998	0.38116	1.8399	0.38672	1.84	0.39874	1.84	433.819	1.8399	454.4	1.83998	470.037	1.84004	475.744
1.87994	0.46756	1.8799	0.46886	1.8799	0.47758	1.88	0.4944	1.88	405.541	1.8799	427.371	1.8799	442.031	1.87994	448.553
1.91996	0.55918	1.91994	0.56206	1.92002	0.5742	1.92006	0.59616	1.92006	385.581	1.92002	406.091	1.91994	420.821	1.91996	427.729
1.95996	0.65464	1.96004	0.6593	1.96008	0.67502	1.95998	0.70182	1.95998	370.402	1.96008	391.044	1.96004	405.869	1.95996	411.949
1.99992	0.75328	1.9999	0.75906	1.99996	0.77862	2.0001	0.81226	2.0001	359.08	1.99996	379.392	1.9999	394.662	1.99992	400.99
2.04006	0.8544	2.03998	0.86186	2.04012	0.886	2.04	0.92466	2.04	351.72	2.04012	371.435	2.03998	386.236	2.04006	393.845
2.07992	0.9564	2.07996	0.96634	2.08008	0.99432	2.07994	1.03926	2.07994	346.386	2.08008	367.783	2.07996	382.578	2.07992	390.1
2.11996	1.05922	2.12	1.07102	2.12012	1.10352	2.11998	1.15556	2.11998	343.34	2.12012	365.372	2.12	381.152	2.11996	387.64
2.15996	1.16288	2.16004	1.17644	2.1599	1.21278	2.16	1.27244	2.16	342.493	2.1599	364.464	2.16004	380.649	2.15996	386.486
2.1998	1.2658	2.20002	1.28124	2.20004	1.3228	2.2	1.3892	2.2	343.123	2.20004	365.281	2.20002	381.752	2.1998	388.608
2.23996	1.36874	2.24004	1.386	2.23994	1.4319	2.23992	1.50536	2.23992	344.707	2.23994	366.667	2.24004	383.319	2.23996	391.339
2.28004	1.47084	2.27998	1.48984	2.28004	1.54098	2.28	1.62128	2.28	346.134	2.28004	369.079	2.27998	385.642	2.28004	392.696
2.31996	1.57246	2.31986	1.59298	2.32	1.64882	2.31996	1.7366	2.31996	346.444	2.32	371.425	2.31986	387.664	2.31996	393.942
2.3599	1.67356	2.35994	1.6961	2.36006	1.75642	2.35998	1.85214	2.35998	347.732	2.36006	371.896	2.35994	389.212	2.3599	396.038
2.39996	1.77446	2.4001	1.79914	2.39998	1.86388	2.39998	1.96672	2.39998	348.303	2.39998	371.587	2.4001	389.564	2.39996	396.615
2.44004	1.87562	2.43998	1.90156	2.4401	1.97182	2.44002	2.08194	2.44002	347.213	2.4401	371.886	2.43998	388.654	2.44004	396.555
2.48008	1.9765	2.4801	2.00498	2.47998	2.079	2.47986	2.19678	2.47986	346.326	2.47998	370.754	2.4801	387.979	2.48008	396.55
2.52004	2.07736	2.52002	2.10786	2.51996	2.18722	2.52	2.31288	2.52	344.802	2.51996	368.211	2.52002	386.2	2.52004	394.546
2.55996	2.17896	2.55992	2.21166	2.55986	2.29594	2.56002	2.42926	2.56002	342.176	2.55986	366.334	2.55992	382.838	2.55996	392.303
2.60014	2.28154	2.60004	2.31688	2.60004	2.40582	2.59996	2.54656	2.59996	339.16	2.60004	363.888	2.60004	380.551	2.60014	390.15
2.64002	2.38416	2.63992	2.42188	2.64004	2.51628	2.63998	2.66502	2.63998	335.372	2.64004	360.14	2.63992	377.745	2.64002	386.651
2.68016	2.4885	2.68006	2.52872	2.68002	2.6279	2.67986	2.7848	2.67986	332.45	2.68002	356.089	2.68006	374.178	2.68016	383.44
2.72032	2.59358	2.71998	2.63584	2.72006	2.741	2.72006	2.9059	2.72006	328.864	2.72006	352.376	2.71998	369.906	2.72032	379.969
2.7601	2.69888	2.76004	2.74494	2.76008	2.8551	2.76	3.02848	2.76	323.978	2.76008	348.137	2.76004	365.051	2.7601	376.301
2.80008	2.80554	2.79992	2.85482	2.8	2.97062	2.79994	3.15246	2.79994	320.116	2.8	344.259	2.79992	361.131	2.80008	372.892
2.8401	2.91342	2.8399	2.96608	2.8399	3.08696	2.83992	3.27814	2.83992	316.708	2.8399	341.112	2.8399	358.007	2.8401	369.301
2.88024	3.0226	2.87992	3.07828	2.8802	3.20574	2.88018	3.40582	2.88018	312.774	2.8802	336.681	2.87992	354.067	2.88024	364.903
2.92006	3.13254	2.92006	3.19248	2.91986	3.32444	2.92	3.53416	2.92	308.462	2.91986	331.952	2.92006	349.939	2.92006	361.092
2.96012	3.24382	2.95998	3.30706	2.95982	3.4456	2.95988	3.6642	2.95988	304.856	2.95982	328.875	2.95998	345.595	2.96012	357.818
3.00014	3.35634	2.99992	3.42356	2.99998	3.56806	3.00012	3.79698	3.00012	300.451	2.99998	325.526	2.99992	341.601	3.00014	354.054
3.04008	3.46966	3.03986	3.5409	3.03994	3.69172	3.0399	3.93052	3.0399	296.526	3.03994	321.671	3.03986	338.015	3.04008	350.787
3.08014	3.5844	3.07984	3.66	3.07996	3.8167	3.07992	4.0661	3.07992	292.832	3.07996	317.447	3.07984	334.561	3.08014	346.822
3.12012	3.70044	3.11988	3.78008	3.12	3.94392	3.11996	4.20392	3.11996	289.088	3.12	313.075	3.11988	331.074	3.12012	343.004
3.16006	3.8174	3.15994	3.90194	3.15992	4.0721	3.15998	4.34304	3.15998	285.653	3.15992	309.499	3.15994	327.47	3.16006	339.876
3.20016	3.93594	3.19994	4.02456	3.1999	4.20208	3.2	4.48412	3.2	282.074	3.1999	306.863	3.19994	323.566	3.20016	337.04
3.23998	4.05452	3.2399	4.14906	3.24006	4.33326	3.23978	4.62594	3.23978	278.401	3.24006	303.211	3.2399	320.475	3.23998	333.953
3.2801	4.17532	3.27986	4.27394	3.2798	4.46558	3.27986	4.77098	3.27986	274.74	3.2798	299.404	3.27986	317.604	3.2801	330.769
3.32004	4.29656	3.31974	4.40044	3.31988	4.59986	3.31996	4.91778	3.31996	270.708	3.31988	296.384	3.31974	313.617	3.32004	327.544
3.36004	4.41938	3.3599	4.52916	3.35986	4.7357	3.35984	5.06642	3.35984	267.355	3.35986	292.622	3.3599	310.335	3.36004	324.51
3.39998	4.5429	3.39982	4.65848	3.3999	4.87332	3.39984	5.21656	3.39984	264.242	3.3999	289.496	3.39982	306.478	3.39998	321.601
3.44006	4.6682	3.43992	4.79026	3.4399	5.01218	3.4398	5.36902	3.4398	260.789	3.4399	286.236	3.43992	303.752	3.44006	318.858
3.48002	4.79392	3.47978	4.92172	3.47992	5.15288	3.47986	5.5234	3.47986	257.551	3.47992	282.738	3.47978	301.324	3.48002	316.444
3.52	4.92082	3.51986	5.05556	3.51978	5.2947	3.51996	5.68026	3.51996	253.703	3.51978	279.324	3.51986	297.372	3.52	312.873
3.56004	5.04968	3.55978	5.19074	3.5598	5.43886	3.55996	5.83912	3.55996	250.342	3.5598	276.034	3.55978	294.587	3.56004	310.65
3.59998	5.17828	3.59994	5.3274	3.59972	5.5843	3.59978	5.9991	3.59978	247.406	3.59972	272.979	3.59994	291.608	3.59998	307.836
3.63996	5.3093	3.63984	5.46528	3.63982	5.732	3.6399	6.16224	3.6399	244.766	3.63982	269.8	3.63984	287.857	3.63996	304.077
3.67994	5.44124	3.67982	5.6049	3.67976	5.88096	3.6798	6.32602	3.6798	241.631	3.67976	267.314	3.67982	285.541	3.67994	302.913
3.72002	5.5736	3.71978	5.74524	3.7198	6.0312	3.71984	6.49308	3.71984	238.195	3.7198	264.308	3.71978	283.088	3.72002	300.446
3.75992	5.70744	3.75964	5.88686	3.75984	6.18394	3.7599	6.6623	3.7599	234.851	3.75984	261.523	3.75964	279.711	3.75992	296.531
3.79984	5.84278	3.79972	6.03104	3.7998	6.3371	3.79978	6.83346	3.79978	232.129	3.7998	258.929	3.79972	276.906	3.79984	294.491
3.83998	5.9793	3.83976	6.1762	3.83972	6.49244	3.8399	7.00694	3.8399	229.099	3.83972	255.387	3.83976	274.153	3.83998	292.123
3.87986	6.1167	3.87974	6.32292	3.8797	6.64996	3.87982	7.18282	3.87982	225.496	3.8797	252.065	3.87974	272.059	3.87986	289.222
3.91988	6.25556	3.91968	6.46996	3.91974	6.8099	3.91986	7.36154	3.91986	223.151	3.91974	249.531	3.91968	268.857	3.91988	287.582
3.95994	6.39516	3.95966	6.62018	3.95966	6.9704	3.95986	7.5415	3.95986	220.815	3.95966	246.966	3.95966	265.744	3.95994	284.874
3.9998	6.5361	3.9996	6.7707	3.9998	7.13408	3.9998	7.72356	3.9998	217.449	3.9998	244.6	3.9996	263.353	3.9998	282.066
4.03986	6.6785	4.03942	6.92304	4.03964	7.29738	4.03966	7.90848	4.03966	214.371	4.03964	241.768	4.03942	261.171	4.03986	279.985
4.07972	6.82154	4.07968	7.07732	4.07964	7.46432	4.07984	8.09694	4.07984	212.039	4.07964	239.034	4.07968	258.634	4.07972	277.69
4.11964	6.9658	4.11962	7.23312	4.11974	7.63248	4.11974	8.28614	4.11974	209.205	4.11974	236.156	4.11962	255.698	4.11964	275.574
4.15968	7.1117	4.15956	7.38972	4.1596	7.8029	4.15988	8.47954	4.15988	206.193	4.1596	233.187	4.15956	253.248	4.15968	273.572
4.19972	7.25852	4.19958	7.54886	4.19962	7.97504	4.19972	8.67402	4.19972	203.727	4.19962	231.539	4.19958	250.343	4.19972	271.297
4.23954	7.40606	4.2395	7.70904	4.23962	8.1485	4.23974	8.87154	4.23974	201.105	4.23962	228.539	4.2395	248.539	4.23954	268.974
4.27954	7.55528	4.2795	7.87042	4.2795	8.32456	4.27968	9.07162	4.27968	198.346	4.2795	225.976	4.2795	245.984	4.27954	266.624
4.3194	7.70558	4.31946	8.0341	4.31966	8.5027	4.31974	9.27488	4.31974	195.934	4.31966	223.537	4.31946	243.584	4.3194	264.498
4.35936	7.85706	4.35942	8.19852	4.35952	8.68252	4.3597	9.48002	4.3597	193.247	4.35952	220.865	4.35942	240.924	4.35936	262.938
4.39948	8.01014	4.39926	8.36532	4.39952	8.86428	4.39964	9.68834	4.39964	190.797	4.39952	218.737	4.39926	238.222	4.39948	260.886
4.43938	8.16378	4.4394	8.53426	4.43946	9.04798	4.43964	9.899	4.43964	188.085	4.43946	216.191	4.4394	236.301	4.43938	258.459
4.47922	8.31866	4.4794	8.70446	4.47948	9.23414	4.47948	10.1128	4.47948	185.736	4.47948	213.79	4.4794	233.943	4.47922	256.395
4.51918	8.47502	4.51932	8.87588	4.51952	9.42246	4.51958	10.3294	4.51958	183.537	4.51952	211.382	4.51932	231.94	4.51918	254.681
4.55922	8.63278	4.55922	9.0486	4.55948	9.6126	4.55946	10.5486	4.55946	180.858	4.55948	208.945	4.55922	229.671	4.55922	252.574
4.59906	8.79128	4.5994	9.22456	4.5994	9.80476	4.5995	10.7713	4.5995	178.901	4.5994	206.509	4.5994	227.22	4.59906	251.148
[truncated: 58 more rows]

## Sheet: Figure3(h)
Figure3(h)
[truncated: 158 more rows]

## Sheet: Figure3(i)
Figure3(i)
[truncated: 158 more rows]
