# Supplementary material for: An avalanche-and-surge robust ultrawide-bandgap heterojunction for power electronics
Source: Nat Commun. 2023 Jul 25;14:4459. doi: 10.1038/s41467-023-40194-0 (PMC10368629; doi:10.1038/s41467-023-40194-0)
Supplement: Supplementary file 5 — Source Data [file 41467_2023_40194_MOESM5_ESM.zip › Source data/Main manuscript_Figure4_data.xlsx]

## Sheet: Figure4(c)
Figure4(c)
Profile (nm)	IEBIC (Normalized)
28.2884	0
31.4315	0.00606
34.5747	0.01178
37.7178	0.01858
40.861	0.02232
44.0042	0.02794
47.1473	0.03272
50.2905	0.0372
53.444	0.04129
56.5871	0.04592
59.7303	0.05011
62.8734	0.05553
66.0166	0.06105
69.1598	0.0675
72.3029	0.07263
75.4461	0.07879
78.5892	0.08386
81.7324	0.08928
84.8755	0.09658
88.0187	0.10367
91.1618	0.11082
94.305	0.11663
97.4481	0.12535
100.591	0.12915
103.734	0.13787
106.878	0.1457
110.021	0.15452
113.164	0.16152
116.307	0.16812
119.45	0.17743
122.593	0.18734
125.737	0.1898
128.88	0.19763
132.023	0.20335
135.166	0.20838
138.309	0.2134
141.452	0.21902
144.595	0.22533
147.739	0.22956
150.882	0.23326
154.025	0.23725
157.178	0.24375
160.322	0.24612
163.465	0.2507
166.608	0.25627
169.751	0.26558
172.894	0.26819
176.037	0.27573
179.18	0.28672
182.324	0.29441
185.467	0.29924
188.61	0.30067
191.753	0.30712
194.896	0.31648
198.039	0.32279
201.183	0.33117
204.326	0.33885
207.469	0.34373
210.612	0.35334
213.755	0.36029
216.898	0.36989
220.041	0.37852
223.185	0.38487
226.328	0.39
229.471	0.4001
232.614	0.40448
235.757	0.40892
238.9	0.41631
242.044	0.42089
245.187	0.42523
248.33	0.43139
251.473	0.43548
254.616	0.44134
257.759	0.44612
260.913	0.45553
264.056	0.45923
267.199	0.46711
270.342	0.47071
273.485	0.47608
276.629	0.48076
279.772	0.48835
282.915	0.49145
286.058	0.49372
289.201	0.50091
292.344	0.50589
295.488	0.50963
298.631	0.51471
301.774	0.51732
304.917	0.52205
308.06	0.52422
311.203	0.52634
314.346	0.52988
317.49	0.53452
320.633	0.54097
323.776	0.54348
326.919	0.54836
330.062	0.55487
333.205	0.5596
336.349	0.56886
339.492	0.57236
342.635	0.5762
345.778	0.58349
348.921	0.59019
352.064	0.59635
355.207	0.60177
358.351	0.6066
361.494	0.61567
364.647	0.61848
367.79	0.62405
370.934	0.63065
374.077	0.63262
377.22	0.63725
380.363	0.64306
383.506	0.64957
386.649	0.64932
389.793	0.65489
392.936	0.66021
396.079	0.66376
399.222	0.66637
402.365	0.66952
405.508	0.671
408.651	0.67775
411.795	0.678
414.938	0.67958
418.081	0.69047
421.224	0.69638
424.367	0.70106
427.51	0.70544
430.654	0.71032
433.797	0.71821
436.94	0.72555
440.083	0.73097
443.226	0.73737
446.369	0.74343
449.512	0.74989
452.656	0.75605
455.799	0.76093
458.942	0.76615
462.085	0.7695
465.228	0.77625
468.382	0.78295
471.525	0.78985
474.668	0.8
477.811	0.80453
480.954	0.8103
484.098	0.81725
487.241	0.82104
490.384	0.82621
493.527	0.83341
496.67	0.84119
499.813	0.84661
502.956	0.8507
506.1	0.8578
509.243	0.86401
512.386	0.87041
515.529	0.87785
518.672	0.88303
521.815	0.8814
524.959	0.88623
528.102	0.88997
531.245	0.8946
534.388	0.89869
537.531	0.9052
540.674	0.9116
543.817	0.91254
546.961	0.91722
550.104	0.92456
553.247	0.92575
556.39	0.93092
559.533	0.9319
562.676	0.93348
565.819	0.93678
568.963	0.93619
572.116	0.93865
575.259	0.93994
578.402	0.9424
581.546	0.94358
584.689	0.94856
587.832	0.94999
590.975	0.95117
594.118	0.9596
597.261	0.96171
600.405	0.96334
603.548	0.96674
606.691	0.97162
609.834	0.97413
612.977	0.97738
616.12	0.98009
619.263	0.98014
622.407	0.98073
625.55	0.98433
628.693	0.98532
631.836	0.98571
634.979	0.99039
638.122	0.99118
641.266	0.99295
644.409	0.99571
647.552	0.99724
650.695	0.9964
653.838	1
656.981	0.99837
660.124	0.99626
663.268	0.99857
666.411	0.99931
669.554	0.99778
672.697	0.9967
675.851	0.99882
678.994	0.99675
682.137	0.99433
685.28	0.99069
688.423	0.98724
691.566	0.98606
694.71	0.9865
697.853	0.97906
700.996	0.97827
704.139	0.976
707.282	0.9661
710.425	0.95565
713.568	0.94698
716.712	0.93378
719.855	0.91372
722.998	0.89224
726.141	0.86568
729.284	0.82858
732.427	0.7967
735.571	0.7558
738.714	0.72353
741.857	0.68968
745	0.66159
748.143	0.64173
751.286	0.62607
754.429	0.61197
757.573	0.59611
760.716	0.59084
763.859	0.58133
767.002	0.57536
770.145	0.5659
773.288	0.56305
776.432	0.55881
779.585	0.55299
782.728	0.54452
785.871	0.5421
789.015	0.53811
792.158	0.53136
795.301	0.52772
798.444	0.51875
801.587	0.5152
804.73	0.50618
807.873	0.50269
811.017	0.49382
814.16	0.49574
817.303	0.49401
820.446	0.48795
823.589	0.48322
826.732	0.47943
829.876	0.47391
833.019	0.47361
836.162	0.46681
839.305	0.46248
842.448	0.45918
845.591	0.45716
848.734	0.45583
851.878	0.44967
855.021	0.44247
858.164	0.44159
861.307	0.44237
864.45	0.43681
867.593	0.43311
870.737	0.4304
873.88	0.42513
877.023	0.42183
880.166	0.41636
883.319	0.41739
886.463	0.4099
889.606	0.40971
892.749	0.4031
895.892	0.39887
899.035	0.39502
902.178	0.39409
905.322	0.38586
908.465	0.38803
911.608	0.38256
914.751	0.37916
917.894	0.37226
921.037	0.36955
924.181	0.3696
927.324	0.36571
930.467	0.36196
933.61	0.35955
936.753	0.35496
939.896	0.35225
943.039	0.34866
946.183	0.34802
949.326	0.34383
952.469	0.33949
955.612	0.33407
958.755	0.332
961.898	0.32786
965.041	0.3223
968.185	0.32333
971.328	0.31712
974.471	0.31451
977.614	0.31047
980.757	0.30707
983.9	0.3053
987.054	0.29948
990.197	0.29751
993.34	0.29308
996.483	0.28864
999.627	0.28436
1002.77	0.2814
1005.91	0.27716
1009.06	0.27292
1012.2	0.26839
1015.34	0.2647
1018.49	0.26258
1021.63	0.26085
1024.77	0.25376
1027.91	0.24903
1031.06	0.24582
1034.2	0.24282
1037.34	0.24035
1040.49	0.23676
1043.63	0.23636
1046.77	0.23257
1049.92	0.22947
1053.06	0.22666
1056.2	0.22395
1059.35	0.21956
1062.49	0.21823
1065.63	0.21414
1068.78	0.20931
1071.92	0.20611
1075.06	0.20271
1078.21	0.19975
1081.35	0.19695
1084.49	0.19507
1087.63	0.18862
1090.79	0.18808
1093.93	0.18369
1097.07	0.17926
1100.22	0.17571
1103.36	0.17393
1106.5	0.17122
1109.65	0.16871
1112.79	0.16576
1115.93	0.16162
1119.08	0.1593
1122.22	0.15531
1125.36	0.15083
1128.51	0.14861
1131.65	0.14437
1134.79	0.1421
1137.94	0.13949
1141.08	0.13885
1144.22	0.13644
1147.37	0.13284
1150.51	0.1291
1153.65	0.12781
1156.79	0.12387
1159.94	0.12363
1163.08	0.11998
1166.22	0.11806
1169.37	0.11545
1172.51	0.11284
1175.65	0.11131
1178.8	0.1084
1181.94	0.10673
1185.08	0.10392
1188.23	0.1019
1191.37	0.09943
1194.52	0.09618
1197.67	0.09544
1200.81	0.09244
1203.95	0.09145
1207.1	0.08928
1210.24	0.08746
1213.38	0.08559
1216.52	0.08372
1219.67	0.08229
1222.81	0.08041
1225.95	0.07894
1229.1	0.07825
1232.24	0.07435
1235.38	0.0745
1238.53	0.07184
1241.67	0.07179
1244.81	0.06928
1247.96	0.0679
1251.1	0.06568
1254.24	0.06504
1257.39	0.06351
1260.53	0.06095
1263.67	0.05992
1266.82	0.05829
1269.96	0.05701
1273.1	0.05593
1276.24	0.05504
1279.39	0.05405
1282.53	0.05228
1285.67	0.05124
1288.82	0.04952
1291.96	0.04898
1295.1	0.04765
1298.26	0.04661
1301.4	0.04494
1304.54	0.0441
1307.69	0.04302
1310.83	0.04183
1313.97	0.0409
1317.12	0.03947
1320.26	0.03829
1323.4	0.03764
1326.55	0.03577
1329.69	0.03572
1332.83	0.03528
1335.98	0.03479
1339.12	0.03434
1342.26	0.03321
1345.4	0.03213
1348.55	0.02996
1351.69	0.02735
1354.83	0.02725
1357.98	0.02695
1361.12	0.02552
1364.26	0.02464
1367.41	0.02474
1370.55	0.02414
1373.69	0.02365
1376.84	0.02345
1379.98	0.02217
1383.12	0.02129
1386.27	0.0205

## Sheet: Figure4(d)
Figure4(d)
Depth (nm)	Ev(eV)	Ec(eV)
-8.52	-3.77419	0.02581
-7.81	-3.76955	0.03045
-7.38	-3.7667	0.0333
-6.76	-3.76127	0.03873
-6.39	-3.75793	0.04207
-5.85	-3.7516	0.0484
-5.53	-3.74771	0.05229
-5.06	-3.74035	0.05965
-4.78	-3.73583	0.06417
-4.38	-3.72726	0.07274
-4.13	-3.72198	0.07802
-3.79	-3.71191	0.08809
-3.57	-3.70572	0.09428
-3.27	-3.69379	0.10621
-3.09	-3.68646	0.11354
-2.83	-3.67223	0.12777
-2.67	-3.66348	0.13652
-2.44	-3.64647	0.15353
-2.3	-3.63601	0.16399
-2.11	-3.61577	0.18423
-1.99	-3.60332	0.19668
-1.82	-3.57951	0.22049
-1.71	-3.56486	0.23514
-1.57	-3.53729	0.26271
-1.48	-3.52033	0.27967
-1.35	-3.48903	0.31097
-1.27	-3.46978	0.33022
-1.16	-3.43497	0.36503
-1.09	-3.41355	0.38645
-1	-3.37564	0.42436
-0.94	-3.35232	0.44768
-0.86	-3.31189	0.48811
-0.8	-3.28702	0.51298
-0.73	-3.24473	0.55527
-0.69	-3.21872	0.58128
-0.63	-3.17533	0.62467
-0.59	-3.14864	0.65136
-0.53	-3.10489	0.69511
-0.5	-3.07797	0.72203
-0.45	-3.03456	0.76544
-0.43	-3.00786	0.79214
-0.38	-2.96543	0.83457
-0.36	-2.93933	0.86067
-0.32	-2.89842	0.90158
-0.3	-2.87325	0.92675
-0.27	-2.83428	0.96572
-0.25	-2.81031	0.98969
-0.23	-2.77361	1.02639
-0.21	-2.75103	1.04897
-0.19	-2.7168	1.0832
-0.17	-2.69574	1.10426
-0.15	-2.6641	1.1359
-0.14	-2.64464	1.15536
-0.12	-2.61562	1.18438
-0.11	-2.59777	1.20223
-0.1	-2.57134	1.22866
-0.09	-2.55509	1.24491
-0.08	-2.53117	1.26883
-0.07	-2.51646	1.28354
-0.06	-2.49493	1.30507
-0.05	-2.48168	1.31832
-0.04	-2.4624	1.3376
-0.03	-2.43333	1.36667
-0.02	-2.42275	1.37725
-0.02	-2.42275	1.37725
-0.01	-4.32757	0.09157
0	-5.48675	-0.68675
0.01	-5.46708	-0.66708
0.02	-5.44649	-0.64649
0.02	-5.43833	-0.63833
0.03	-5.42371	-0.62371
0.04	-5.39875	-0.59875
0.05	-5.38892	-0.58892
0.06	-5.36076	-0.56076
0.07	-5.34177	-0.54177
0.08	-5.33009	-0.53009
0.09	-5.30946	-0.50946
0.1	-5.29677	-0.49677
0.11	-5.27439	-0.47439
0.12	-5.26063	-0.46063
0.13	-5.23644	-0.43644
0.14	-5.22155	-0.42155
0.15	-5.19547	-0.39547
0.16	-5.17942	-0.37942
0.18	-5.15137	-0.35137
0.19	-5.13412	-0.33412
0.21	-5.10407	-0.30407
0.22	-5.08559	-0.28559
0.24	-5.05352	-0.25352
0.26	-5.03379	-0.23379
0.28	-4.9997	-0.1997
0.29	-4.97873	-0.17873
0.32	-4.94265	-0.14265
0.34	-4.92046	-0.12046
0.37	-4.88247	-0.08247
0.38	-4.85909	-0.05909
0.42	-4.81929	-0.01929
0.44	-4.79481	0.00519
0.47	-4.75336	0.04664
0.49	-4.72786	0.07214
0.53	-4.68495	0.11505
0.56	-4.65855	0.14145
0.6	-4.61443	0.18557
0.63	-4.58729	0.21271
0.68	-4.54226	0.25774
0.71	-4.51455	0.28545
0.76	-4.46893	0.33107
0.8	-4.44087	0.35913
0.86	-4.39504	0.40496
0.9	-4.36685	0.43315
0.96	-4.32121	0.47879
1.01	-4.29314	0.50686
1.08	-4.24812	0.55188
1.13	-4.22043	0.57957
1.21	-4.17646	0.62354
1.26	-4.14942	0.65058
1.35	-4.10692	0.69308
1.41	-4.08077	0.71923
1.51	-4.04014	0.75986
1.58	-4.01514	0.78486
1.69	-3.97672	0.82328
1.76	-3.95309	0.84691
1.89	-3.91719	0.88281
1.97	-3.89511	0.90489
2.11	-3.86197	0.93803
2.2	-3.84158	0.95842
2.35	-3.81134	0.98866
2.45	-3.79273	1.00727
2.63	-3.76547	1.03453
2.73	-3.7487	1.0513
2.93	-3.7244	1.0756
3.05	-3.70945	1.09055
3.26	-3.68802	1.11198
3.39	-3.67484	1.12516
3.63	-3.6561	1.1439
3.78	-3.64458	1.15542
4.05	-3.62832	1.17168
4.21	-3.61832	1.18168
4.51	-3.60425	1.19575
4.69	-3.59559	1.20441
5.02	-3.58342	1.21658
5.22	-3.57594	1.22406
5.58	-3.56536	1.23464
5.81	-3.55885	1.24115
6.21	-3.54959	1.25041
6.46	-3.54389	1.25611
6.91	-3.53569	1.26431
7.19	-3.53064	1.26936
7.69	-3.5233	1.2767
8	-3.51878	1.28122

## Sheet: Figure4(e)
Figure4(e)
Depth (μm)	Electron concentration (cm-3)	hole concentration (cm-3)
-1.95533	1e-100	1e-100
-1.70356	1e-100	1e-100
-1.65832	1e-100	1e-100
-1.45956	1e-100	1e-100
-1.42385	1e-100	1e-100
-1.26693	1e-100	1e-100
-1.23873	1e-100	1e-100
-1.11485	1e-100	1e-100
-1.09259	1e-100	1e-100
-0.99479	1e-100	1e-100
-0.97721	1e-100	1e-100
-0.9	1e-100	1e-100
-0.9	1e-100	1e-100
-0.88134	1e-100	1e-100
-0.79935	1e-100	1e-100
-0.78412	1e-100	1e-100
-0.71718	1e-100	1e-100
-0.70475	1e-100	1e-100
-0.65011	1e-100	1e-100
-0.63996	1e-100	1e-100
-0.59536	1e-100	1e-100
-0.58707	1e-100	1e-100
-0.55066	1e-100	1e-100
-0.5439	1e-100	1e-100
-0.51418	1e-100	1e-100
-0.50865	1e-100	1e-100
-0.48439	1e-100	1e-100
-0.47988	1e-100	1e-100
-0.46008	1e-100	1e-100
-0.4564	1e-100	1e-100
-0.44023	1e-100	1e-100
-0.43722	1e-100	1e-100
-0.42402	1e-100	1e-100
-0.42157	1e-100	1e-100
-0.4108	1e-100	1e-100
-0.4088	1e-100	1e-100
-0.4	1e-100	1e-100
-0.4	3.0123e-46	7.65147e+18
-0.39815	2.22845e-35	1.30602e+19
-0.39	12769900000000	1.36852e+20
-0.38815	18613200000000	1.37063e+20
-0.38	97460000000000	1.37993e+20
-0.37815	109683000000000	1.37995e+20
-0.37	184329000000000	1.38e+20
-0.36815	198024000000000	1.38e+20
-0.36	271317000000000	1.38e+20
-0.35815	285691000000000	1.38e+20
-0.35	358436000000000	1.38e+20
-0.34815	373217000000000	1.38e+20
-0.34	445733000000000	1.38e+20
-0.33815	460796000000000	1.38e+20
-0.33	533252000000000	1.38001e+20
-0.32815	548533000000000	1.38001e+20
-0.32	621040000000000	1.38001e+20
-0.31815	636527000000000	1.37999e+20
-0.31	709288000000000	1.37994e+20
-0.30815	729824000000000	1.37785e+20
-0.3	827338000000000	1.36871e+20
-0.29805	3060440000000000	7.53754e+19
-0.28949	9.59366e+17	5.48082e+18
-0.2874	9.89279e+17	5.31348e+18
-0.27818	1.13216e+18	4.63671e+18
-0.27592	1.1328e+18	4.63289e+18
-0.26599	1.13561e+18	4.61614e+18
-0.26356	1.13554e+18	4.61597e+18
-0.25287	1.1352e+18	4.61522e+18
-0.25025	1.13527e+18	4.61528e+18
-0.23874	1.13555e+18	4.61556e+18
-0.23592	1.13581e+18	4.61582e+18
-0.22352	1.13697e+18	4.61697e+18
-0.22048	1.13747e+18	4.61748e+18
-0.20713	1.1397e+18	4.6197e+18
-0.20386	1.1405e+18	4.62051e+18
-0.18948	1.14404e+18	4.62404e+18
-0.18595	1.1452e+18	4.62521e+18
-0.17047	1.15033e+18	4.63033e+18
-0.16668	1.15193e+18	4.63194e+18
-0.15	1.15898e+18	4.63899e+18
-0.14629	1.16089e+18	4.6409e+18
-0.13	1.16933e+18	4.64933e+18
-0.12679	1.17126e+18	4.65127e+18
-0.11266	1.1798e+18	4.65981e+18
-0.10988	1.18169e+18	4.6617e+18
-0.09764	1.19003e+18	4.67003e+18
-0.09522	1.19182e+18	4.67183e+18
-0.08461	1.19974e+18	4.67975e+18
-0.08252	1.20142e+18	4.68143e+18
-0.07332	1.20881e+18	4.68882e+18
-0.07151	1.21036e+18	4.69036e+18
-0.06354	1.21716e+18	4.69717e+18
-0.06196	1.21857e+18	4.69857e+18
-0.05505	1.22477e+18	4.70477e+18
-0.05369	1.22604e+18	4.70604e+18
-0.0477	1.23163e+18	4.71164e+18
-0.04652	1.23277e+18	4.71278e+18
-0.04133	1.23779e+18	4.7178e+18
-0.0403	1.23881e+18	4.71882e+18
-0.0358	1.24329e+18	4.72329e+18
-0.03492	1.24419e+18	4.7242e+18
-0.03102	1.24817e+18	4.72818e+18
-0.03025	1.24897e+18	4.72898e+18
-0.02687	1.25249e+18	4.73252e+18
-0.0262	1.25318e+18	4.73325e+18
-0.02327	1.25626e+18	4.73647e+18
-0.02269	1.25685e+18	4.73721e+18
-0.02015	1.25946e+18	4.74045e+18
-0.01965	1.25989e+18	4.74144e+18
-0.01745	1.26179e+18	4.74581e+18
-0.01701	1.2619e+18	4.74773e+18
-0.01511	1.26238e+18	4.75618e+18
-0.01473	1.26178e+18	4.76058e+18
-0.01308	1.25917e+18	4.77995e+18
-0.01275	1.25712e+18	4.78986e+18
-0.01132	1.24815e+18	4.83364e+18
-0.01103	1.24342e+18	4.85425e+18
-0.00979	1.22284e+18	4.94584e+18
-0.00954	1.21377e+18	4.98513e+18
-0.00847	1.17468e+18	5.16148e+18
-0.00826	1.15943e+18	5.23105e+18
-0.00732	1.09474e+18	5.54801e+18
-0.00714	1.07192e+18	5.66462e+18
-0.00633	9.77161e+17	6.20674e+18
-0.00617	9.46563e+17	6.39542e+18
-0.00547	8.23078e+17	7.29481e+18
-0.00533	7.86364e+17	7.59447e+18
-0.00472	6.43497e+17	9.064e+18
-0.0046	6.04325e+17	9.53638e+18
-0.00407	4.58587e+17	1.19215e+19
-0.00397	4.2183e+17	1.26631e+19
-0.00351	2.92217e+17	1.65085e+19
-0.00342	2.62322e+17	1.76629e+19
-0.00303	1.6326e+17	2.37709e+19
-0.00295	1.42536e+17	2.55347e+19
-0.00261	7.85021e+16	3.49717e+19
-0.00254	6.64732e+16	3.75892e+19
-0.00224	3.20076e+16	5.16178e+19
-0.00218	2.62654e+16	5.53656e+19
-0.00192	1.10173e+16	7.53343e+19
-0.00187	8803990000000000	8.05006e+19
-0.00165	3286460000000000	1.07739e+20
-0.0016	2612470000000000	1.14601e+20
-0.00141	952955000000000	1.5032e+20
-0.00137	791824000000000	1.59118e+20
-0.00121	350884000000000	2.04293e+20
-0.00117	315199000000000	2.15197e+20
-0.00103	196752000000000	2.70436e+20
-0.001	185544000000000	2.83524e+20
-0.00087	143391000000000	3.48959e+20
-0.00085	137557000000000	3.64196e+20
-0.00074	114607000000000	4.39428e+20
-0.00072	110685000000000	4.56662e+20
-0.00062	94982800000000	5.40765e+20
-0.0006	92132700000000	5.59742e+20
-0.00052	80589000000000	6.51335e+20
-0.0005	78458400000000	6.71714e+20
-0.00043	69744800000000	7.69081e+20
-0.00042	68124500000000	7.90465e+20
-0.00036	61439700000000	8.91695e+20
-0.00034	60190200000000	9.13664e+20
-0.00029	54994300000000	1.01679e+21
-0.00028	54018800000000	1.03893e+21
-0.00023	49933700000000	1.14208e+21
-0.00018	45919300000000	1.26546e+21
-0.00014	42705200000000	1.38515e+21
-0.00011	40110400000000	1.4997e+21
-0.0001	39710400000000	1.51921e+21
-7e-05	37999700000000	1.60802e+21
-5e-05	36271000000000	1.70935e+21
-4e-05	36002600000000	1.72638e+21
-2e-05	34846500000000	1.80325e+21
0	33665900000000	1.88954e+21
0	33665900000000	1.88954e+21
2e-05	1.24697e+21	0.000194307
4e-05	1.20643e+21	0.000194622
5e-05	1.19829e+21	0.000194688
7e-05	1.16317e+21	0.00019498
0.0001	1.11721e+21	0.00019539
0.00013	1.0686e+21	0.000195859
0.00016	1.01746e+21	0.000196399
0.00017	1.00732e+21	0.000196514
0.0002	9.63947e+20	0.000197021
0.00021	9.53377e+20	0.000197154
0.00024	9.08292e+20	0.000197741
0.00025	8.97345e+20	0.000197896
0.00029	8.50791e+20	0.000198578
0.0003	8.39533e+20	0.000198759
0.00034	7.91809e+20	0.000199556
0.00035	7.8032e+20	0.000199767
0.0004	7.3178e+20	0.000200701
0.00041	7.2015e+20	0.000200951
0.00046	6.71201e+20	0.000202052
0.00048	6.59534e+20	0.000202348
0.00053	6.10624e+20	0.000203653
0.00055	5.99031e+20	0.000204006
0.00061	5.50645e+20	0.000205563
0.00063	5.39245e+20	0.000205986
0.0007	4.91885e+20	0.000207855
0.00072	4.80798e+20	0.000208366
0.0008	4.3497e+20	0.000210627
0.00082	4.24315e+20	0.000211249
0.00091	3.80507e+20	0.000214004
0.00093	3.70396e+20	0.000214768
0.00103	3.2906e+20	0.000218155
0.00106	3.19594e+20	0.0002191
0.00117	2.81124e+20	0.000223304
0.00119	2.72387e+20	0.000224486
0.00132	2.37101e+20	0.000229755
0.00135	2.29156e+20	0.000231249
0.00148	1.97282e+20	0.000237929
0.00152	1.90169e+20	0.000239839
0.00167	1.61834e+20	0.000248415
0.00171	1.5557e+20	0.00025089
0.00187	1.30796e+20	0.000262061
0.00192	1.25372e+20	0.000265318
0.0021	1.04084e+20	0.000280116
0.00215	9.9469e+19	0.00028448
0.00236	8.14983e+19	0.000304477
0.00241	7.76423e+19	0.000310448
0.00264	6.27486e+19	0.000338105
0.0027	5.9586e+19	0.000346449
0.00295	4.74743e+19	0.000385621
0.00302	4.49305e+19	0.000397464
0.0033	3.52737e+19	0.000453962
0.00337	3.32698e+19	0.000470834
0.00369	2.57298e+19	0.000552724
0.00377	2.41867e+19	0.00057651
0.00412	1.84311e+19	0.000693761
0.00421	1.72725e+19	0.000726551
0.00459	1.29856e+19	0.000890005
0.00469	1.21394e+19	0.000933939
0.00512	9.02832e+18	0.00115
0.00523	8.42731e+18	0.00121
0.00571	6.22634e+18	0.0015
0.00584	5.81e+18	0.00157
0.00637	4.28657e+18	0.00193
0.0065	4.00335e+18	0.00202
0.0071	2.96472e+18	0.00247
0.00725	2.77381e+18	0.00258
0.00791	2.07042e+18	0.00313
0.00807	1.94176e+18	0.00326
0.00881	1.46476e+18	0.00391
0.00899	1.37746e+18	0.00407
0.0098	1.05154e+18	0.00485
0.01001	9.91636e+17	0.00504
0.01091	7.66356e+17	0.00596
0.01114	7.2469e+17	0.00618
0.01215	5.66858e+17	0.00726
0.0124	5.37455e+17	0.00752
0.01352	4.25303e+17	0.00877
0.0138	4.04256e+17	0.00907
0.01504	3.23447e+17	0.01052
0.01535	3.08176e+17	0.01086
0.01673	2.49176e+17	0.01252
0.01708	2.37955e+17	0.01291
0.01861	1.94345e+17	0.01479
0.01899	1.86006e+17	0.01523
0.0207	1.53403e+17	0.01734
0.02113	1.4714e+17	0.01783
0.02302	1.22514e+17	0.02016
0.02349	1.17766e+17	0.0207
0.02559	9.89892e+16	0.02325
0.02612	9.53585e+16	0.02383
0.02846	8.09195e+16	0.02657
0.02905	7.81224e+16	0.02719
0.03164	6.69341e+16	0.03007
0.03229	6.4765e+16	0.03071
0.03517	5.6037e+16	0.03367
0.0359	5.43452e+16	0.03432
0.0391	4.74968e+16	0.03729
0.03991	4.61712e+16	0.03791
0.04347	4.07716e+16	0.04079
0.04437	3.97294e+16	0.04137
0.04832	3.54566e+16	0.04405
0.04932	3.46353e+16	0.04456
0.05371	3.12463e+16	0.04691
0.05482	3.05988e+16	0.04733
0.05969	2.7909e+16	0.04924
0.06093	2.73992e+16	0.04954
0.06635	2.52671e+16	0.05091
0.06772	2.48671e+16	0.05107
0.07374	2.31833e+16	0.05181
0.07526	2.28715e+16	0.05182
0.08195	2.15504e+16	0.05188
0.08364	2.13097e+16	0.05173
0.09107	2.02836e+16	0.0511
0.09295	2.01003e+16	0.0508
0.10121	1.93143e+16	0.04952
0.1033	1.91772e+16	0.04908
0.11248	1.85863e+16	0.0472
0.1148	1.84862e+16	0.04664
0.125	1.80524e+16	0.04426
0.12758	1.79814e+16	0.0436
0.13891	1.76723e+16	0.04083
0.14177	1.76236e+16	0.04011
0.15436	1.74112e+16	0.03708
0.15754	1.73792e+16	0.03631
0.17153	1.72394e+16	0.03313
0.17507	1.72194e+16	0.03234
0.19061	1.71318e+16	0.02912
0.19454	1.712e+16	0.02834
0.21181	1.70681e+16	0.02516
0.21617	1.70616e+16	0.02441
0.23536	1.70329e+16	0.02136
0.24021	1.70295e+16	0.02064
0.26153	1.70147e+16	0.01778
0.26692	1.70131e+16	0.01712
0.29061	1.7006e+16	0.0145
0.2966	1.70053e+16	0.0139
0.32292	1.70022e+16	0.01156
0.32957	1.7002e+16	0.01103
0.35882	1.70008e+16	0.00898
0.36621	1.70007e+16	0.00853
0.3987	1.70002e+16	0.00679
0.40692	1.70002e+16	0.00641
0.44302	1.70001e+16	0.00497
0.45215	1.70001e+16	0.00466
0.49226	1.7e+16	0.00352
0.50241	1.7e+16	0.00328
0.54698	1.7e+16	0.0024
0.55825	1.7e+16	0.00222
0.60777	1.7e+16	0.00157
0.62029	1.7e+16	0.00144
0.67532	1.7e+16	0.000976679
0.68923	1.7e+16	0.000886245
0.75037	1.7e+16	0.00057828
0.76583	1.7e+16	0.000519224
0.83376	1.7e+16	0.000323438
0.85094	1.7e+16	0.000287048
0.92642	1.7e+16	0.000169898
0.94551	1.7e+16	0.000148865
1.02937	1.7e+16	8.3293e-05
1.05058	1.7e+16	7.19643e-05
1.14376	1.7e+16	3.78564e-05
1.16733	1.7e+16	3.2209e-05
1.27086	1.7e+16	1.58375e-05
1.29704	1.7e+16	1.3251e-05
1.41208	1.7e+16	6.05332e-06
1.44118	1.7e+16	4.9734e-06
1.569	1.7e+16	2.09737e-06
1.60132	1.7e+16	1.68961e-06
1.74334	1.7e+16	6.53509e-07
1.77926	1.7e+16	5.15424e-07
1.93706	1.7e+16	1.81639e-07
1.97696	1.7e+16	1.40047e-07
2.1523	1.7e+16	4.4673e-08
2.19664	1.7e+16	3.36224e-08
2.39146	1.7e+16	9.64593e-09
2.44072	1.7e+16	7.07683e-09
2.65718	1.7e+16	1.8148e-09
2.71192	1.7e+16	1.29618e-09
2.95243	1.7e+16	2.95414e-10
3.01325	1.7e+16	2.05158e-10
3.28049	1.7e+16	4.13367e-11
3.34807	1.7e+16	2.78834e-11
3.64499	1.7e+16	4.94339e-12
3.72008	1.7e+16	3.2358e-12
4.05	1.7e+16	5.027e-13
4.13343	1.7e+16	3.19069e-13
4.5	1.7e+16	4.32926e-14
4.5927	1.7e+16	2.68367e-14
5	1.7e+16	3.28231e-15
5.09267	1.7e+16	2.04918e-15
5.49986	1.7e+16	2.58571e-16
5.58343	1.7e+16	1.6637e-16
5.95063	1.7e+16	2.39668e-17
6.026	1.7e+16	1.58817e-17
6.35714	1.7e+16	2.60404e-18
6.4251	1.7e+16	1.77571e-18
6.72373	1.7e+16	3.30193e-19
6.78502	1.7e+16	2.31482e-19
7.05433	1.7e+16	4.86129e-20
7.1096	1.7e+16	3.49998e-20
7.35246	1.7e+16	8.26248e-21
7.4023	1.7e+16	6.10215e-21
7.62131	1.7e+16	1.61108e-21
7.66626	1.7e+16	1.21901e-21
7.86377	1.7e+16	3.57971e-22
7.9043	1.7e+16	2.7713e-22
8.08241	1.7e+16	8.99971e-23
8.11897	1.7e+16	7.11903e-23
8.27959	1.7e+16	2.54146e-23
8.31255	1.7e+16	2.05133e-23
8.4574	1.7e+16	8.00181e-24
8.48713	1.7e+16	6.58116e-24
8.61776	1.7e+16	2.78818e-24
8.64457	1.7e+16	2.3335e-24
8.76236	1.7e+16	1.06733e-24
8.78654	1.7e+16	9.0779e-25
8.89277	1.7e+16	4.45686e-25
8.91457	1.7e+16	3.84734e-25
9.01037	1.7e+16	2.01616e-25
9.03003	1.7e+16	1.76431e-25
9.11643	1.7e+16	9.81624e-26
9.13416	1.7e+16	8.69791e-26
9.21207	1.7e+16	5.11212e-26
9.22806	1.7e+16	4.58168e-26
9.29831	1.7e+16	2.83125e-26
9.31273	1.7e+16	2.56405e-26
9.37609	1.7e+16	1.65866e-26
9.3891	1.7e+16	1.51648e-26
9.44623	1.7e+16	1.02289e-26
9.45796	1.7e+16	9.43406e-27
9.50949	1.7e+16	6.61208e-27
9.52006	1.7e+16	6.14763e-27
9.56653	1.70001e+16	4.46399e-27
9.57607	1.70002e+16	4.18182e-27
9.61797	1.70005e+16	3.13879e-27
9.62657	1.70007e+16	2.96154e-27
9.66436	1.70018e+16	2.29402e-27
9.67212	1.70026e+16	2.17956e-27
9.7062	1.70061e+16	1.74059e-27
9.71319	1.70084e+16	1.66501e-27
9.74392	1.70185e+16	1.36998e-27
9.75023	1.70245e+16	1.31919e-27
9.77794	1.7051e+16	1.11742e-27
9.78363	1.70652e+16	1.0827e-27
9.80863	1.7128e+16	9.42476e-28
9.81375	1.7159e+16	9.18133e-28
9.83629	1.7296e+16	8.18409e-28
9.84092	1.73588e+16	8.00461e-28
9.86124	1.76372e+16	7.26149e-28
9.86542	1.77567e+16	7.11555e-28
9.88375	1.82912e+16	6.5083e-28
9.88751	1.8509e+16	6.37096e-28
9.90404	1.9497e+16	5.80104e-28
9.90743	1.98854e+16	5.65143e-28
9.92234	2.16858e+16	5.03848e-28
9.9254	2.23827e+16	4.86111e-28
9.93884	2.572e+16	4.15289e-28
9.9416	2.70256e+16	3.9413e-28
9.95372	3.35946e+16	3.13221e-28
9.95621	3.62907e+16	2.89372e-28
9.96714	5.09459e+16	2.04329e-28
9.96938	5.76524e+16	1.80197e-28
9.97924	9.92677e+16	1.03735e-28
9.98127	1.23247e+17	8.31432e-29
9.99016	3.18907e+17	3.14469e-29
9.99198	5.05287e+17	1.85925e-29
10	3.81746e+18	1.84697e-30
10.0018	3.89842e+18	1.77202e-30
10.01	4.27502e+18	1.4771e-30
10.0121	4.27945e+18	1.45293e-30
10.0211	4.29898e+18	1.35132e-30
10.0234	4.29916e+18	1.32871e-30
10.0335	4.29997e+18	1.23376e-30
10.036	4.29997e+18	1.21087e-30
10.0473	4.3e+18	1.11525e-30
10.0501	4.3e+18	1.09225e-30
10.0626	4.3e+18	9.9669e-31
10.0657	4.3e+18	9.73839e-31
10.0796	4.3e+18	8.79486e-31
10.0832	4.3e+18	8.57072e-31
10.0986	4.3e+18	7.65164e-31
10.1026	4.3e+18	7.43491e-31
10.1198	4.3e+18	6.55306e-31
10.1241	4.3e+18	6.34681e-31
10.1433	4.3e+18	5.51476e-31
10.1481	4.3e+18	5.32192e-31
10.1695	4.3e+18	4.55139e-31
10.1749	4.3e+18	4.37461e-31
10.1986	4.3e+18	3.67574e-31
10.2046	4.3e+18	3.51721e-31
10.231	4.3e+18	2.89781e-31
10.2377	4.3e+18	2.75908e-31
10.2672	4.3e+18	2.22406e-31
10.2746	4.3e+18	2.10591e-31
10.3073	4.3e+18	1.6568e-31
10.3156	4.3e+18	1.55918e-31
10.3521	4.3e+18	1.194e-31
10.3613	4.3e+18	1.116e-31
10.4018	4.3e+18	8.29367e-32
10.4121	4.3e+18	7.69336e-32
10.4573	4.3e+18	5.53018e-32
10.4687	4.3e+18	5.08696e-32
10.5189	4.3e+18	3.52403e-32
10.5316	4.3e+18	3.21153e-32
10.5876	4.3e+18	2.13557e-32
10.6017	4.3e+18	1.92622e-32
10.6639	4.3e+18	1.22411e-32
10.6797	4.3e+18	1.09159e-32
10.749	4.3e+18	6.59797e-33
10.7665	4.3e+18	5.81006e-33
10.8436	4.3e+18	3.32282e-33
10.8632	4.3e+18	2.88573e-33
10.949	4.3e+18	1.55281e-33
10.9707	4.3e+18	1.32815e-33
11.0662	4.3e+18	6.68392e-34
11.0904	4.3e+18	5.62225e-34
11.1967	4.3e+18	2.62924e-34
11.2236	4.3e+18	2.17165e-34
11.342	4.3e+18	9.37384e-35
11.3719	4.3e+18	7.5904e-35
11.5036	4.3e+18	3.00294e-35
11.537	4.3e+18	2.37994e-35
11.6836	4.3e+18	8.56771e-36
11.7207	4.3e+18	6.63489e-36
11.8838	4.3e+18	2.15759e-36
11.9252	4.3e+18	1.62992e-36
