# Supplementary material for: An avalanche-and-surge robust ultrawide-bandgap heterojunction for power electronics
Source: Nat Commun. 2023 Jul 25;14:4459. doi: 10.1038/s41467-023-40194-0 (PMC10368629; doi:10.1038/s41467-023-40194-0)
Supplement: Supplementary file 5 — Source Data [file 41467_2023_40194_MOESM5_ESM.zip › Source data/Main manuscript_Figure5_data.xlsx]

## Sheet: Figure5(a)
Figure5(a)
BV (V)	Ron (Ω)
500	0.094
550	0.122
700	0.76
1370	0.26
462	0.065
240	0.133
117	0.115
380	0.103
355	0.057
650	1.58
700	0.0743
760	1.527
261	3.0195
1200	0.592
1545	0.16

## Sheet: Figure5(b)
Figure5(b)
BVAVA (V)	EAVA (J/cm2)
1659	8.1
1589	7.56
1600	6.08
1580	3.96
1550	0.32
714	5.5
1525	2.78
1670	4.5
492	3.75
965	3.04
1780	9
1270	7.9
1570	5.5
1660	7.2
900	3.5
1450	3.2
870	2.3

## Sheet: Figure5(c)
Figure5(c)
ISUR (A)	ESUR (J)
80	6.3
53.57	2.49
74.7	4.33
82.44	3.75
31.86	1.73
68	4.5
110	5.82
128	6.96
45	2.142
47	1.152
59	1.845
17	1.12
65	3
60	2.2
50	1.29
30	0.525
110	4.1

## Sheet: Figure5(d)
Figure5(d)
trr (ns)	ESUR (J)
12.79	6.3
25.7	4.33
25.5	3.75
16.9	1.73
34	4.5
14	1.12
11	3
89	2.2
66	1.29
42	0.83
39	6.96
32	5.82
110	4.1
