# Supplementary material for: An avalanche-and-surge robust ultrawide-bandgap heterojunction for power electronics
Source: Nat Commun. 2023 Jul 25;14:4459. doi: 10.1038/s41467-023-40194-0 (PMC10368629; doi:10.1038/s41467-023-40194-0)
Supplement: Supplementary file 5 — Source Data [file 41467_2023_40194_MOESM5_ESM.zip › Source data/Supplementary data.xlsx]

## Sheet: Supplementary Figure S2
Figure S2(a)			Figure S2(b)			Figure S2(c)
Bias voltage (V)	C (F/cm2)		Bias voltage (V)	1/C2 (cm2/F4)		Depth (μm)	Concentration (cm-3)
0	2.41e-08		0	1721730000000000		0.40172	1.29483e+16
-9.8	9.8329e-09		-9.8	1.03428e+16		0.97578	1.34048e+16
-19.8	7.3441e-09		-19.8	1.85406e+16		1.3263	1.41e+16
-29.8	6.143e-09		-29.8	2.64996e+16		1.60187	1.43801e+16
-39.8	5.393e-09		-39.8	3.43826e+16		1.83654	1.47873e+16
-49.8	4.885e-09		-49.8	4.19055e+16		2.04446	1.49459e+16
-59.8	4.489e-09					2.2331	1.49965e+16
-69.8	4.185e-09					2.407	1.52313e+16
-79.8	3.935e-09					2.56915	1.52548e+16
-89.8	3.726e-09					2.72166	1.54265e+16
-99.8	3.55e-09					2.86607	1.57937e+16
-109.8	3.401e-09					3.00354	1.58204e+16
-119.8	3.266e-09					3.13499	1.56906e+16
-129.8	3.147e-09					3.26115	1.65696e+16
-139.8	3.05e-09					3.3826	1.66251e+16
-149.8	2.953e-09					3.49985	1.69997e+16
-159.8	2.876e-09					3.61329	1.78203e+16
-169.8	2.801e-09					3.72327	1.72861e+16
-179.8	2.731e-09					3.8301	1.68095e+16
-189.8	2.663e-09					3.93403	1.65831e+16
-199.8	2.601e-09					4.03528	1.67441e+16

## Sheet: Supplementary Figure S6
Reverse voltage (V)	Reverse current (A)
0	1.35e-10
2.001	1.515e-09
4.005	2.118e-09
6.006	2.61e-09
8.007	2.974e-09
10.011	3.265e-09
12.012	3.552e-09
14.013	3.817e-09
16.017	4.08e-09
18.018	4.304e-09
20.019	4.571e-09
22.023	4.798e-09
24.024	5.013e-09
26.025	5.183e-09
28.029	5.377e-09
30.03	5.702e-09
32.031	6.071e-09
34.035	6.273e-09
36.036	6.399e-09
38.037	6.574e-09
40.041	6.809e-09
42.042	6.931e-09
44.043	7.156e-09
46.047	7.306e-09
48.048	7.481e-09
50.049	7.64e-09
52.053	7.84e-09
54.054	8.014e-09
56.055	8.165e-09
58.059	8.316e-09
60.06	8.488e-09
62.061	8.64e-09
64.065	8.822e-09
66.066	8.936e-09
68.067	9.092e-09
70.071	9.264e-09
72.072	9.387e-09
74.073	9.527e-09
76.077	9.682e-09
78.078	9.82e-09
80.079	9.964e-09
82.083	1.0068e-08
84.084	1.0205e-08
86.085	1.0371e-08
88.089	1.0503e-08
90.09	1.0593e-08
92.091	1.074e-08
94.095	1.0908e-08
96.096	1.1022e-08
98.097	1.1158e-08
100.101	1.1229e-08
102.102	1.1365e-08
104.103	1.1524e-08
106.107	1.17e-08
108.108	1.1858e-08
110.109	1.21e-08
112.113	1.2274e-08
114.114	1.2435e-08
116.115	1.2613e-08
118.119	1.2732e-08
120.12	1.2826e-08
122.121	1.2965e-08
124.125	1.311e-08
126.126	1.3281e-08
128.127	1.3327e-08
130.131	1.3471e-08
132.132	1.3575e-08
134.133	1.3754e-08
136.137	1.3837e-08
138.138	1.3963e-08
140.139	1.4095e-08
142.143	1.4237e-08
144.144	1.4381e-08
146.145	1.4495e-08
148.149	1.4587e-08
150.15	1.4727e-08
152.151	1.4847e-08
154.155	1.4997e-08
156.156	1.5095e-08
158.157	1.5187e-08
160.161	1.5315e-08
162.162	1.5439e-08
164.163	1.556e-08
166.167	1.5673e-08
168.168	1.5758e-08
170.169	1.5899e-08
172.173	1.6007e-08
174.174	1.615e-08
176.175	1.6246e-08
178.179	1.6336e-08
180.18	1.643e-08
182.181	1.661e-08
184.185	1.6706e-08
186.186	1.6776e-08
188.187	1.6875e-08
190.191	1.7013e-08
192.192	1.7148e-08
194.193	1.7221e-08
196.197	1.7315e-08
198.198	1.743e-08
200.199	1.7548e-08
202.203	1.7648e-08
204.204	1.7738e-08
206.205	1.7849e-08
208.209	1.7979e-08
210.21	1.8106e-08
212.211	1.8186e-08
214.215	1.8327e-08
216.216	1.8522e-08
218.217	1.8723e-08
220.221	1.8871e-08
222.222	1.8992e-08
224.223	1.914e-08
226.227	1.929e-08
228.228	1.9377e-08
230.229	1.9489e-08
232.233	1.9573e-08
234.234	1.9749e-08
236.235	1.9837e-08
238.239	1.9971e-08
240.24	2.0043e-08
242.241	2.0138e-08
244.245	2.0267e-08
246.246	2.0416e-08
248.247	2.0497e-08
250.251	2.0607e-08
252.252	2.0686e-08
254.253	2.0808e-08
256.257	2.0939e-08
258.258	2.1033e-08
260.259	2.1121e-08
262.263	2.1213e-08
264.264	2.1342e-08
266.265	2.1479e-08
268.269	2.1582e-08
270.27	2.1657e-08
272.271	2.1733e-08
274.275	2.1844e-08
276.276	2.1981e-08
278.277	2.2072e-08
280.281	2.2133e-08
282.282	2.223e-08
284.283	2.2342e-08
286.287	2.2435e-08
288.288	2.2571e-08
290.289	2.266e-08
292.293	2.2757e-08
294.294	2.2836e-08
296.295	2.2933e-08
298.299	2.3017e-08
300.3	2.3115e-08
302.301	2.3208e-08
304.305	2.3277e-08
306.306	2.3371e-08
308.307	2.3493e-08
310.311	2.361e-08
312.312	2.3647e-08
314.313	2.3747e-08
316.317	2.3832e-08
318.318	2.3917e-08
320.319	2.4e-08
322.323	2.4086e-08
324.324	2.4201e-08
326.325	2.4301e-08
328.329	2.4368e-08
330.33	2.4445e-08
332.331	2.452e-08
334.335	2.4597e-08
336.336	2.4702e-08
338.34	2.4752e-08
340.341	2.4842e-08
342.342	2.4943e-08
344.346	2.5046e-08
346.347	2.5124e-08
348.348	2.5152e-08
350.352	2.5235e-08
352.353	2.5366e-08
354.354	2.5418e-08
356.358	2.5485e-08
358.359	2.5555e-08
360.36	2.5666e-08
362.364	2.5734e-08
364.365	2.5788e-08
366.366	2.5837e-08
368.37	2.5961e-08
370.371	2.604e-08
372.372	2.6097e-08
374.376	2.6167e-08
376.377	2.6235e-08
378.378	2.6335e-08
380.382	2.639e-08
382.383	2.6465e-08
384.384	2.6549e-08
386.388	2.6599e-08
388.389	2.667e-08
390.39	2.6732e-08
392.394	2.6823e-08
394.395	2.6863e-08
396.396	2.6937e-08
398.4	2.7024e-08
400.401	2.7125e-08
402.402	2.7178e-08
404.406	2.7215e-08
406.407	2.7279e-08
408.408	2.7362e-08
410.412	2.7455e-08
412.413	2.7467e-08
414.414	2.7569e-08
416.418	2.7635e-08
418.419	2.7721e-08
420.42	2.7778e-08
422.424	2.7843e-08
424.425	2.7906e-08
426.426	2.7979e-08
428.43	2.8053e-08
430.431	2.8132e-08
432.432	2.8168e-08
434.436	2.8234e-08
436.437	2.8299e-08
438.438	2.8386e-08
440.442	2.8443e-08
442.443	2.852e-08
444.444	2.8561e-08
446.448	2.8629e-08
448.449	2.8704e-08
450.45	2.8772e-08
452.454	2.8813e-08
454.455	2.8887e-08
456.456	2.8961e-08
458.46	2.9024e-08
460.461	2.9107e-08
462.462	2.9131e-08
464.466	2.9205e-08
466.467	2.9289e-08
468.468	2.9343e-08
470.472	2.9397e-08
472.473	2.9459e-08
474.474	2.9522e-08
476.478	2.9615e-08
478.479	2.963e-08
480.48	2.9699e-08
482.484	2.9781e-08
484.485	2.9874e-08
486.486	2.9919e-08
488.49	2.9945e-08
490.491	3.0006e-08
492.492	3.0099e-08
494.496	3.0152e-08
496.497	3.0198e-08
498.498	3.0257e-08
500.502	3.0321e-08
502.503	3.0398e-08
504.504	3.0451e-08
506.508	3.0512e-08
508.509	3.0559e-08
510.51	3.0621e-08
512.514	3.0687e-08
514.515	3.0762e-08
516.516	3.0793e-08
518.52	3.0842e-08
520.521	3.0916e-08
522.522	3.1008e-08
524.526	3.1044e-08
526.527	3.1068e-08
528.528	3.1144e-08
530.532	3.1237e-08
532.533	3.125e-08
534.534	3.1305e-08
536.538	3.1366e-08
538.539	3.1452e-08
540.54	3.1541e-08
542.544	3.1562e-08
544.545	3.1617e-08
546.546	3.1677e-08
548.55	3.1755e-08
550.551	3.1771e-08
552.552	3.1837e-08
554.556	3.191e-08
556.557	3.1947e-08
558.558	3.2008e-08
560.562	3.2054e-08
562.563	3.2103e-08
564.564	3.2177e-08
566.568	3.2227e-08
568.569	3.231e-08
570.57	3.2367e-08
572.574	3.2405e-08
574.575	3.2472e-08
576.576	3.2551e-08
578.58	3.2608e-08
580.581	3.2638e-08
582.582	3.2688e-08
584.586	3.2778e-08
586.587	3.2846e-08
588.588	3.2873e-08
590.592	3.2914e-08
592.593	3.2981e-08
594.594	3.3054e-08
596.598	3.3093e-08
598.599	3.313e-08
600.6	3.3179e-08
602.604	3.3281e-08
604.605	3.3318e-08
606.606	3.3332e-08
608.61	3.339e-08
610.611	3.3475e-08
612.612	3.3523e-08
614.616	3.3559e-08
616.617	3.3633e-08
618.618	3.3679e-08
620.622	3.375e-08
622.623	3.3796e-08
624.624	3.3834e-08
626.628	3.3908e-08
628.629	3.3935e-08
630.63	3.4003e-08
632.634	3.403e-08
634.635	3.4099e-08
636.636	3.4166e-08
638.64	3.4208e-08
640.641	3.425e-08
642.642	3.4338e-08
644.646	3.4362e-08
646.647	3.4419e-08
648.648	3.4484e-08
650.652	3.4553e-08
652.653	3.4585e-08
654.654	3.4632e-08
656.658	3.4711e-08
658.659	3.4788e-08
660.66	3.4809e-08
662.664	3.4838e-08
664.665	3.4898e-08
666.666	3.4962e-08
668.67	3.5009e-08
670.671	3.5092e-08
672.672	3.5149e-08
674.676	3.5174e-08
676.677	3.5237e-08
678.678	3.5254e-08
680.682	3.5306e-08
682.683	3.5348e-08
684.684	3.5444e-08
686.688	3.5515e-08
688.689	3.5565e-08
690.69	3.5597e-08
692.694	3.5628e-08
694.695	3.5672e-08
696.696	3.5679e-08
698.7	3.572e-08
700.701	3.5817e-08
702.702	3.5856e-08
704.706	3.589e-08
706.707	3.5951e-08
708.708	3.6022e-08
710.712	3.6097e-08
712.713	3.6114e-08
714.714	3.6185e-08
716.718	3.619e-08
718.719	3.6227e-08
720.72	3.6313e-08
722.724	3.6387e-08
724.725	3.644e-08
726.726	3.6458e-08
728.73	3.6507e-08
730.731	3.6535e-08
732.732	3.6626e-08
734.736	3.6616e-08
736.737	3.6688e-08
738.738	3.6767e-08
740.742	3.6808e-08
742.743	3.6825e-08
744.744	3.689e-08
746.748	3.6949e-08
748.749	3.6998e-08
750.75	3.7072e-08
752.754	3.7118e-08
754.755	3.7191e-08
756.756	3.7215e-08
758.76	3.7259e-08
760.761	3.7312e-08
762.762	3.7395e-08
764.766	3.7483e-08
766.767	3.7471e-08
768.768	3.7549e-08
770.772	3.7623e-08
772.773	3.7661e-08
774.774	3.7683e-08
776.778	3.7701e-08
778.779	3.776e-08
780.78	3.7824e-08
782.784	3.7876e-08
784.785	3.7919e-08
786.786	3.7997e-08
788.79	3.8077e-08
790.791	3.8123e-08
792.792	3.8203e-08
794.796	3.8268e-08
796.797	3.8345e-08
798.798	3.8402e-08
800.802	3.8424e-08
802.803	3.8443e-08
804.804	3.8461e-08
806.808	3.8523e-08
808.809	3.8573e-08
810.81	3.8601e-08
812.814	3.865e-08
814.815	3.8715e-08
816.816	3.8769e-08
818.82	3.8774e-08
820.821	3.8862e-08
822.822	3.8913e-08
824.826	3.9006e-08
826.827	3.9043e-08
828.828	3.9038e-08
830.832	3.9114e-08
832.833	3.9179e-08
834.834	3.9186e-08
836.838	3.9216e-08
838.839	3.9311e-08
840.84	3.937e-08
842.844	3.9456e-08
844.845	3.9458e-08
846.846	3.9505e-08
848.85	3.9602e-08
850.851	3.9785e-08
852.852	3.9735e-08
854.856	3.986e-08
856.857	3.9824e-08
858.858	3.9907e-08
860.862	4.002e-08
862.863	4.0015e-08
864.864	4.0054e-08
866.868	4.0106e-08
868.869	4.0161e-08
870.87	4.0213e-08
872.874	4.0251e-08
874.875	4.0307e-08
876.876	4.0369e-08
878.88	4.0417e-08
880.881	4.0477e-08
882.882	4.0554e-08
884.886	4.0657e-08
886.887	4.0742e-08
888.888	4.0823e-08
890.892	4.0853e-08
892.893	4.0903e-08
894.894	4.0977e-08
896.898	4.1057e-08
898.899	4.1089e-08
900.9	4.1111e-08
902.904	4.119e-08
904.905	4.1279e-08
906.906	4.1361e-08
908.91	4.1339e-08
910.911	4.1396e-08
912.912	4.1482e-08
914.916	4.16e-08
916.917	4.1571e-08
918.918	4.1602e-08
920.922	4.1692e-08
922.923	4.1729e-08
924.924	4.1783e-08
926.928	4.1811e-08
928.929	4.1881e-08
930.93	4.1923e-08
932.934	4.1966e-08
934.935	4.2013e-08
936.936	4.2074e-08
938.94	4.2141e-08
940.941	4.2216e-08
942.942	4.2251e-08
944.946	4.2263e-08
946.947	4.2334e-08
948.948	4.2405e-08
950.952	4.2431e-08
952.953	4.2522e-08
954.954	4.2506e-08
956.958	4.2571e-08
958.959	4.2637e-08
960.96	4.2669e-08
962.964	4.271e-08
964.965	4.2717e-08
966.966	4.283e-08
968.97	4.2827e-08
970.971	4.2872e-08
972.972	4.2953e-08
974.976	4.3044e-08
976.977	4.3086e-08
978.978	4.3113e-08
980.982	4.3185e-08
982.983	4.3211e-08
984.984	4.325e-08
986.988	4.3268e-08
988.989	4.3333e-08
990.99	4.3385e-08
992.994	4.3402e-08
994.995	4.353e-08
996.996	4.3572e-08
999	4.3631e-08
1001	4.3679e-08
1003	4.3772e-08
1005.01	4.3794e-08
1007.01	4.3887e-08
1009.01	4.3941e-08
1011.01	4.398e-08
1013.01	4.4034e-08
1015.02	4.4093e-08
1017.02	4.4139e-08
1019.02	4.4184e-08
1021.02	4.4218e-08
1023.02	4.4302e-08
1025.03	4.4375e-08
1027.03	4.445e-08
1029.03	4.4466e-08
1031.03	4.4505e-08
1033.04	4.462e-08
1035.04	4.4654e-08
1037.04	4.4714e-08
1039.04	4.4743e-08
1041.04	4.4784e-08
1043.04	4.4916e-08
1045.05	4.4988e-08
1047.05	4.5019e-08
1049.05	4.5068e-08
1051.05	4.5103e-08
1053.05	4.5155e-08
1055.06	4.5241e-08
1057.06	4.526e-08
1059.06	4.5317e-08
1061.06	4.5379e-08
1063.07	4.5454e-08
1065.07	4.55e-08
1067.07	4.5525e-08
1069.07	4.5617e-08
1071.07	4.5662e-08
1073.07	4.5741e-08
1075.08	4.5816e-08
1077.08	4.5898e-08
1079.08	4.5952e-08
1081.08	4.5962e-08
1083.08	4.6034e-08
1085.09	4.6101e-08
1087.09	4.6166e-08
1089.09	4.6201e-08
1091.09	4.629e-08
1093.1	4.6423e-08
1095.1	4.6519e-08
1097.1	4.6589e-08
1099.1	4.6682e-08
1101.1	4.6739e-08
1103.1	4.6855e-08
1105.11	4.6925e-08
1107.11	4.7005e-08
1109.11	4.7074e-08
1111.11	4.7182e-08
1113.11	4.7173e-08
1115.12	4.719e-08
1117.12	4.735e-08
1119.12	4.7449e-08
1121.12	4.7559e-08
1123.12	4.7576e-08
1125.13	4.7638e-08
1127.13	4.7707e-08
1129.13	4.7912e-08
1131.13	4.7911e-08
1133.13	4.791e-08
1135.14	4.7985e-08
1137.14	4.8155e-08
1139.14	4.8189e-08
1141.14	4.8241e-08
1143.14	4.8312e-08
1145.14	4.8386e-08
1147.15	4.8416e-08
1149.15	4.8511e-08
1151.15	4.8608e-08
1153.15	4.8692e-08
1155.16	4.8752e-08
1157.16	4.8797e-08
1159.16	4.8901e-08
1161.16	4.8981e-08
1163.16	4.9029e-08
1165.17	4.911e-08
1167.17	4.92e-08
1169.17	4.9304e-08
1171.17	4.934e-08
1173.17	4.9432e-08
1175.17	4.9498e-08
1177.18	4.9611e-08
1179.18	4.9701e-08
1181.18	4.9709e-08
1183.18	4.9817e-08
1185.19	4.9933e-08
1187.19	5.0033e-08
1189.19	5.0082e-08
1191.19	5.0174e-08
1193.19	5.0288e-08
1195.2	5.0395e-08
1197.2	5.0499e-08
1199.2	5.0531e-08
1201.2	5.0576e-08
1203.2	5.0685e-08
1205.2	5.0807e-08
1207.21	5.0865e-08
1209.21	5.0935e-08
1211.21	5.1009e-08
1213.21	5.1187e-08
1215.22	5.1254e-08
1217.22	5.1365e-08
1219.22	5.1408e-08
1221.22	5.1466e-08
1223.22	5.1596e-08
1225.23	5.1688e-08
1227.23	5.179e-08
1229.23	5.185e-08
1231.23	5.1963e-08
1233.23	5.2067e-08
1235.23	5.2215e-08
1237.24	5.2271e-08
1239.24	5.2303e-08
1241.24	5.2444e-08
1243.24	5.2527e-08
1245.25	5.2634e-08
1247.25	5.2743e-08
1249.25	5.2853e-08
1251.25	5.293e-08
1253.25	5.3039e-08
1255.26	5.3131e-08
1257.26	5.3287e-08
1259.26	5.3386e-08
1261.26	5.3517e-08
1263.26	5.3595e-08
1265.27	5.371e-08
1267.27	5.3855e-08
1269.27	5.3968e-08
1271.27	5.4038e-08
1273.28	5.4135e-08
1275.28	5.4247e-08
1277.28	5.434e-08
1279.28	5.4504e-08
1281.28	5.4618e-08
1283.28	5.473e-08
1285.29	5.4754e-08
1287.29	5.4942e-08
1289.29	5.5061e-08
1291.29	5.5227e-08
1293.29	5.5314e-08
1295.3	5.542e-08
1297.3	5.5602e-08
1299.3	5.5699e-08
1301.3	5.5856e-08
1303.31	5.5985e-08
1305.31	5.6099e-08
1307.31	5.6207e-08
1309.31	5.6348e-08
1311.31	5.6463e-08
1313.31	5.66e-08
1315.32	5.68e-08
1317.32	5.691e-08
1319.32	5.6995e-08
1321.32	5.7216e-08
1323.32	5.7368e-08
1325.33	5.7496e-08
1327.33	5.7641e-08
1329.33	5.7753e-08
1331.33	5.7923e-08
1333.34	5.8089e-08
1335.34	5.8237e-08
1337.34	5.838e-08
1339.34	5.8571e-08
1341.34	5.8732e-08
1343.34	5.8927e-08
1345.35	5.9056e-08
1347.35	5.9269e-08
1349.35	5.947e-08
1351.35	5.9636e-08
1353.35	5.9719e-08
1355.36	5.9908e-08
1357.36	6.0166e-08
1359.36	6.0305e-08
1361.36	6.05e-08
1363.37	6.0673e-08
1365.37	6.0826e-08
1367.37	6.1005e-08
1369.37	6.1329e-08
1371.37	6.1564e-08
1373.37	6.1744e-08
1375.38	6.1945e-08
1377.38	6.2146e-08
1379.38	6.2299e-08
1381.38	6.2473e-08
1383.38	6.2757e-08
1385.38	6.2985e-08
1387.39	6.3177e-08
1389.39	6.337e-08
1391.39	6.36e-08
1393.39	6.3756e-08
1395.4	6.4032e-08
1397.4	6.4256e-08
1399.4	6.4526e-08
1401.4	6.4791e-08
1403.4	6.5062e-08
1405.41	6.5351e-08
1407.41	6.561e-08
1409.41	6.5977e-08
1411.41	6.622e-08
1413.41	6.6437e-08
1415.41	6.6677e-08
1417.42	6.7e-08
1419.42	6.7212e-08
1421.42	6.7506e-08
1423.42	6.7757e-08
1425.43	6.8033e-08
1427.43	6.8323e-08
1429.43	6.8601e-08
1431.43	6.8925e-08
1433.43	6.9215e-08
1435.44	6.9517e-08
1437.44	6.985e-08
1439.44	7.0135e-08
1441.44	7.0441e-08
1443.44	7.0789e-08
1445.44	7.1159e-08
1447.45	7.1504e-08
1449.45	7.1864e-08
1451.45	7.2218e-08
1453.45	7.2549e-08
1455.46	7.2855e-08
1457.46	7.3315e-08
1459.46	7.3636e-08
1461.46	7.4022e-08
1463.46	7.4412e-08
1465.47	7.4852e-08
1467.47	7.5268e-08
1469.47	7.564e-08
1471.47	7.5996e-08
1473.47	7.6453e-08
1475.47	7.6908e-08
1477.48	7.7281e-08
1479.48	7.771e-08
1481.48	7.8081e-08
1483.48	7.8554e-08
1485.49	7.9016e-08
1487.49	7.9538e-08
1489.49	8.0094e-08
1491.49	8.063e-08
1493.49	8.106e-08
1495.5	8.1554e-08
1497.5	8.2127e-08
1499.5	8.268e-08
1501.5	8.3234e-08
1503.5	8.3805e-08
1505.51	8.4401e-08
1507.51	8.4914e-08
1509.51	8.5517e-08
1511.51	8.6167e-08
1513.52	8.679e-08
1515.52	8.738e-08
1517.52	8.803e-08
1519.52	8.8725e-08
1521.52	8.9444e-08
1523.52	9.0113e-08
1525.53	9.0845e-08
1527.53	9.1602e-08
1529.53	9.2351e-08
1531.53	9.311e-08
1533.53	9.3928e-08
1535.54	9.4788e-08
1537.54	9.5701e-08
1539.54	9.6561e-08
1541.54	9.7555e-08
1543.55	9.8621e-08
1545.55	9.9693e-08
1547.55	1.03067e-07
1549.55	1.06735e-07
1551.55	1.12199e-07
1553.55	1.19861e-07
1555.56	1.31883e-07
1557.56	1.50556e-07
1559.56	1.82469e-07
1561.56	2.28465e-07
1563.56	2.95855e-07
1565.57	3.88453e-07
1567.45	4.95018e-07
1567.04	5.00072e-07

## Sheet: Supplementary Figure S7
Reverse voltage (V)	M(W)	Reverse voltage (V)	M(W)
24.8834	1	24.8834	0.49836
102.644	1	102.644	0.89467
152.411	1	152.411	0.95897
195.956	1	195.956	1.06615
233.281	1	233.281	1.13081
289.269	1.00002	289.269	1.00412
335.925	1.00008	335.925	1.14678
374	1.00018	374	1.1
413.686	1.00038	413.686	1.08348
466	1.00086	466	1.08
519.44	1.00176	519.44	1.07919
555	1.00269	555	1.06
597.201	1.00424	597.201	1.0547
650.078	1.00707	650.078	0.99323
682	1.00937	682	0.994
720	1.01282	720	0.995
755	1.01681	755	0.9955
793.157	1.02218	793.157	0.99693
839.813	1.0305	839.813	0.95597
892.691	1.04276	892.691	0.98381
939.347	1.05665	939.347	0.94736
978.445	1.07102	978.445	1.04927
1020	1.08962	1020	1.02927
1060.65	1.11187	1060.65	1.00305
1093	1.13306	1093	1
1132.19	1.16385	1132.19	0.95534
1178.85	1.20977	1178.85	0.92696
1219.28	1.2603	1219.28	0.9731
1247.28	1.30298	1247.28	0.95676
1284.6	1.37357	1284.6	0.93595
1315.71	1.44876	1315.71	0.9898
1343.7	1.53415	1343.7	0.97441
1374.81	1.65696	1374.81	1.11026
1409.02	1.84353	1409.02	1.09019
1430.79	2.00566	1430.79	1.16038
1452.57	2.22057	1452.57	1.14748
1474.34	2.51791	1474.34	1.2218
1496.11	2.95456	1496.11	1.30118
1511.66	3.41548	1511.66	1.39014
1527.22	4.10388	1527.22	1.48532
1542.77	5.24069	1542.77	1.58715
1555.21	6.86789	1555.21	1.82863
1558.32	7.46981	1558.32	2.45264
1561.43	8.19934	1561.43	3.2896
1564.54	9.10181	1564.54	4.4122
1567.65	10.2469	1567.65	5.9179
1570.76	11.7475	1570.76	9.19931
1573.87	13.7993	1573.87	14.3003
1576.98	16.7744	1576.98	25.7637
1583.2	30.0211	1583.2	43.0536
1586.31	50.3772	1586.31	83.5052
1587	59.3321	1590	174.114
1588	80.2074	1595.65	337.708
1589	124	1601.87	607.569
1590	275	1608.09	1176.77
1590.5	711	1611.2	2282.48
1590.7	1945	1617.42	4420.92
1590.8	14662	1620.53	7965.16
1590.82	762700	1626.75	16609
1590.82	72452000	1632.97	34633.7
--	--	1636.08	67177.5
--	--	1642.3	130122
--	--	1645.41	217774
--	--	1651.63	421832
--	--	1657.85	817105
--	--	1660.96	1.58494e+06
--	--	1667.19	2.85183e+06
--	--	1670.3	5.95524e+06
--	--	1676.52	10715600
--	--	1682.74	20757500
--	--	1685.85	40264400
--	--	1692.07	72452000
--	--
--	--
--	--
--	--
--	--
--	--
--	--
--	--

## Sheet: Supplementary Figure S8
Figure S8(a)			Figure S8(b)			Figure S8(c)
Depth (μm)	Electron mobility (cm2V-1s-1)		Depth (μm)	Hole mobility (cm2V-1s-1)		Depth (μm)	E-field (MV/cm)
-1.91695	0		-1.91695	0		-1.49201	6.7667e-12
-1.70356	0		-1.70356	0		-1.46866	6.80863e-12
-1.62803	0		-1.62803	0		-1.29446	6.9538e-12
-1.45956	0		-1.45956	0		-1.27603	6.96851e-12
-1.39993	0		-1.39993	0		-1.1385	7.40352e-12
-1.26693	0		-1.26693	0		-1.12395	7.44852e-12
-1.21985	0		-1.21985	0		-1.01538	7.88996e-12
-1.11485	0		-1.11485	0		-1.00389	7.93797e-12
-1.07768	0		-1.07768	0		-0.91817	8.00969e-12
-0.99479	0		-0.99479	0		-0.9091	8.01787e-12
-0.96544	0		-0.96544	0		-0.9091	0
-0.9	0		-0.9	0		-0.81808	0
-0.9	0		-0.9	0		-0.80845	0
-0.86884	0		-0.86884	0		-0.73415	0
-0.79935	0		-0.79935	0		-0.72629	0
-0.77391	0		-0.77391	0		-0.66563	0
-0.71718	0		-0.71718	0		-0.65922	0
-0.69642	0		-0.69642	0		-0.6097	0
-0.65011	0		-0.65011	0		-0.60446	0
-0.63316	0		-0.63316	0		-0.56404	0
-0.59536	0		-0.59536	0		-0.55977	0
-0.58152	0		-0.58152	0		-0.52677	0
-0.55066	0		-0.55066	0		-0.52328	0
-0.53937	0		-0.53937	0		-0.49634	0
-0.51418	0		-0.51418	0		-0.49349	0
-0.50495	0		-0.50495	0		-0.47151	0
-0.48439	0		-0.48439	0		-0.46918	0
-0.47686	0		-0.47686	0		-0.45123	0
-0.46008	0		-0.46008	0		-0.44933	0
-0.45393	0		-0.45393	0		-0.43468	0
-0.44023	0		-0.44023	0		-0.43313	0
-0.43521	0		-0.43521	0		-0.42117	0
-0.42402	0		-0.42402	0		-0.4199	0
-0.41993	0		-0.41993	0		-0.41014	0
-0.4108	0		-0.4108	0		-0.4091	0
-0.40745	0		-0.40745	0		-0.4091	0.00594
-0.4	0		-0.4	0		-0.40028	0.00343
-0.4	0.6		-0.4	0.83976		-0.39934	0.00316
-0.3969	0.6		-0.3969	0.83976		-0.38941	0.000608783
-0.39	0.6		-0.39	0.83976		-0.38836	0.000338488
-0.3869	0.6		-0.3869	0.849		-0.37719	0.000298644
-0.38	0.6		-0.38	0.8696		-0.37601	0.000294428
-0.3769	0.6		-0.3769	0.86972		-0.36344	0.000293941
-0.37	0.6		-0.37	0.86999		-0.36211	0.000293889
-0.3669	0.6		-0.3669	0.87		-0.34797	0.00029488
-0.36	0.6		-0.36	0.87		-0.34648	0.000294985
-0.3569	0.6		-0.3569	0.87		-0.33057	0.000474597
-0.35	0.6		-0.35	0.87		-0.32889	0.000493602
-0.3469	0.6		-0.3469	0.87		-0.311	0.000672226
-0.34	0.6		-0.34	0.87		-0.3091	0.000691126
-0.3369	0.6		-0.3369	0.87		-0.28973	0.05605
-0.33	0.6		-0.33	0.87		-0.28767	0.05261
-0.3269	0.6		-0.3269	0.87		-0.2683	0.0179
-0.32	0.6		-0.32	0.87		-0.26625	0.01422
-0.3169	0.6		-0.3169	0.87		-0.24687	0.01184
-0.31	0.6		-0.31	0.86999		-0.24482	0.01158
-0.3069	0.6		-0.3069	0.86966		-0.22544	0.0114
-0.3	0.6		-0.3	0.86895		-0.22339	0.01138
-0.29716	0.6		-0.29716	0.84686		-0.20401	0.01137
-0.29081	0.6		-0.29081	0.79761		-0.20196	0.01136
-0.28683	0.6		-0.28683	0.8172		-0.18258	0.01136
-0.27795	0.6		-0.27795	0.86088		-0.18053	0.01136
-0.27237	0.6		-0.27237	0.86345		-0.16115	0.01135
-0.25994	0.6		-0.25994	0.86919		-0.1591	0.01135
-0.25213	0.6		-0.25213	0.86943		-0.14059	0.01126
-0.23472	0.6		-0.23472	0.86996		-0.13863	0.01125
-0.22379	0.6		-0.22379	0.86997		-0.12144	0.0107
-0.19942	0.6		-0.19942	0.87		-0.11962	0.01064
-0.18412	0.6		-0.18412	0.87		-0.10366	0.00798
-0.15	0.6		-0.15	0.87		-0.10197	0.0077
-0.13443	0.6		-0.13443	0.86998		-0.08715	0.00104
-0.09972	0.6		-0.09972	0.86993		-0.08558	0.000338898
-0.08898	0.6		-0.08898	0.86841		-0.07182	0.01289
-0.06504	0.6		-0.06504	0.86502		-0.07036	0.01421
-0.05764	0.6		-0.05764	0.83377		-0.05759	0.27871
-0.04112	0.59999		-0.04112	0.76407		-0.05623	0.3067
-0.03602	0.5999		-0.03602	0.66634		-0.04437	0.85575
-0.02463	0.59968		-0.02463	0.44837		-0.04311	0.91385
-0.02111	0.59951		-0.02111	0.41388		-0.03209	1.49596
-0.01325	0.59911		-0.01325	0.33696		-0.03092	1.55755
-0.01083	0.59893		-0.01083	0.3217		-0.02069	2.09873
-0.00541	0.59854		-0.00541	0.28767		-0.01961	2.15599
-0.00374	0.5984		-0.00374	0.27951		-0.01011	2.41662
0	0.59807		0	0.26131		-0.0091	2.4442
0	0.59807		0	0.26131		0	2.89841
0.00157	2.27812		0.00157	0.25852		0.00097	2.89545
0.00507	6.02512		0.00507	0.25231		0.01043	2.866
0.00681	6.25571		0.00681	0.25494		0.01143	2.86288
0.01069	6.76999		0.01069	0.26081		0.02128	2.85986
0.01263	6.77099		0.01263	0.26084		0.02232	2.85954
0.01694	6.77323		0.01694	0.26091		0.03255	2.8564
0.01908	6.77434		0.01908	0.26094		0.03363	2.85607
0.02387	6.77683		0.02387	0.26102		0.04427	2.85282
0.02625	6.77807		0.02625	0.26106		0.04539	2.85248
0.03156	6.78083		0.03156	0.26114		0.05645	2.84911
0.0342	6.7822		0.0342	0.26119		0.05762	2.84875
0.0401	6.78527		0.0401	0.26128		0.06911	2.84525
0.04303	6.7868		0.04303	0.26133		0.07033	2.84488
0.04958	6.79021		0.04958	0.26143		0.08228	2.84126
0.05284	6.79191		0.05284	0.26149		0.08354	2.84088
0.0601	6.7957		0.0601	0.2616		0.09596	2.83712
0.06372	6.79759		0.06372	0.26166		0.09728	2.83672
0.07178	6.8018		0.07178	0.26179		0.11019	2.83283
0.07579	6.8039		0.07579	0.26186		0.11156	2.83242
0.08474	6.80859		0.08474	0.262		0.12498	2.82838
0.0892	6.81093		0.0892	0.26207		0.1264	2.82795
0.09913	6.81614		0.09913	0.26223		0.14036	2.82377
0.10408	6.81874		0.10408	0.26231		0.14184	2.82333
0.1151	6.82454		0.1151	0.26249		0.15635	2.81899
0.12059	6.82743		0.12059	0.26258		0.15788	2.81853
0.13283	6.83388		0.13283	0.26278		0.17297	2.81404
0.13893	6.8371		0.13893	0.26288		0.17456	2.81356
0.15251	6.84428		0.15251	0.2631		0.19024	2.80891
0.15927	6.84787		0.15927	0.26321		0.1919	2.80841
0.17436	6.85586		0.17436	0.26346		0.2082	2.80359
0.18186	6.85986		0.18186	0.26358		0.20993	2.80308
0.1986	6.86876		0.1986	0.26386		0.22687	2.79808
0.20694	6.87321		0.20694	0.26399		0.22867	2.79755
0.22552	6.88314		0.22552	0.2643		0.24628	2.79237
0.23477	6.8881		0.23477	0.26445		0.24815	2.79182
0.25539	6.89916		0.25539	0.26479		0.26646	2.78645
0.26566	6.90469		0.26566	0.26496		0.2684	2.78588
0.28855	6.91702		0.28855	0.26534		0.28744	2.78032
0.29995	6.9232		0.29995	0.26553		0.28945	2.77974
0.32536	6.93696		0.32536	0.26595		0.30925	2.77398
0.33801	6.94385		0.33801	0.26617		0.31134	2.77337
0.36622	6.95922		0.36622	0.26664		0.33192	2.7674
0.38026	6.96692		0.38026	0.26687		0.3341	2.76677
0.41157	6.98409		0.41157	0.2674		0.35549	2.76059
0.42715	6.99269		0.42715	0.26766		0.35775	2.75993
0.46191	7.01189		0.46191	0.26825		0.37999	2.75353
0.47921	7.02152		0.47921	0.26855		0.38234	2.75286
0.51779	7.04299		0.51779	0.2692		0.40546	2.74623
0.53699	7.05378		0.53699	0.26953		0.4079	2.74553
0.57981	7.07783		0.57981	0.27027		0.43194	2.73866
0.60113	7.08992		0.60113	0.27064		0.43448	2.73793
0.64866	7.11689		0.64866	0.27146		0.45947	2.73082
0.67232	7.13046		0.67232	0.27187		0.46211	2.73007
0.72508	7.16072		0.72508	0.27279		0.48808	2.72271
0.75134	7.17597		0.75134	0.27326		0.49083	2.72193
0.80991	7.20999		0.80991	0.27429		0.51783	2.7143
0.83906	7.22715		0.83906	0.27481		0.52069	2.7135
0.90407	7.26543		0.90407	0.27597		0.54876	2.7056
0.93642	7.28478		0.93642	0.27655		0.55173	2.70477
1.00858	7.32793		1.00858	0.27786		0.58091	2.69659
1.04449	7.34977		1.04449	0.27852		0.584	2.69573
1.12459	7.3985		1.12459	0.27999		0.61434	2.68726
1.16446	7.42322		1.16446	0.28073		0.61755	2.68637
1.25336	7.47836		1.25336	0.28239		0.64908	2.6776
1.29761	7.5064		1.29761	0.28323		0.65242	2.67668
1.3963	7.56894		1.3963	0.2851		0.68521	2.6676
1.44542	7.60082		1.44542	0.28605		0.68867	2.66664
1.55496	7.67194		1.55496	0.28817		0.72276	2.65725
1.60948	7.7083		1.60948	0.28925		0.72636	2.65625
1.73108	7.7894		1.73108	0.29166		0.7618	2.64652
1.79159	7.83101		1.79159	0.29289		0.76555	2.64549
1.92656	7.92381		1.92656	0.29564		0.80238	2.63542
1.99374	7.9716		1.99374	0.29704		0.80628	2.63436
2.14355	8.0782		2.14355	0.30018		0.84457	2.62393
2.21812	8.13333		2.21812	0.30179		0.84862	2.62282
2.38441	8.25628		2.38441	0.30539		0.88843	2.61203
2.46718	8.32019		2.46718	0.30724		0.89265	2.61088
2.65177	8.46272		2.65177	0.31138		0.93403	2.59971
2.74363	8.53722		2.74363	0.31353		0.93841	2.59852
2.94853	8.70337		2.94853	0.31832		0.98143	2.58695
3.0505	8.79077		3.0505	0.32081		0.98598	2.58572
3.27793	8.98571		3.27793	0.32638		1.03071	2.57374
3.39112	9.08902		3.39112	0.32931		1.03544	2.57247
3.64357	9.31942		3.64357	0.33583		1.08194	2.56006
3.76921	9.44257		3.76921	0.33929		1.08686	2.55874
4.04943	9.71721		4.04943	0.34699		1.1352	2.54589
4.1889	9.86544		4.1889	0.3511		1.14031	2.54453
4.49994	10.196		4.49994	0.36027		1.19056	2.53122
4.65474	10.3765		4.65474	0.36521		1.19588	2.52981
5	10.7789		5	0.37625		1.24812	2.51603
5.15474	10.989		5.15474	0.38195		1.25364	2.51457
5.49986	11.4577		5.49986	0.39467		1.30795	2.5003
5.6394	11.6793		5.6394	0.40063		1.3137	2.49879
5.95063	12.1735		5.95063	0.41393		1.37015	2.484
6.07647	12.3938		6.07647	0.41983		1.37613	2.48244
6.35714	12.8849		6.35714	0.43299		1.43482	2.46712
6.47063	13.1017		6.47063	0.43879		1.44103	2.4655
6.72373	13.5851		6.72373	0.45174		1.50204	2.44964
6.82607	13.7964		6.82607	0.45743		1.5085	2.44796
7.05433	14.2677		7.05433	0.47011		1.57193	2.43152
7.14662	14.4718		7.14662	0.47565		1.57864	2.42978
7.35246	14.927		7.35246	0.488		1.64458	2.41276
7.43569	15.1222		7.43569	0.49337		1.65156	2.41096
7.62131	15.5578		7.62131	0.50534		1.72011	2.39331
7.69637	15.743		7.69637	0.51052		1.72736	2.39144
7.86377	16.1561		7.86377	0.52208		1.79863	2.37316
7.93145	16.3304		7.93145	0.52705		1.80617	2.37123
8.08241	16.719		8.08241	0.53815		1.88025	2.35228
8.14345	16.8816		8.14345	0.5429		1.88809	2.35027
8.27959	17.2444		8.27959	0.55351		1.96511	2.33063
8.33463	17.3951		8.33463	0.55804		1.97326	2.32856
8.4574	17.7314		8.4574	0.56814		2.05332	2.3082
8.50704	17.8703		8.50704	0.57243		2.0618	2.30604
8.61776	18.18		8.61776	0.58201		2.14503	2.28494
8.66252	18.3072		8.66252	0.58606		2.15384	2.2827
8.76236	18.5909		8.76236	0.59511		2.24037	2.26082
8.80273	18.7068		8.80273	0.59893		2.24952	2.2585
8.89277	18.9654		8.89277	0.60744		2.33948	2.23581
8.92918	19.0706		8.92918	0.61102		2.349	2.23341
9.01037	19.3053		9.01037	0.61901		2.44251	2.20987
9.0432	19.4004		9.0432	0.62236		2.45241	2.20738
9.11643	19.6126		9.11643	0.62982		2.54963	2.18297
9.14603	19.6985		9.14603	0.63294		2.55991	2.18039
9.21207	19.8898		9.21207	0.63991		2.66098	2.15506
9.23877	19.967		9.23877	0.64281		2.67167	2.15238
9.29831	20.1392		9.29831	0.64928		2.77674	2.1261
9.32239	20.2085		9.32239	0.65197		2.78786	2.12332
9.37609	20.3631		9.37609	0.65797		2.89708	2.09606
9.39781	20.4252		9.39781	0.66046		2.90864	2.09317
9.44623	20.5638		9.44623	0.66601		3.02219	2.06487
9.46582	20.6194		9.46582	0.66831		3.0342	2.06188
9.50949	20.7435		9.50949	0.67343		3.15225	2.03251
9.52715	20.7933		9.52715	0.67555		3.16474	2.0294
9.56653	20.9044		9.56653	0.68027		3.28745	1.9989
9.58246	20.9489		9.58246	0.68222		3.30044	1.99568
9.61797	21.0482		9.61797	0.68655		3.42801	1.96402
9.63233	21.088		9.63233	0.68834		3.44151	1.96067
9.66436	21.1768		9.66436	0.69232		3.57413	1.92779
9.67731	21.2124		9.67731	0.69396		3.58817	1.92431
9.7062	21.2918		9.7062	0.69761		3.72604	1.89017
9.71787	21.3236		9.71787	0.6991		3.74063	1.88656
9.74392	21.3946		9.74392	0.70244		3.88396	1.85109
9.75445	21.423		9.75445	0.70381		3.89912	1.84734
9.77794	21.4865		9.77794	0.70686		4.04813	1.8105
9.78744	21.5119		9.78744	0.70811		4.06389	1.8066
9.80863	21.5687		9.80863	0.7109		4.2188	1.76832
9.81719	21.5915		9.81719	0.71203		4.23519	1.76427
9.83629	21.6422		9.83629	0.71457		4.39622	1.7245
9.84402	21.6626		9.84402	0.71561		4.41326	1.72029
9.86124	21.7081		9.86124	0.71792		4.58067	1.67897
9.86821	21.7263		9.86821	0.71886		4.59838	1.67459
9.88375	21.767		9.88375	0.72097		4.77242	1.63165
9.89003	21.7833		9.89003	0.72182		4.79083	1.6271
9.90404	21.8198		9.90404	0.72374		4.97175	1.58291
9.9097	21.8345		9.9097	0.72452		4.9909	1.57823
9.92234	21.8671		9.92234	0.72625		5.17182	1.53405
9.92745	21.8803		9.92745	0.72696		5.19096	1.52937
9.93884	21.9095		9.93884	0.72854		5.365	1.48645
9.94345	21.9213		9.94345	0.72918		5.38341	1.48191
9.95372	21.9476		9.95372	0.73061		5.55082	1.44063
9.95788	21.9581		9.95788	0.73119		5.56853	1.43626
9.96714	21.9817		9.96714	0.73249		5.72957	1.39656
9.97089	21.9912		9.97089	0.73301		5.74661	1.39235
9.97924	22.0123		9.97924	0.73419		5.90151	1.35416
9.98262	22.0208		9.98262	0.73467		5.9179	1.35012
9.99016	22.0398		9.99016	0.73573		6.0669	1.31339
9.9932	22.0475		9.9932	0.73616		6.08267	1.3095
10	22.0645		10	0.73713		6.226	1.27417
10.003	22.6612		10.003	0.81191		6.24117	1.27043
10.0097	23.9918		10.0097	0.97868		6.37904	1.23644
10.0134	23.9943		10.0134	0.98503		6.39363	1.23285
10.0218	24		10.0218	0.99919		6.52625	1.20015
10.0264	24		10.0264	0.99944		6.54028	1.1967
10.0368	24		10.0368	0.99998		6.66786	1.16525
10.0427	24		10.0427	0.99999		6.68136	1.16192
10.0557	24		10.0557	1		6.80407	1.13168
10.063	24		10.063	1		6.81706	1.12848
10.0792	24		10.0792	1		6.9351	1.09938
10.0883	24		10.0883	1		6.94759	1.0963
10.1086	24		10.1086	1		7.06114	1.06832
10.1199	24		10.1199	1		7.07315	1.06536
10.1452	24		10.1452	1		7.18238	1.03844
10.1594	24		10.1594	1		7.19394	1.03559
10.1911	24		10.1911	1		7.299	1.0097
10.2088	24		10.2088	1		7.31012	1.00696
10.2482	24		10.2482	1		7.41119	0.98206
10.2704	24		10.2704	1		7.42188	0.97942
10.3197	24		10.3197	1		7.5191	0.95547
10.3473	24		10.3473	1		7.52938	0.95293
10.4089	24		10.4089	1		7.6229	0.92989
10.4433	24		10.4433	1		7.63279	0.92745
10.5202	24		10.5202	1		7.72275	0.90529
10.5633	24		10.5633	1		7.73227	0.90294
10.6593	24		10.6593	1		7.8188	0.88162
10.7131	24		10.7131	1		7.82795	0.87937
10.833	24		10.833	1		7.91119	0.85886
10.9001	24		10.9001	1		7.92	0.85669
11.0499	24		11.0499	1		8.00006	0.83697
11.1337	24		11.1337	1		8.00853	0.83488
11.3207	24		11.3207	1		8.08555	0.81591
11.4254	24		11.4254	1		8.0937	0.8139
11.6589	24		11.6589	1		8.16779	0.79566
11.7896	24		11.7896	1		8.17563	0.79373
12.0812	24		12.0812	1		8.24689	0.77617
12.2445	24		12.2445	1		8.25443	0.77432
12.6086	24		12.6086	1		8.32298	0.75743
12.8125	24		12.8125	1		8.33023	0.75565
13.2672	24		13.2672	1		8.39618	0.73941
13.5217	24		13.5217	1		8.40315	0.73769
			--	--		8.46658	0.72207
			--	--		8.47329	0.72042
			--	--		8.53431	0.7054
			--	--		8.54076	0.70381
			--	--		8.59946	0.68936
			--	--		8.60567	0.68783
			--	--		8.66212	0.67393
			--	--		8.6681	0.67246
			--	--		8.7224	0.65909
			--	--		8.72815	0.65767
			--	--		8.78039	0.64482
			--	--		8.78592	0.64346
			--	--		8.83617	0.63109
			--	--		8.84148	0.62978
			--	--		8.88982	0.61788
			--	--		8.89493	0.61662
			--	--		8.94143	0.60518
			--	--		8.94635	0.60397
			--	--		8.99108	0.59296
			--	--		8.99581	0.5918
			--	--		9.03883	0.58121
			--	--		9.04338	0.58009
			--	--		9.08477	0.56991
			--	--		9.08915	0.56883
			--	--		9.12896	0.55904
			--	--		9.13317	0.558
			--	--		9.17146	0.54858
			--	--		9.17551	0.54759
			--	--		9.21235	0.53853
			--	--		9.21625	0.53757
			--	--		9.25168	0.52885
			--	--		9.25543	0.52793
			--	--		9.28951	0.51955
			--	--		9.29312	0.51866
			--	--		9.3259	0.5106
			--	--		9.32937	0.50975
			--	--		9.36091	0.50199
			--	--		9.36425	0.50117
			--	--		9.39458	0.49371
			--	--		9.39779	0.49293
			--	--		9.42698	0.48575
			--	--		9.43006	0.48499
			--	--		9.45813	0.47809
			--	--		9.4611	0.47736
			--	--		9.48811	0.47072
			--	--		9.49096	0.47002
			--	--		9.51694	0.46364
			--	--		9.51968	0.46296
			--	--		9.54467	0.45682
			--	--		9.54731	0.45617
			--	--		9.57135	0.45027
			--	--		9.57389	0.44964
			--	--		9.59701	0.44396
			--	--		9.59945	0.44336
			--	--		9.62169	0.4379
			--	--		9.62404	0.43732
			--	--		9.64543	0.43206
			--	--		9.6477	0.43151
			--	--		9.66827	0.42645
			--	--		9.67045	0.42592
			--	--		9.69024	0.42106
			--	--		9.69234	0.42054
			--	--		9.71138	0.41587
			--	--		9.71339	0.41537
			--	--		9.73171	0.41087
			--	--		9.73365	0.4104
			--	--		9.75126	0.40607
			--	--		9.75313	0.40561
			--	--		9.77007	0.40145
			--	--		9.77187	0.40101
			--	--		9.78817	0.39701
			--	--		9.78989	0.39659
			--	--		9.80557	0.39274
			--	--		9.80723	0.39233
			--	--		9.82231	0.38863
			--	--		9.82391	0.38824
			--	--		9.83842	0.38467
			--	--		9.83996	0.3843
			--	--		9.85391	0.38087
			--	--		9.85539	0.38051
			--	--		9.86881	0.37721
			--	--		9.87023	0.37687
			--	--		9.88315	0.3737
			--	--		9.88451	0.37336
			--	--		9.89694	0.37031
			--	--		9.89825	0.36999
			--	--		9.9102	0.36706
			--	--		9.91147	0.36675
			--	--		9.92296	0.36393
			--	--		9.92418	0.36363
			--	--		9.93523	0.36092
			--	--		9.9364	0.36063
			--	--		9.94704	0.35802
			--	--		9.94816	0.35774
			--	--		9.95839	0.35523
			--	--		9.95948	0.35497
			--	--		9.96932	0.35255
			--	--		9.97036	0.3523
			--	--		9.97983	0.35023
			--	--		9.98083	0.35001
			--	--		9.98993	0.34913
			--	--		9.9909	0.34904
			--	--		10.0001	0.01882
			--	--		10.001	0.01737
			--	--		10.0112	0.00273
			--	--		10.0123	0.00118
			--	--		10.0236	0.00018106
			--	--		10.0248	7.58484e-05
			--	--		10.0373	2.05425e-05
			--	--		10.0386	1.46906e-05
			--	--		10.0526	1.2148e-05
			--	--		10.054	1.1879e-05
			--	--		10.0695	1.17826e-05
			--	--		10.0711	1.17724e-05
			--	--		10.0882	1.17694e-05
			--	--		10.09	1.17691e-05
			--	--		10.1091	1.1769e-05
			--	--		10.1111	1.1769e-05
			--	--		10.1322	1.1769e-05
			--	--		10.1344	1.1769e-05
			--	--		10.1579	1.1769e-05
			--	--		10.1604	1.1769e-05
			--	--		10.1864	1.1769e-05
			--	--		10.1892	1.1769e-05
			--	--		10.218	1.1769e-05
			--	--		10.2211	1.1769e-05
			--	--		10.2532	1.1769e-05
			--	--		10.2566	1.1769e-05
			--	--		10.2922	1.1769e-05
			--	--		10.2959	1.1769e-05
			--	--		10.3354	1.1769e-05
			--	--		10.3396	1.1769e-05
			--	--		10.3835	1.1769e-05
			--	--		10.3881	1.1769e-05
			--	--		10.4368	1.1769e-05
			--	--		10.4419	1.1769e-05
			--	--		10.496	1.1769e-05
			--	--		10.5017	1.1769e-05
			--	--		10.5617	1.1769e-05
			--	--		10.568	1.1769e-05
			--	--		10.6346	1.1769e-05
			--	--		10.6416	1.1769e-05
			--	--		10.7155	1.1769e-05
			--	--		10.7233	1.1769e-05
			--	--		10.8054	1.1769e-05
			--	--		10.814	1.1769e-05
			--	--		10.9051	1.1769e-05
			--	--		10.9147	1.1769e-05
			--	--		11.0158	1.1769e-05
			--	--		11.0265	1.1769e-05
			--	--		11.1387	1.1769e-05
			--	--		11.1505	1.1769e-05
			--	--		11.275	1.1769e-05
			--	--		11.2882	1.1769e-05
			--	--		11.4264	1.1769e-05
			--	--		11.4411	1.1769e-05
			--	--		11.5945	1.1769e-05
			--	--		11.6107	1.1769e-05
			--	--		11.781	1.1769e-05
			--	--		11.799	1.1769e-05
			--	--		11.9881	1.1769e-05
			--	--		12.0081	1.1769e-05
			--	--		12.2179	1.1769e-05
			--	--		12.2401	1.1769e-05
			--	--		12.473	1.1769e-05
			--	--		12.4976	1.1769e-05
			--	--		12.7561	1.1769e-05
			--	--		12.7835	1.1769e-05
			--	--		13.0705	1.1769e-05
			--	--		13.1008	1.1769e-05
			--	--		13.4193	1.1769e-05
			--	--		13.453	1.1769e-05
			--	--		13.8066	1.1769e-05
			--	--		13.844	1.1769e-05
			--	--		14.2365	1.1769e-05
			--	--		14.278	1.1769e-05
			--	--		14.7136	1.1769e-05
			--	--		14.7597	1.1769e-05
			--	--		15.2433	1.1769e-05
			--	--		15.2944	1.1769e-05
			--	--		15.8312	1.1769e-05
			--	--		15.888	1.1769e-05
			--	--		16.4837	1.1769e-05
			--	--		16.5468	1.1769e-05
			--	--		17.2081	1.1769e-05
			--	--		17.278	1.1769e-05
			--	--		18.0121	1.17546e-05
			--	--		18.0898	1.1753e-05
			--	--		18.9046	0.00135
			--	--		18.9908	0.00149
			--	--		19.8952	0.00285
			--	--		19.9909	0.00299
			--	--		19.9909	0.00667
			--	--		20.443	0.000637899
			--	--		20.4909	0

## Sheet: Supplementary Figure S9
Figure S9(a)				Figure S9(b)			Figure S9(c)
Depth (μm)	electron I. I. coefficient (cm-1)	hole I. I. coefficient (cm-1)		Depth (μm)	I.I. Gen. Rate (cm-3s-1)		Depth (μm)	Electron concentration (cm-3)	Hole concentration (cm-3)
-1.49201	0	0		-1.49201	1e-20		-1.49201	1e-20	1e-20
-1.46866	0	0		-1.46866	1e-20		-1.46866	1e-20	1e-20
-1.29446	0	0		-1.29446	1e-20		-1.29446	1e-20	1e-20
-1.27603	0	0		-1.27603	1e-20		-1.27603	1e-20	1e-20
-1.1385	0	0		-1.1385	1e-20		-1.1385	1e-20	1e-20
-1.12395	0	0		-1.12395	1e-20		-1.12395	1e-20	1e-20
-1.01538	0	0		-1.01538	1e-20		-1.01538	1e-20	1e-20
-1.00389	0	0		-1.00389	1e-20		-1.00389	1e-20	1e-20
-0.91817	0	0		-0.91817	1e-20		-0.91817	1e-20	1e-20
-0.9091	0	0		-0.9091	1e-20		-0.9091	1e-20	1e-20
-0.9091	0	0		-0.9091	1e-20		-0.9091	1e-20	1e-20
-0.81808	0	0		-0.81808	1e-20		-0.81808	1e-20	1e-20
-0.80845	0	0		-0.80845	1e-20		-0.80845	1e-20	1e-20
-0.73415	0	0		-0.73415	1e-20		-0.73415	1e-20	1e-20
-0.72629	0	0		-0.72629	1e-20		-0.72629	1e-20	1e-20
-0.66563	0	0		-0.66563	1e-20		-0.66563	1e-20	1e-20
-0.65922	0	0		-0.65922	1e-20		-0.65922	1e-20	1e-20
-0.6097	0	0		-0.6097	1e-20		-0.6097	1e-20	1e-20
-0.60446	0	0		-0.60446	1e-20		-0.60446	1e-20	1e-20
-0.56404	0	0		-0.56404	1e-20		-0.56404	1e-20	1e-20
-0.55977	0	0		-0.55977	1e-20		-0.55977	1e-20	1e-20
-0.52677	0	0		-0.52677	1e-20		-0.52677	1e-20	1e-20
-0.52328	0	0		-0.52328	1e-20		-0.52328	1e-20	1e-20
-0.49634	0	0		-0.49634	1e-20		-0.49634	1e-20	1e-20
-0.49349	0	0		-0.49349	1e-20		-0.49349	1e-20	1e-20
-0.47151	0	0		-0.47151	1e-20		-0.47151	1e-20	1e-20
-0.46918	0	0		-0.46918	1e-20		-0.46918	1e-20	1e-20
-0.45123	0	0		-0.45123	1e-20		-0.45123	1e-20	1e-20
-0.44933	0	0		-0.44933	1e-20		-0.44933	1e-20	1e-20
-0.43468	0	0		-0.43468	1e-20		-0.43468	1e-20	1e-20
-0.43313	0	0		-0.43313	1e-20		-0.43313	1e-20	1e-20
-0.42117	0	0		-0.42117	1e-20		-0.42117	1e-20	1e-20
-0.4199	0	0		-0.4199	1e-20		-0.4199	1e-20	1e-20
-0.41014	0	0		-0.41014	1e-20		-0.41014	1e-20	1e-20
-0.4091	0	0		-0.4091	1e-20		-0.4091	1e-20	1e-20
-0.4091	0	0		-0.4091	1		-0.4091	7.06284e-14	2.51043e+19
-0.40028	0	0		-0.40028	1		-0.40028	9.70922e-14	2.32419e+19
-0.39934	0	0		-0.39934	1		-0.39934	1.00417e-13	2.30531e+19
-0.38941	0	0		-0.38941	1		-0.38941	1.00647e-13	2.30217e+19
-0.38836	0	0		-0.38836	1		-0.38836	1.00672e-13	2.30184e+19
-0.37719	0	0		-0.37719	1		-0.37719	1.00674e-13	2.30179e+19
-0.37601	0	0		-0.37601	1		-0.37601	1.00674e-13	2.30179e+19
-0.36344	0	0		-0.36344	1		-0.36344	1.00674e-13	2.30179e+19
-0.36211	0	0		-0.36211	1		-0.36211	1.00674e-13	2.30179e+19
-0.34797	0	0		-0.34797	1		-0.34797	1.00674e-13	2.30179e+19
-0.34648	0	0		-0.34648	1		-0.34648	1.00674e-13	2.30179e+19
-0.33057	0	0		-0.33057	1		-0.33057	1.00679e-13	2.30166e+19
-0.32889	0	0		-0.32889	1		-0.32889	1.00679e-13	2.30165e+19
-0.311	0	0		-0.311	1		-0.311	1.0168e-13	2.27643e+19
-0.3091	0	0		-0.3091	1		-0.3091	1.01786e-13	2.27378e+19
-0.28973	0	0		-0.28973	1		-0.28973	2.04115e-12	1.11852e+18
-0.28767	0	0		-0.28767	1		-0.28767	2.80322e-12	8.13273e+17
-0.2683	0	0		-0.2683	1		-0.2683	3.78373e-12	6.28818e+17
-0.26625	0	0		-0.26625	1		-0.26625	3.90574e-12	6.11934e+17
-0.24687	0	0		-0.24687	1		-0.24687	7.77345e-12	5.99688e+17
-0.24482	0	0		-0.24482	1		-0.24482	8.36068e-12	5.98407e+17
-0.22544	0	0		-0.22544	1		-0.22544	1.11583e-10	5.97472e+17
-0.22339	0	0		-0.22339	1		-0.22339	1.46781e-10	5.97373e+17
-0.20401	0	0		-0.20401	1		-0.20401	3.27515e-09	5.97302e+17
-0.20196	0	0		-0.20196	1		-0.20196	4.54906e-09	5.97295e+17
-0.18258	0	0		-0.18258	1		-0.18258	1.0383e-07	5.97296e+17
-0.18053	0	0		-0.18053	1		-0.18053	1.44562e-07	5.97296e+17
-0.16115	0	0		-0.16115	1		-0.16115	3.30175e-06	5.97355e+17
-0.1591	0	0		-0.1591	1		-0.1591	4.59733e-06	5.97361e+17
-0.14059	0	0		-0.14059	1		-0.14059	9.79854e-05	5.97807e+17
-0.13863	0	0		-0.13863	1		-0.13863	0.000135439	5.97854e+17
-0.12144	0	0		-0.12144	1		-0.12144	0.00253	6.00899e+17
-0.11962	0	0		-0.11962	1		-0.11962	0.00345	6.01222e+17
-0.10366	0	0		-0.10366	1		-0.10366	0.05545	6.19412e+17
-0.10197	0	0		-0.10197	1		-0.10197	0.07439	6.21368e+17
-0.08715	0	0		-0.08715	1		-0.08715	0.96905	7.12179e+17
-0.08558	0	0		-0.08558	1		-0.08558	1.27148	7.22532e+17
-0.07182	0	0		-0.07182	1		-0.07182	12.4883	1.00253e+18
-0.07036	0	0		-0.07036	1		-0.07036	15.9033	1.03789e+18
-0.05759	0	7.42824e-08		-0.05759	1		-0.05759	208.603	5.80792e+17
-0.05623	0	8.21421e-08		-0.05623	1		-0.05623	273.904	5.46189e+17
-0.04437	0.29933	0.89798		-0.04437	3.41851e+17		-0.04437	128338000	1.95449e+16
-0.04311	0.331	0.99299		-0.04311	2.44949e+19		-0.04311	510943000	1.37405e+16
-0.03209	33.72	101.16		-0.03209	3.44061e+22		-0.03209	24821100000	7950290000000000
-0.03092	37.2529	111.759		-0.03092	7.40757e+22		-0.03092	37433700000	7503100000000000
-0.02069	351.314	1053.94		-0.02069	1.29487e+24		-0.02069	256302000000	5852860000000000
-0.01961	384.544	1153.63		-0.01961	1.75266e+24		-0.01961	314162000000	5701050000000000
-0.01011	1412.61	4237.82		-0.01011	7.62669e+24		-0.01011	332056000000	4917370000000000
-0.0091	1521.38	4564.15		-0.0091	8.91066e+24		-0.0091	334008000000	4841030000000000
0	3255.98	9070.62		0	2.47266e+25		0	1435620000000	2277380000000000
0.00097	3439.52	9547.45		0.00097	2.75464e+25		0.00097	1675120000000	2102720000000000
0.01043	4362.62	11650.9		0.01043	2.5655e+25		0.01043	2837820000000	3820290000000000
0.01143	4460.29	11873.5		0.01143	2.54626e+25		0.01143	3000610000000	4069440000000000
0.02128	4431.24	11796.1		0.02128	2.50579e+25		0.02128	4204920000000	4024750000000000
0.02232	4428.17	11787.9		0.02232	2.50155e+25		0.02232	4357770000000	4020050000000000
0.03255	4398.18	11708.1		0.03255	2.46079e+25		0.03255	5596490000000	3974260000000000
0.03363	4395.01	11699.7		0.03363	2.45652e+25		0.03363	5746610000000	3969450000000000
0.04427	4364.08	11617.3		0.04427	2.41548e+25		0.04427	7017200000000	3922580000000000
0.04539	4360.81	11608.6		0.04539	2.41118e+25		0.04539	7167100000000	3917650000000000
0.05645	4328.91	11523.7		0.05645	2.36987e+25		0.05645	8468290000000	3869690000000000
0.05762	4325.54	11514.7		0.05762	2.36554e+25		0.05762	8619100000000	3864650000000000
0.06911	4292.65	11427.2		0.06911	2.32397e+25		0.06911	9950110000000	3815600000000000
0.07033	4289.17	11417.9		0.07033	2.31961e+25		0.07033	10102400000000	3810450000000000
0.08228	4255.27	11327.7		0.08228	2.27778e+25		0.08228	11462700000000	3760320000000000
0.08354	4251.68	11318.1		0.08354	2.27339e+25		0.08354	11616900000000	3755050000000000
0.09596	4216.76	11225.2		0.09596	2.2313e+25		0.09596	13005800000000	3703840000000000
0.09728	4213.06	11215.3		0.09728	2.2269e+25		0.09728	13162100000000	3698460000000000
0.11019	4177.08	11119.5		0.11019	2.18456e+25		0.11019	14579100000000	3646180000000000
0.11156	4173.27	11109.4		0.11156	2.18013e+25		0.11156	14737700000000	3640700000000000
0.12498	4136.22	11010.8		0.12498	2.13757e+25		0.12498	16182400000000	3587360000000000
0.1264	4132.3	11000.3		0.1264	2.13311e+25		0.1264	16343300000000	3581760000000000
0.14036	4094.16	10898.8		0.14036	2.09033e+25		0.14036	17814900000000	3527380000000000
0.14184	4090.12	10888.1		0.14184	2.08585e+25		0.14184	17978100000000	3521670000000000
0.15635	4050.87	10783.6		0.15635	2.04285e+25		0.15635	19476100000000	3466260000000000
0.15788	4046.72	10772.5		0.15788	2.03836e+25		0.15788	19641700000000	3460450000000000
0.17297	4006.34	10665		0.17297	1.99517e+25		0.17297	21165400000000	3404030000000000
0.17456	4002.07	10653.7		0.17456	1.99065e+25		0.17456	21333300000000	3398120000000000
0.19024	3960.55	10543.1		0.19024	1.94729e+25		0.19024	22881800000000	3340710000000000
0.1919	3956.16	10531.4		0.1919	1.94276e+25		0.1919	23052100000000	3334700000000000
0.2082	3913.48	10417.8		0.2082	1.89923e+25		0.2082	24624600000000	3276330000000000
0.20993	3908.96	10405.8		0.20993	1.89469e+25		0.20993	24797100000000	3270210000000000
0.22687	3865.11	10289.1		0.22687	1.85103e+25		0.22687	26392700000000	3210920000000000
0.22867	3860.46	10276.7		0.22867	1.84647e+25		0.22867	26567500000000	3204700000000000
0.24628	3815.42	10156.8		0.24628	1.8027e+25		0.24628	28185100000000	3144500000000000
0.24815	3810.66	10144.1		0.24815	1.79813e+25		0.24815	28361900000000	3138200000000000
0.26646	3764.41	10021		0.26646	1.75428e+25		0.26646	30000600000000	3077130000000000
0.2684	3759.52	10008		0.2684	1.7497e+25		0.2684	30179400000000	3070740000000000
0.28744	3712.06	9881.64		0.28744	1.70578e+25		0.28744	31837800000000	3008840000000000
0.28945	3707.04	9868.27		0.28945	1.7012e+25		0.28945	32018600000000	3002370000000000
0.30925	3658.36	9738.68		0.30925	1.65726e+25		0.30925	33695500000000	2939680000000000
0.31134	3653.21	9724.97		0.31134	1.65268e+25		0.31134	33878000000000	2933130000000000
0.33192	3603.29	9592.1		0.33192	1.60874e+25		0.33192	35572200000000	2869700000000000
0.3341	3598.01	9578.04		0.3341	1.60416e+25		0.3341	35756400000000	2863070000000000
0.35549	3546.86	9441.88		0.35549	1.56025e+25		0.35549	37466300000000	2798940000000000
0.35775	3541.45	9427.47		0.35775	1.55568e+25		0.35775	37651900000000	2792240000000000
0.37999	3489.06	9288.01		0.37999	1.51185e+25		0.37999	39376100000000	2727470000000000
0.38234	3483.52	9273.25		0.38234	1.50728e+25		0.38234	39563000000000	2720700000000000
0.40546	3429.88	9130.47		0.40546	1.46357e+25		0.40546	41299800000000	2655340000000000
0.4079	3424.21	9115.36		0.4079	1.45901e+25		0.4079	41488000000000	2648520000000000
0.43194	3369.33	8969.27		0.43194	1.41545e+25		0.43194	43235700000000	2582620000000000
0.43448	3363.52	8953.82		0.43448	1.41091e+25		0.43448	43424900000000	2575740000000000
0.45947	3307.4	8804.42		0.45947	1.36753e+25		0.45947	45181800000000	2509370000000000
0.46211	3301.46	8788.61		0.46211	1.36302e+25		0.46211	45371800000000	2502450000000000
0.48808	3244.1	8635.93		0.48808	1.31988e+25		0.48808	47136100000000	2435670000000000
0.49083	3238.04	8619.77		0.49083	1.31539e+25		0.49083	47326700000000	2428710000000000
0.51783	3179.45	8463.81		0.51783	1.27252e+25		0.51783	49096500000000	2361590000000000
0.52069	3173.25	8447.31		0.52069	1.26807e+25		0.52069	49287500000000	2354600000000000
0.54876	3113.45	8288.12		0.54876	1.22552e+25		0.54876	51060700000000	2287200000000000
0.55173	3107.12	8271.27		0.55173	1.2211e+25		0.55173	51252000000000	2280180000000000
0.58091	3046.12	8108.88		0.58091	1.17892e+25		0.58091	53026600000000	2212580000000000
0.584	3039.66	8091.69		0.584	1.17454e+25		0.584	53218000000000	2205550000000000
0.61434	2977.47	7926.15		0.61434	1.13276e+25		0.61434	54991900000000	2137830000000000
0.61755	2970.89	7908.63		0.61755	1.12843e+25		0.61755	55183000000000	2130780000000000
0.64908	2907.54	7739.99		0.64908	1.0871e+25		0.64908	56954100000000	2063010000000000
0.65242	2900.84	7722.15		0.65242	1.08282e+25		0.65242	57144800000000	2055970000000000
0.68521	2836.36	7550.48		0.68521	1.042e+25		0.68521	58910900000000	1988230000000000
0.68867	2829.53	7532.32		0.68867	1.03777e+25		0.68867	59101000000000	1981190000000000
0.72276	2763.94	7357.71		0.72276	9.97482e+24		0.72276	60859800000000	1913560000000000
0.72636	2757	7339.24		0.72636	9.93312e+24		0.72636	61049000000000	1906540000000000
0.7618	2690.34	7161.78		0.7618	9.53612e+24		0.7618	62798300000000	1839110000000000
0.76555	2683.29	7143.01		0.76555	9.49506e+24		0.76555	62986300000000	1832120000000000
0.80238	2615.6	6962.81		0.80238	9.10434e+24		0.80238	64723800000000	1764970000000000
0.80628	2608.43	6943.74		0.80628	9.06395e+24		0.80628	64910400000000	1758010000000000
0.84457	2539.76	6760.93		0.84457	8.67993e+24		0.84457	66633800000000	1691230000000000
0.84862	2532.49	6741.58		0.84862	8.64026e+24		0.84862	66818800000000	1684310000000000
0.88843	2462.88	6556.28		0.88843	8.26333e+24		0.88843	68525800000000	1617990000000000
0.89265	2455.51	6536.67		0.89265	8.22442e+24		0.89265	68708900000000	1611120000000000
0.93403	2385.03	6349.03		0.93403	7.85496e+24		0.93403	70397100000000	1545340000000000
0.93841	2377.57	6329.17		0.93841	7.81685e+24		0.93841	70578200000000	1538540000000000
0.98143	2306.26	6139.36		0.98143	7.45522e+24		0.98143	72245300000000	1473390000000000
0.98598	2298.72	6119.28		0.98598	7.41795e+24		0.98598	72424000000000	1466660000000000
1.03071	2226.67	5927.48		1.03071	7.0645e+24		1.03071	74067700000000	1402240000000000
1.03544	2219.05	5907.19		1.03544	7.0281e+24		1.03544	74243800000000	1395590000000000
1.08194	2146.33	5713.61		1.08194	6.68315e+24		1.08194	75862000000000	1331980000000000
1.08686	2138.64	5693.13		1.08686	6.64766e+24		1.08686	76035200000000	1325420000000000
1.1352	2065.33	5497.98		1.1352	6.31149e+24		1.1352	77625500000000	1262710000000000
1.14031	2057.57	5477.34		1.14031	6.27693e+24		1.14031	77795700000000	1256250000000000
1.19056	1983.77	5280.87		1.19056	5.94983e+24		1.19056	79355800000000	1194530000000000
1.19588	1975.96	5260.08		1.19588	5.91623e+24		1.19588	79522700000000	1188180000000000
1.24812	1901.76	5062.56		1.24812	5.59844e+24		1.24812	81050700000000	1127540000000000
1.25364	1893.91	5041.66		1.25364	5.56583e+24		1.25364	81214100000000	1121310000000000
1.30795	1819.41	4843.35		1.30795	5.25756e+24		1.30795	82707800000000	1061830000000000
1.3137	1811.53	4822.37		1.3137	5.22595e+24		1.3137	82867500000000	1055730000000000
1.37015	1736.86	4623.58		1.37015	4.92739e+24		1.37015	84324900000000	997505000000000
1.37613	1728.96	4602.55		1.37613	4.89682e+24		1.37613	84480600000000	991535000000000
1.43482	1654.22	4403.61		1.43482	4.60813e+24		1.43482	85899800000000	934646000000000
1.44103	1646.32	4382.56		1.44103	4.5786e+24		1.44103	86051400000000	928821000000000
1.50204	1571.66	4183.81		1.50204	4.29992e+24		1.50204	87430600000000	873347000000000
1.5085	1563.76	4162.78		1.5085	4.27145e+24		1.5085	87577800000000	867675000000000
1.57193	1489.31	3964.6		1.57193	4.00288e+24		1.57193	88915200000000	813698000000000
1.57864	1481.43	3943.63		1.57864	3.97547e+24		1.57864	89057900000000	808187000000000
1.64458	1407.35	3746.41		1.64458	3.71711e+24		1.64458	90352000000000	755783000000000
1.65156	1399.51	3725.54		1.65156	3.69077e+24		1.65156	90490000000000	750441000000000
1.72011	1325.94	3529.69		1.72011	3.44266e+24		1.72011	91739200000000	699685000000000
1.72736	1318.15	3508.97		1.72736	3.4174e+24		1.72736	91872400000000	694520000000000
1.79863	1245.26	3314.92		1.79863	3.17958e+24		1.79863	93075300000000	645483000000000
1.80617	1237.55	3294.39		1.80617	3.1554e+24		1.80617	93203500000000	640502000000000
1.88025	1165.5	3102.61		1.88025	2.92787e+24		1.88025	94359000000000	593253000000000
1.88809	1157.88	3082.32		1.88809	2.90478e+24		1.88809	94482100000000	588462000000000
1.96511	1086.87	2893.29		1.96511	2.68753e+24		1.96511	95589100000000	543064000000000
1.97326	1079.36	2873.29		1.97326	2.66552e+24		1.97326	95707000000000	538470000000000
2.05332	1009.56	2687.5		2.05332	2.45853e+24		2.05332	96764600000000	494985000000000
2.0618	1002.18	2667.84		2.0618	2.43759e+24		2.0618	96877200000000	490595000000000
2.14503	933.794	2485.79		2.14503	2.24081e+24		2.14503	97884700000000	449078000000000
2.15384	926.558	2466.53		2.15384	2.22094e+24		2.15384	97991900000000	444896000000000
2.24037	859.779	2288.76		2.24037	2.03431e+24		2.24037	98948900000000	405398000000000
2.24952	852.714	2269.96		2.24952	2.01551e+24		2.24952	99050700000000	401430000000000
2.33948	787.741	2097		2.33948	1.83896e+24		2.33948	99956800000000	363998000000000
2.349	780.866	2078.7		2.349	1.82121e+24		2.349	100053000000000	360248000000000
2.44251	717.902	1911.08		2.44251	1.65465e+24		2.44251	100908000000000	324922000000000
2.45241	711.24	1893.35		2.45241	1.63795e+24		2.45241	100999000000000	321393000000000
2.54963	650.487	1731.62		2.54963	1.4813e+24		2.54963	101804000000000	288206000000000
2.55991	644.059	1714.51		2.55991	1.46563e+24		2.55991	101890000000000	284902000000000
2.66098	585.715	1559.2		2.66098	1.31879e+24		2.66098	102645000000000	253881000000000
2.67167	579.542	1542.76		2.67167	1.30414e+24		2.67167	102725000000000	250803000000000
2.77674	523.803	1394.38		2.77674	1.16699e+24		2.77674	103430000000000	221967000000000
2.78786	517.905	1378.68		2.78786	1.15335e+24		2.78786	103505000000000	219116000000000
2.89708	464.958	1237.73		2.89708	1.02579e+24		2.89708	104163000000000	192474000000000
2.90864	459.355	1222.82		2.90864	1.01315e+24		2.90864	104233000000000	189852000000000
3.02219	409.373	1089.77		3.02219	8.95052e+23		3.02219	104845000000000	165403000000000
3.0342	404.084	1075.69		3.0342	8.83391e+23		3.0342	104910000000000	163008000000000
3.15225	357.226	950.95		3.15225	7.74625e+23		3.15225	105478000000000	140740000000000
3.16474	352.268	937.752		3.16474	7.6393e+23		3.16474	105538000000000	138570000000000
3.28745	308.675	821.704		3.28745	6.64349e+23		3.28745	106065000000000	118461000000000
3.30044	304.062	809.425		3.30044	6.54603e+23		3.30044	106121000000000	116512000000000
3.42801	263.848	702.374		3.42801	5.64046e+23		3.42801	106610000000000	98522200000000
3.44151	259.593	691.047		3.44151	5.5523e+23		3.44151	106662000000000	96789300000000
3.57413	222.846	593.224		3.57413	4.73513e+23		3.57413	107116000000000	80867100000000
3.58817	218.958	582.874		3.58817	4.65603e+23		3.58817	107164000000000	79343700000000
3.72604	185.73	494.421		3.72604	3.92514e+23		3.72604	107589000000000	65419100000000
3.74063	182.215	485.062		3.74063	3.85486e+23		3.74063	107634000000000	64096900000000
3.88396	152.523	406.021		3.88396	3.20776e+23		3.88396	108035000000000	52082800000000
3.89912	149.381	397.658		3.89912	3.14599e+23		3.89912	108077000000000	50951400000000
4.04813	123.198	327.959		4.04813	2.57976e+23		4.04813	108459000000000	40742000000000
4.06389	120.428	320.584		4.06389	2.52616e+23		4.06389	108500000000000	39789300000000
4.2188	97.6833	260.037		4.2188	2.03735e+23		4.2188	108870000000000	31260100000000
4.23519	95.2767	253.63		4.23519	1.99152e+23		4.23519	108910000000000	30472200000000
4.39622	75.8511	201.918		4.39622	1.57612e+23		4.39622	109276000000000	23480600000000
4.41326	73.7957	196.447		4.41326	1.53759e+23		4.41326	109315000000000	22841900000000
4.58067	57.5222	153.126		4.58067	1.19092e+23		4.58067	109687000000000	17229900000000
4.59838	55.8004	148.543		4.59838	1.15916e+23		4.59838	109726000000000	16723500000000
4.77242	42.4653	113.044		4.77242	8.75912e+22		4.77242	110113000000000	12321800000000
4.79083	41.0544	109.288		4.79083	8.50326e+22		4.79083	110154000000000	11930000000000
4.97175	30.5709	81.3808		4.97175	6.26483e+22		4.97175	110558000000000	8564260000000
4.9909	29.4616	78.4279		4.9909	6.06556e+22		4.9909	110600000000000	8269110000000
5.17182	21.527	57.3057		5.17182	4.38416e+22		5.17182	111015000000000	5796910000000
5.19096	20.6874	55.0707		5.19096	4.23613e+22		5.19096	111059000000000	5583090000000
5.365	14.9042	39.6755		5.365	3.02842e+22		5.365	111483000000000	3864180000000
5.38341	14.2923	38.0465		5.38341	2.92276e+22		5.38341	111528000000000	3716610000000
5.55082	10.2174	27.1992		5.55082	2.07293e+22		5.55082	111966000000000	2558520000000
5.56853	9.78627	26.0514		5.56853	1.99893e+22		5.56853	112012000000000	2459410000000
5.72957	6.942	18.4798		5.72957	1.40635e+22		5.72957	112467000000000	1682880000000
5.74661	6.64105	17.6787		5.74661	1.35499e+22		5.74661	112515000000000	1616660000000
5.90151	4.67438	12.4434		5.90151	9.45621e+21		5.90151	112988000000000	1098970000000
5.9179	4.46629	11.8894		5.9179	9.10306e+21		5.9179	113038000000000	1055000000000
6.0669	3.11927	8.30362		6.0669	6.30139e+21		6.0669	113533000000000	712163000000
6.08267	2.97675	7.92421		6.08267	6.06084e+21		6.08267	113585000000000	683158000000
6.226	2.06287	5.49145		6.226	4.16146e+21		6.226	114101000000000	457801000000
6.24117	1.96618	5.23404		6.24117	3.99915e+21		6.24117	114156000000000	438816000000
6.37904	1.35203	3.59917		6.37904	2.72362e+21		6.37904	114696000000000	291861000000
6.39363	1.28705	3.42618		6.39363	2.61514e+21		6.39363	114753000000000	279535000000
6.52625	0.87824	2.3379		6.52625	1.76665e+21		6.52625	115317000000000	184507000000
6.54028	0.83498	2.22275		6.54028	1.69483e+21		6.54028	115377000000000	176573000000
6.66786	0.56541	1.50514		6.66786	1.13574e+21		6.66786	115966000000000	115654000000
6.68136	0.53689	1.42922		6.68136	1.08864e+21		6.68136	116029000000000	110590000000
6.80407	0.3608	0.96047		6.80407	7.23689e+20		6.80407	116643000000000	71880500000
6.81706	0.34217	0.91088		6.81706	6.93089e+20		6.81706	116708000000000	68677400000
6.9351	0.22823	0.60755		6.9351	4.57098e+20		6.9351	117349000000000	44297200000
6.94759	0.21617	0.57545		6.94759	4.37402e+20		6.94759	117417000000000	42288900000
7.06114	0.14312	0.38098		7.06114	2.86214e+20		7.06114	118085000000000	27069800000
7.07315	0.13539	0.36041		7.07315	2.73654e+20		7.07315	118155000000000	25821800000
7.18238	0.08898	0.23687		7.18238	1.77683e+20		7.18238	118850000000000	16405100000
7.19394	0.08407	0.2238		7.19394	1.69746e+20		7.19394	118923000000000	15636300000
7.299	0.05486	0.14603		7.299	1.09378e+20		7.299	119645000000000	9860650000
7.31012	0.05177	0.1378		7.31012	1.04409e+20		7.31012	119722000000000	9391170000
7.41119	0.03354	0.08928		7.41119	6.67751e+19		7.41119	120471000000000	5879350000
7.42188	0.03161	0.08415		7.42188	6.36905e+19		7.42188	120551000000000	5595110000
7.5191	0.02034	0.05415		7.5191	4.04359e+19		7.5191	121328000000000	3477910000
7.52938	0.01915	0.05097		7.52938	3.85381e+19		7.52938	121410000000000	3307270000
7.6229	0.01224	0.03258		7.6229	2.42923e+19		7.6229	122215000000000	2041510000
7.63279	0.01151	0.03063		7.63279	2.31346e+19		7.63279	122300000000000	1939920000
7.72275	0.00731	0.01945		7.72275	1.44814e+19		7.72275	123133000000000	1189370000
7.73227	0.00686	0.01827		7.73227	1.37811e+19		7.73227	123222000000000	1129370000
7.8188	0.00433	0.01152		7.8188	8.56818e+18		7.8188	124082000000000	687869000
7.82795	0.00406	0.01081		7.82795	8.14798e+18		7.82795	124174000000000	652713000
7.91119	0.00255	0.00678		7.91119	5.03277e+18		7.91119	125062000000000	395024000
7.92	0.00239	0.00635		7.92	4.78263e+18		7.92	125156000000000	374582000
8.00006	0.00149	0.00396		8.00006	2.93548e+18		8.00006	126072000000000	225310000
8.00853	0.00139	0.00371		8.00853	2.78771e+18		8.00853	126169000000000	213511000
8.08555	0.000862885	0.0023		8.08555	1.70068e+18		8.08555	127112000000000	127671000
8.0937	0.000806873	0.00215		8.0937	1.61404e+18		8.0937	127212000000000	120910000
8.16779	0.000497364	0.00132		8.16779	9.7897e+17		8.16779	128182000000000	71892800
8.17563	0.000464615	0.00124		8.17563	9.28525e+17		8.17563	128285000000000	68045000
8.24689	0.000284913	0.000758448		8.24689	5.60082e+17		8.24689	129281000000000	40243300
8.25443	0.000265899	0.000707832		8.25443	5.30912e+17		8.25443	129387000000000	38067900
8.32298	0.000162258	0.000431936		8.32298	3.18575e+17		8.32298	130409000000000	22400400
8.33023	0.000151292	0.000402744		8.33023	3.01816e+17		8.33023	130518000000000	21178100
8.39618	9.18972e-05	0.000244634		8.39618	1.80219e+17		8.39618	131566000000000	12402800
8.40315	8.56127e-05	0.000227904		8.40315	1.70649e+17		8.40315	131677000000000	11720100
8.46658	5.17792e-05	0.000137838		8.46658	1.01431e+17		8.46658	132749000000000	6.83338e+06
8.47329	4.81992e-05	0.000128308		8.47329	9.59985e+16		8.47329	132863000000000	6.45424e+06
8.53431	2.90351e-05	7.72924e-05		8.53431	5.68179e+16		8.53431	133959000000000	3.74771e+06
8.54076	2.70073e-05	7.18945e-05		8.54076	5.37507e+16		8.54076	134076000000000	3.53824e+06
8.59946	1.62096e-05	4.31505e-05		8.59946	3.16893e+16		8.59946	135195000000000	2.0468e+06
8.60567	1.50671e-05	4.01091e-05		8.60567	2.99662e+16		8.60567	135314000000000	1.93163e+06
8.66212	9.01306e-06	2.39931e-05		8.66212	1.76045e+16		8.66212	136455000000000	1.11361e+06
8.6681	8.37249e-06	2.22879e-05		8.6681	1.66411e+16		8.6681	136577000000000	1.05057e+06
8.7224	4.99345e-06	1.32928e-05		8.7224	9745380000000000		8.7224	137739000000000	603834
8.72815	4.63592e-06	1.2341e-05		8.72815	9208960000000000		8.72815	137863000000000	569468
8.78039	2.75764e-06	7.34094e-06		8.78039	5377970000000000		8.78039	139046000000000	326443
8.78592	2.5589e-06	6.81189e-06		8.78592	5080460000000000		8.78592	139171000000000	307778
8.83617	1.51869e-06	4.0428e-06		8.83617	2959850000000000		8.83617	140373000000000	176030
8.84148	1.40862e-06	3.7498e-06		8.84148	2795400000000000		8.84148	140501000000000	165925
8.88982	8.34411e-07	2.22123e-06		8.88982	1625340000000000		8.88982	141721000000000	94721.1
8.89493	7.73654e-07	2.0595e-06		8.89493	1534710000000000		8.89493	141851000000000	89265.9
8.94143	4.57578e-07	1.21809e-06		8.94143	890904000000000		8.94143	143088000000000	50883.4
8.94635	4.24134e-07	1.12906e-06		8.94635	841084000000000		8.94635	143219000000000	47945.4
8.99108	2.50564e-07	6.6701e-07		8.99108	487672000000000		8.99108	144472000000000	27300.4
8.99581	2.32198e-07	6.1812e-07		8.99581	460343000000000		8.99581	144605000000000	25721.1
9.03883	1.37067e-07	3.64879e-07		9.03883	266705000000000		9.03883	145872000000000	14635.9
9.04338	1.27002e-07	3.38083e-07		9.04338	251738000000000		9.04338	146007000000000	13788.3
9.08477	7.49397e-08	1.99492e-07		9.08477	145794000000000		9.08477	147287000000000	7843.78
9.08915	6.94311e-08	1.84828e-07		9.08915	137607000000000		9.08915	147423000000000	7389.31
9.12896	4.09684e-08	1.09059e-07		9.12896	79698600000000		9.12896	148714000000000	4204.17
9.13317	3.79568e-08	1.01042e-07		9.13317	75223500000000		9.13317	148852000000000	3960.63
9.17146	2.24049e-08	5.96428e-08		9.17146	43587700000000		9.17146	150153000000000	2254.63
9.17551	2.07594e-08	5.52623e-08		9.17551	41142300000000		9.17551	150292000000000	2124.15
9.21235	1.22629e-08	3.26444e-08		9.21235	23860400000000		9.21235	151603000000000	1210.31
9.21625	1.13639e-08	3.02512e-08		9.21625	22523800000000		9.21625	151742000000000	1140.37
9.25168	6.72046e-09	1.78901e-08		9.25168	13079400000000		9.25168	153061000000000	650.594
9.25543	6.22914e-09	1.65822e-08		9.25543	12348400000000		9.25543	153201000000000	613.085
9.28951	3.68937e-09	9.82124e-09		9.28951	7182750000000		9.28951	154526000000000	350.319
9.29312	3.42064e-09	9.10587e-09		9.29312	6782530000000		9.29312	154666000000000	330.176
9.3259	2.02977e-09	5.40333e-09		9.3259	3953470000000		9.3259	155996000000000	188.994
9.32937	1.88261e-09	5.01157e-09		9.32937	3734010000000		9.32937	156137000000000	178.16
9.36091	1.11963e-09	2.9805e-09		9.36091	2181930000000		9.36091	157470000000000	102.155
9.36425	1.0389e-09	2.7656e-09		9.36425	2061350000000		9.36425	157612000000000	96.3165
9.39458	6.19475e-10	1.64907e-09		9.39458	1208000000000		9.39458	158947000000000	55.2979
9.39779	5.75096e-10	1.53093e-09		9.39779	1141590000000		9.39779	159089000000000	52.1446
9.42698	3.43934e-10	9.15566e-10		9.42698	671171000000		9.42698	160424000000000	29.9405
9.43006	3.19475e-10	8.50455e-10		9.43006	634492000000		9.43006	160566000000000	28.2335
9.45813	1.91695e-10	5.10298e-10		9.45813	374389000000		9.45813	161901000000000	16.1694
9.4611	1.78174e-10	4.74307e-10		9.4611	354064000000		9.4611	162043000000000	15.2434
9.48811	1.073e-10	2.85638e-10		9.48811	209752000000		9.48811	163376000000000	8.6586
9.49096	9.98014e-11	2.65675e-10		9.49096	198449000000		9.49096	163517000000000	8.15563
9.51694	6.03419e-11	1.60632e-10		9.51694	118074000000		9.51694	164847000000000	4.54041
9.51968	5.61668e-11	1.49518e-10		9.51968	111762000000		9.51968	164988000000000	4.26758
9.54467	3.41056e-11	6.37786e-11		9.54467	66807300000		9.54467	166313000000000	2.26684
9.54731	3.17714e-11	5.47066e-11		9.54731	63267200000		9.54731	166454000000000	2.12006
9.57135	1.93812e-11	5.23459e-12		9.57135	38007900000		9.57135	167773000000000	0.99934
9.57389	1.80702e-11	0		9.57389	36012900000		9.57389	167913000000000	0.9229
9.59701	7.75072e-12	0		9.59701	21749700000		9.59701	169225000000000	0.27996
9.59945	6.65883e-12	0		9.59945	20619600000		9.59945	169364000000000	0.24677
9.62169	6.37149e-13	0		9.62169	9.70331		9.62169	170668000000000	1.43209e-09
9.62404	0	0		9.62404	1		9.62404	170806000000000	1.92528e-10
9.64543	0	0		9.64543	1		9.64543	172101000000000	8.70778e-17
9.6477	0	0		9.6477	1		9.6477	172238000000000	1.85606e-17
9.66827	0	0		9.66827	1		9.66827	173522000000000	1.73426e-17
9.67045	0	0		9.67045	1		9.67045	173659000000000	1.72185e-17
9.69024	0	0		9.69024	1		9.69024	174931000000000	1.63992e-17
9.69234	0	0		9.69234	1		9.69234	175066000000000	1.63148e-17
9.71138	0	0		9.71138	1		9.71138	176326000000000	1.54967e-17
9.71339	0	0		9.71339	1		9.71339	176460000000000	1.54126e-17
9.73171	0	0		9.73171	1		9.73171	177707000000000	1.45962e-17
9.73365	0	0		9.73365	1		9.73365	177839000000000	1.45124e-17
9.75126	0	0		9.75126	1		9.75126	179072000000000	1.3698e-17
9.75313	0	0		9.75313	1		9.75313	179203000000000	1.36146e-17
9.77007	0	0		9.77007	1		9.77007	180421000000000	1.28028e-17
9.77187	0	0		9.77187	1		9.77187	180550000000000	1.27198e-17
9.78817	0	0		9.78817	1		9.78817	181752000000000	1.1911e-17
9.78989	0	0		9.78989	1		9.78989	181880000000000	1.18285e-17
9.80557	0	0		9.80557	1		9.80557	183065000000000	1.10233e-17
9.80723	0	0		9.80723	1		9.80723	183191000000000	1.09413e-17
9.82231	0	0		9.82231	1		9.82231	184359000000000	1.01401e-17
9.82391	0	0		9.82391	1		9.82391	184483000000000	1.00588e-17
9.83842	0	0		9.83842	1		9.83842	185634000000000	9.26204e-18
9.83996	0	0		9.83996	1		9.83996	185756000000000	9.18151e-18
9.85391	0	0		9.85391	1		9.85391	186889000000000	8.38964e-18
9.85539	0	0		9.85539	1		9.85539	187009000000000	8.30996e-18
9.86881	0	0		9.86881	1		9.86881	188123000000000	7.52345e-18
9.87023	0	0		9.87023	1		9.87023	188241000000000	7.44471e-18
9.88315	0	0		9.88315	1		9.88315	189336000000000	6.66396e-18
9.88451	0	0		9.88451	1		9.88451	189452000000000	6.5863e-18
9.89694	0	0		9.89694	1		9.89694	190527000000000	5.8117e-18
9.89825	0	0		9.89825	1		9.89825	190641000000000	5.73527e-18
9.9102	0	0		9.9102	1		9.9102	191696000000000	4.96712e-18
9.91147	0	0		9.91147	1		9.91147	191808000000000	4.89212e-18
9.92296	0	0		9.92296	1		9.92296	192843000000000	4.13066e-18
9.92418	0	0		9.92418	1		9.92418	192953000000000	4.05737e-18
9.93523	0	0		9.93523	1		9.93523	193968000000000	3.30265e-18
9.9364	0	0		9.9364	1		9.9364	194075000000000	3.23151e-18
9.94704	0	0		9.94704	1		9.94704	195070000000000	2.48325e-18
9.94816	0	0		9.94816	1		9.94816	195175000000000	2.415e-18
9.95839	0	0		9.95839	1		9.95839	196150000000000	1.67209e-18
9.95948	0	0		9.95948	1		9.95948	196254000000000	1.6083e-18
9.96932	0	0		9.96932	1		9.96932	200013000000000	8.66729e-19
9.97036	0	0		9.97036	1		9.97036	200415000000000	8.11849e-19
9.97983	0	0		9.97983	1		9.97983	2991260000000000	5.15648e-20
9.98083	0	0		9.98083	1		9.98083	3981680000000000	3.85201e-20
9.98993	0	0		9.98993	1		9.98993	1.52092e+18	2.99165e-22
9.9909	0	0		9.9909	1		9.9909	2.85304e+18	1.78928e-22
10.0001	0	0		10.0001	1		10.0001	4.57188e+18	4.42085e-22
10.001	0	0		10.001	1		10.001	4.80577e+18	4.86487e-22
10.0112	0	0		10.0112	1		10.0112	4.97025e+18	8.20955e-22
10.0123	0	0		10.0123	1		10.0123	4.98798e+18	8.6769e-22
10.0236	0	0		10.0236	1		10.0236	4.9983e+18	1.14718e-21
10.0248	0	0		10.0248	1		10.0248	4.99939e+18	1.18158e-21
10.0373	0	0		10.0373	1		10.0373	4.99992e+18	1.3906e-21
10.0386	0	0		10.0386	1		10.0386	4.99997e+18	1.41478e-21
10.0526	0	0		10.0526	1		10.0526	5e+18	1.56263e-21
10.054	0	0		10.054	1		10.054	5e+18	1.57915e-21
10.0695	0	0		10.0695	1		10.0695	5e+18	1.67848e-21
10.0711	0	0		10.0711	1		10.0711	5e+18	1.68935e-21
10.0882	0	0		10.0882	1		10.0882	5e+18	1.75249e-21
10.09	0	0		10.09	1		10.09	5e+18	1.75931e-21
10.1091	0	0		10.1091	1		10.1091	5e+18	1.79709e-21
10.1111	0	0		10.1111	1		10.1111	5e+18	1.80114e-21
10.1322	0	0		10.1322	1		10.1322	5e+18	1.82228e-21
10.1344	0	0		10.1344	1		10.1344	5e+18	1.82454e-21
10.1579	0	0		10.1579	1		10.1579	5e+18	1.83554e-21
10.1604	0	0		10.1604	1		10.1604	5e+18	1.83671e-21
10.1864	0	0		10.1864	1		10.1864	5e+18	1.842e-21
10.1892	0	0		10.1892	1		10.1892	5e+18	1.84256e-21
10.218	0	0		10.218	1		10.218	5e+18	1.84489e-21
10.2211	0	0		10.2211	1		10.2211	5e+18	1.84514e-21
10.2532	0	0		10.2532	1		10.2532	5e+18	1.84607e-21
10.2566	0	0		10.2566	1		10.2566	5e+18	1.84617e-21
10.2922	0	0		10.2922	1		10.2922	5e+18	1.84651e-21
10.2959	0	0		10.2959	1		10.2959	5e+18	1.84654e-21
10.3354	0	0		10.3354	1		10.3354	5e+18	1.84665e-21
10.3396	0	0		10.3396	1		10.3396	5e+18	1.84666e-21
10.3835	0	0		10.3835	1		10.3835	5e+18	1.84669e-21
10.3881	0	0		10.3881	1		10.3881	5e+18	1.8467e-21
10.4368	0	0		10.4368	1		10.4368	5e+18	1.8467e-21
10.4419	0	0		10.4419	1		10.4419	5e+18	1.8467e-21
10.496	0	0		10.496	1		10.496	5e+18	1.84671e-21
10.5017	0	0		10.5017	1		10.5017	5e+18	1.84671e-21
10.5617	0	0		10.5617	1		10.5617	5e+18	1.84671e-21
10.568	0	0		10.568	1		10.568	5e+18	1.84671e-21
10.6346	0	0		10.6346	1		10.6346	5e+18	1.84671e-21
10.6416	0	0		10.6416	1		10.6416	5e+18	1.84671e-21
10.7155	0	0		10.7155	1		10.7155	5e+18	1.84671e-21
10.7233	0	0		10.7233	1		10.7233	5e+18	1.84671e-21
10.8054	0	0		10.8054	1		10.8054	5e+18	1.84671e-21
10.814	0	0		10.814	1		10.814	5e+18	1.84671e-21
10.9051	0	0		10.9051	1		10.9051	5e+18	1.84671e-21
10.9147	0	0		10.9147	1		10.9147	5e+18	1.84671e-21
11.0158	0	0		11.0158	1		11.0158	5e+18	1.84671e-21
11.0265	0	0		11.0265	1		11.0265	5e+18	1.84671e-21
11.1387	0	0		11.1387	1		11.1387	5e+18	1.84671e-21
11.1505	0	0		11.1505	1		11.1505	5e+18	1.84671e-21
11.275	0	0		11.275	1		11.275	5e+18	1.84671e-21
11.2882	0	0		11.2882	1		11.2882	5e+18	1.84671e-21
11.4264	0	0		11.4264	1		11.4264	5e+18	1.84671e-21
11.4411	0	0		11.4411	1		11.4411	5e+18	1.84671e-21
11.5945	0	0		11.5945	1		11.5945	5e+18	1.84671e-21
11.6107	0	0		11.6107	1		11.6107	5e+18	1.84671e-21
11.781	0	0		11.781	1		11.781	5e+18	1.84671e-21
11.799	0	0		11.799	1		11.799	5e+18	1.84671e-21
11.9881	0	0		11.9881	1		11.9881	5e+18	1.84671e-21
12.0081	0	0		12.0081	1		12.0081	5e+18	1.84671e-21
12.2179	0	0		12.2179	1		12.2179	5e+18	1.84671e-21
12.2401	0	0		12.2401	1		12.2401	5e+18	1.84671e-21
12.473	0	0		12.473	1		12.473	5e+18	1.84671e-21
12.4976	0	0		12.4976	1		12.4976	5e+18	1.84671e-21
12.7561	0	0		12.7561	1		12.7561	5e+18	1.84671e-21
12.7835	0	0		12.7835	1		12.7835	5e+18	1.84671e-21
13.0705	0	0		13.0705	1		13.0705	5e+18	1.84671e-21
13.1008	0	0		13.1008	1		13.1008	5e+18	1.84671e-21
13.4193	0	0		13.4193	1		13.4193	5e+18	1.84671e-21
13.453	0	0		13.453	1		13.453	5e+18	1.84671e-21
13.8066	0	0		13.8066	1		13.8066	5e+18	1.84671e-21
13.844	0	0		13.844	1		13.844	5e+18	1.84671e-21
14.2365	0	0		14.2365	1		14.2365	5e+18	1.84671e-21
14.278	0	0		14.278	1		14.278	5e+18	1.84671e-21
14.7136	0	0		14.7136	1		14.7136	5e+18	1.84671e-21
14.7597	0	0		14.7597	1		14.7597	5e+18	1.84671e-21
15.2433	0	0		15.2433	1		15.2433	5e+18	1.84671e-21
15.2944	0	0		15.2944	1		15.2944	5e+18	1.84671e-21
15.8312	0	0		15.8312	1		15.8312	5e+18	1.84709e-21
15.888	0	0		15.888	1		15.888	5e+18	1.84713e-21
16.4837	0	0		16.4837	1		16.4837	5e+18	1.99817e-21
16.5468	0	0		16.5468	1		16.5468	5e+18	2.01485e-21
17.2081	0	0		17.2081	1		17.2081	5e+18	5.92343e-20
17.278	0	0		17.278	1		17.278	5e+18	8.47103e-20
18.0121	0	0		18.0121	1		18.0121	5e+18	2.72659e-17
18.0898	0	0		18.0898	1		18.0898	5e+18	5.02292e-17
18.9046	0	0		18.9046	1		18.9046	4.9998e+18	1.98884e-14
18.9908	0	0		18.9908	1		18.9908	4.99978e+18	3.74501e-14
19.8952	0	0		19.8952	1		19.8952	66505900	6.94513e-10
19.9909	0	0		19.9909	1		19.9909	4.6997e+06	1.96471e-09
19.9909	0	0		19.9909	1		19.9909	1	1
20.443	0	0		20.443	1		20.443	1	1
20.4909	0	0		20.4909	1		20.4909	1	1

## Sheet: Supplementary Figure S10
Figure S10(a)					Figure S10(b)
Forward voltage (V)	Forward current (A)	Forward voltage (V)	Forward current (A)		Reverse voltage (V)	Reverse current (V)	Reverse voltage (V)	Reverse current (V)
-4e-05	0.00092	0.00012024	0.000790275		0	1.35e-10	0	1.60768e-10
0.04	0.0009	0.03996	0.000844679		2.001	1.515e-09	2.001	1.93541e-09
0.07998	0.00084	0.08002	0.000935714		4.005	2.118e-09	4.005	2.5315e-09
0.11998	0.00096	0.12016	0.0008526		6.006	2.61e-09	6.006	2.97168e-09
0.16016	0.00094	0.16038	0.000901987		8.007	2.974e-09	8.007	3.36338e-09
0.2002	0.00084	0.201	0.000796693		10.011	3.265e-09	10.011	3.67987e-09
0.23994	0.0008	0.24034	0.000899744		12.012	3.552e-09	12.012	4.06834e-09
0.27996	0.00084	0.2805	0.000935714		14.013	3.817e-09	14.013	4.5509e-09
0.32014	0.00098	0.3205	0.000949792		16.017	4.08e-09	16.017	4.76331e-09
0.35992	0.00082	0.36058	0.000912145		18.018	4.304e-09	18.018	5.09733e-09
0.40004	0.00092	0.40058	0.000865427		20.019	4.571e-09	20.019	5.33524e-09
0.44008	0.00096	0.44084	0.000842318		22.023	4.798e-09	22.023	5.60614e-09
0.4798	0.00084	0.4809	0.00092328		24.024	5.013e-09	24.024	5.81451e-09
0.51972	0.001	0.52084	0.000842318		26.025	5.183e-09	26.025	6.11771e-09
0.55994	0.00094	0.56092	0.000903391		28.029	5.377e-09	28.029	6.37826e-09
0.59988	0.00088	0.601	0.000932807		30.03	5.702e-09	30.03	6.65266e-09
0.6398	0.00072	0.64108	0.000801416		32.031	6.071e-09	32.031	7.00738e-09
0.67978	0.00084	0.68114	0.000896113		34.035	6.273e-09	34.035	7.34234e-09
0.71978	0.0009	0.72126	0.000913281		36.036	6.399e-09	36.036	7.59542e-09
0.75956	0.00094	0.76112	0.0009439		38.037	6.574e-09	38.037	7.83676e-09
0.79988	0.00082	0.8013	0.000885857		40.041	6.809e-09	40.041	7.99148e-09
0.8399	0.00088	0.8414	0.000777593		42.042	6.931e-09	42.042	8.27995e-09
0.87994	0.00086	0.8816	0.00088393		44.043	7.156e-09	44.043	8.54074e-09
0.91992	0.00078	0.92174	0.000829317		46.047	7.306e-09	46.047	8.73209e-09
0.95974	0.00084	0.96162	0.000796445		48.048	7.481e-09	48.048	8.92773e-09
0.99972	0.0008	1.00076	0.000846521		50.049	7.64e-09	50.049	9.13965e-09
1.03962	0.00086	1.04174	0.000874358		52.053	7.84e-09	52.053	9.33225e-09
1.07968	0.00086	1.08184	0.000822892		54.054	8.014e-09	54.054	9.5289e-09
1.11988	0.00082	1.12182	0.00087327		56.055	8.165e-09	56.055	9.69173e-09
1.15948	0.00088	1.16186	0.000806418		58.059	8.316e-09	58.059	9.89596e-09
1.19966	0.00084	1.20218	0.000870828		60.06	8.488e-09	60.06	1.00913e-08
1.23958	0.0009	1.24208	0.000848102		62.061	8.64e-09	62.061	1.0304e-08
1.2796	0.00092	1.28212	0.000908464		64.065	8.822e-09	64.065	1.04528e-08
1.31964	0.00094	1.32222	0.000940383		66.066	8.936e-09	66.066	1.06176e-08
1.35954	0.00102	1.36216	0.000994236		68.067	9.092e-09	68.067	1.08131e-08
1.39954	0.00112	1.40222	0.00109		70.071	9.264e-09	70.071	1.10122e-08
1.43956	0.00122	1.44242	0.00118		72.072	9.387e-09	72.072	1.11858e-08
1.47964	0.00156	1.47234	0.00141		74.073	9.527e-09	74.073	1.13178e-08
1.51942	0.00288	1.52248	0.00299		76.077	9.682e-09	76.077	1.14662e-08
1.55944	0.0067	1.5625	0.00693		78.078	9.82e-09	78.078	1.1647e-08
1.59946	0.017	1.60266	0.0171		80.079	9.964e-09	80.079	1.18727e-08
1.63936	0.03968	1.64262	0.03332		82.083	1.0068e-08	82.083	1.21906e-08
1.6793	0.07826	1.68276	0.06987		84.084	1.0205e-08	84.084	1.23505e-08
1.71932	0.13142	1.72272	0.10757		86.085	1.0371e-08	86.085	1.24962e-08
1.75936	0.19652	1.7629	0.15676		88.089	1.0503e-08	88.089	1.26437e-08
1.79932	0.2707	1.8027	0.21756		90.09	1.0593e-08	90.09	1.28096e-08
1.83906	0.3521	1.84276	0.2961		92.091	1.074e-08	92.091	1.29326e-08
1.87892	0.43968	1.88278	0.37591		94.095	1.0908e-08	94.095	1.31242e-08
1.9189	0.53264	1.92258	0.46202		96.096	1.1022e-08	96.096	1.34294e-08
1.95874	0.63	1.96264	0.54583		98.097	1.1158e-08	98.097	1.36265e-08
1.9987	0.73114	2.0026	0.63765		100.101	1.1229e-08	100.101	1.38072e-08
2.0386	0.83528	2.0426	0.72962		102.102	1.1365e-08	102.102	1.39821e-08
2.07866	0.9413	2.08262	0.82418		104.103	1.1524e-08	104.103	1.41234e-08
2.11862	1.04808	2.12278	0.93701		106.107	1.17e-08	106.107	1.43353e-08
2.1586	1.15602	2.16286	1.04779		108.108	1.1858e-08	108.108	1.44396e-08
2.19872	1.26388	2.2027	1.1222		110.109	1.21e-08	110.109	1.46415e-08
2.23866	1.37122	2.24286	1.20472		112.113	1.2274e-08	112.113	1.48245e-08
2.27872	1.47818	2.2829	1.29651		114.114	1.2435e-08	114.114	1.5058e-08
2.31876	1.58408	2.32284	1.39318		116.115	1.2613e-08	116.115	1.53445e-08
2.35886	1.68988	2.36306	1.49715		118.119	1.2732e-08	118.119	1.54791e-08
2.3988	1.79522	2.40308	1.61087		120.12	1.2826e-08	120.12	1.56797e-08
2.4389	1.89988	2.44336	1.701		122.121	1.2965e-08	122.121	1.58027e-08
2.4789	2.00454	2.48356	1.81557		124.125	1.311e-08	124.125	1.5934e-08
2.51904	2.11034	2.52356	1.93204		126.126	1.3281e-08	126.126	1.61034e-08
2.55916	2.21596	2.56372	2.03919		128.127	1.3327e-08	128.127	1.62745e-08
2.5992	2.32204	2.61382	2.1543		130.131	1.3471e-08	130.131	1.6493e-08
2.6393	2.42884	2.64392	2.23796		132.132	1.3575e-08	132.132	1.66376e-08
2.67928	2.53592	2.68406	2.34518		134.133	1.3754e-08	134.133	1.67528e-08
2.71934	2.64464	2.7241	2.44835		136.137	1.3837e-08	136.137	1.68842e-08
2.75942	2.75386	2.76426	2.56288		138.138	1.3963e-08	138.138	1.71367e-08
2.7995	2.86486	2.8043	2.67823		140.139	1.4095e-08	140.139	1.72914e-08
2.8394	2.97598	2.84458	2.81267		142.143	1.4237e-08	142.143	1.74173e-08
2.87956	3.08914	2.88492	2.91135		144.144	1.4381e-08	144.144	1.75423e-08
2.9195	3.20256	2.92476	3.02183		146.145	1.4495e-08	146.145	1.7673e-08
2.95962	3.31756	2.9649	3.14367		148.149	1.4587e-08	148.149	1.78451e-08
2.99948	3.4335	3.00502	3.28013		150.15	1.4727e-08	150.15	1.7996e-08
3.03988	3.55142	3.0451	3.38898		152.151	1.4847e-08	152.151	1.81094e-08
3.0797	3.66934	3.08528	3.49783		154.155	1.4997e-08	154.155	1.82612e-08
3.1198	3.78896	3.12528	3.60424		156.156	1.5095e-08	156.156	1.84266e-08
3.15974	3.9092	3.16544	3.71796		158.157	1.5187e-08	158.157	1.85784e-08
3.19976	4.03124	3.20554	3.8593		160.161	1.5315e-08	160.161	1.8689e-08
3.23974	4.15456	3.2456	3.97302		162.162	1.5439e-08	162.162	1.88389e-08
3.27976	4.27782	3.2856	4.0973		164.163	1.556e-08	164.163	1.89715e-08
3.31964	4.40302	3.31572	4.19721		166.167	1.5673e-08	166.167	1.91225e-08
3.3598	4.52948	3.36578	4.36049		168.168	1.5758e-08	168.168	1.9283e-08
3.39972	4.65724	3.40594	4.4937		170.169	1.5899e-08	170.169	1.94146e-08
3.43968	4.78516	3.44602	4.5993		172.173	1.6007e-08	172.173	1.948e-08
3.47954	4.91488	3.48608	4.72602		174.174	1.615e-08	174.174	1.96924e-08
3.51966	5.046	3.52618	4.84624		176.175	1.6246e-08	176.175	1.98097e-08
3.55964	5.17812	3.56608	4.97702		178.179	1.6336e-08	178.179	1.99298e-08
3.5998	5.31142	3.60616	5.11429		180.18	1.643e-08	180.18	2.00586e-08
3.63964	5.4454	3.64616	5.25076		182.181	1.661e-08	182.181	2.01807e-08
3.67966	5.5808	3.68632	5.36749		184.185	1.6706e-08	184.185	2.03335e-08
3.7196	5.71708	3.72638	5.50478		186.186	1.6776e-08	186.186	2.04758e-08
3.75962	5.85528	3.76646	5.64206		188.187	1.6875e-08	188.187	2.06075e-08
3.7996	5.99398	3.80646	5.7827		190.191	1.7013e-08	190.191	2.0692e-08
3.83958	6.13388	3.84648	5.91663		192.192	1.7148e-08	192.192	2.08228e-08
3.87966	6.27478	3.88662	6.06061		194.193	1.7221e-08	194.193	2.0965e-08
3.91958	6.41646	3.9267	6.21464		196.197	1.7315e-08	196.197	2.11073e-08
3.95942	6.56038	3.9668	6.39545		198.198	1.743e-08	198.198	2.12341e-08
3.99954	6.705	4.0068	6.54613		200.199	1.7548e-08	200.199	2.13428e-08
4.03954	6.85034	4.04694	6.69011		202.203	1.7648e-08	202.203	2.14831e-08
4.07952	6.9971	4.08678	6.83074		204.204	1.7738e-08	204.204	2.16032e-08
4.11948	7.14522	4.12706	6.94459		206.205	1.7849e-08	206.205	2.17695e-08
4.15946	7.2944	4.16694	7.12206		208.209	1.7979e-08	208.209	2.18541e-08
4.19932	7.44422	4.20694	7.27943		210.21	1.8106e-08	210.21	2.19935e-08
4.23938	7.59544	4.247	7.42676		212.211	1.8186e-08	212.211	2.21011e-08
4.27932	7.74778	4.28708	7.56404		214.215	1.8327e-08	214.215	2.22165e-08
4.31938	7.9021	4.32716	7.74486		216.216	1.8522e-08	216.216	2.23481e-08
4.35932	8.0562	4.3672	7.88214		218.217	1.8723e-08	218.217	2.24933e-08
4.39938	8.21192	4.4072	8.01943		220.221	1.8871e-08	220.221	2.26134e-08
4.4394	8.36958	4.44718	8.17675		222.222	1.8992e-08	222.222	2.27028e-08
4.47924	8.52674	4.48732	8.34112		224.223	1.914e-08	224.223	2.28508e-08
4.51912	8.6855	4.5271	8.50187		226.227	1.929e-08	226.227	2.30411e-08
4.55912	8.8461	4.56732	8.66567		228.228	1.9377e-08	228.228	2.32314e-08
4.59896	9.0068	4.60732	8.80295		230.229	1.9489e-08	230.229	2.33997e-08
4.63902	9.17026	4.64732	8.97872		232.233	1.9573e-08	232.233	2.36284e-08
4.67904	9.33382	4.68742	9.15121		234.234	1.9749e-08	234.234	2.38447e-08
4.71896	9.4989	4.72742	9.30654		236.235	1.9837e-08	236.235	2.40427e-08
4.75884	9.66442	4.7574	9.44584		238.239	1.9971e-08	238.239	2.41734e-08
4.7987	9.83104	4.80754	9.6136		240.24	2.0043e-08	240.24	2.43224e-08
4.83888	9.99978	4.8475	9.77435		242.241	2.0138e-08	242.241	2.4479e-08
4.87874	10.1688	4.88764	9.92132		244.245	2.0267e-08	244.245	2.46098e-08
4.9187	10.3395	4.92782	10.1175		246.246	2.0416e-08	246.246	2.47165e-08
4.95858	10.5113	4.96772	10.3131		248.247	2.0497e-08	248.247	2.4875e-08
4.99884	10.6852	5.00778	10.4839		250.251	2.0607e-08	250.251	2.50019e-08
5.03876	10.859	5.04788	10.6449		252.252	2.0686e-08	252.252	2.51423e-08
5.07864	11.0336	5.08802	10.8202		254.253	2.0808e-08	254.253	2.52336e-08
5.11882	11.2113	5.12808	11.0215		256.257	2.0939e-08	256.257	2.53258e-08
5.15888	11.3884	5.16733	11.2067		258.258	2.1033e-08	258.258	2.55161e-08
5.19896	11.5678	5.20679	11.3828		260.259	2.1121e-08	260.259	2.55767e-08
5.23908	11.7482	5.24631	11.5721		262.263	2.1213e-08	262.263	2.56949e-08
5.27732	11.9135	5.28597	11.7429		264.264	2.1342e-08	264.264	2.58122e-08
5.31674	12.0897	5.32551	11.922		266.265	2.1479e-08	266.265	2.59458e-08
5.35614	12.2671	5.36533	12.1112		268.269	2.1582e-08	268.269	2.60621e-08
5.39562	12.4468	5.40485	12.2819		270.27	2.1657e-08	270.27	2.61351e-08
5.43516	12.6288	5.44469	12.4661		272.271	2.1733e-08	272.271	2.62726e-08
5.47486	12.8121	5.48449	12.6637		274.275	2.1844e-08	274.275	2.64091e-08
5.51452	12.9974	5.52421	12.8512		276.276	2.1981e-08	276.276	2.64725e-08
5.55434	13.1851	5.56407	13.042		278.277	2.2072e-08	278.277	2.65907e-08
5.59416	13.3723	5.60383	13.2295		280.281	2.2133e-08	280.281	2.67282e-08
5.63384	13.5612	5.64362	13.417		282.282	2.223e-08	282.282	2.68483e-08
5.6735	13.7515	5.6834	13.6046		284.283	2.2342e-08	284.283	2.69617e-08
5.71328	13.9422	5.72314	13.7988		286.287	2.2435e-08	286.287	2.70386e-08
5.75286	14.1339	5.76306	13.993		288.288	2.2571e-08	288.288	2.71492e-08
5.7926	14.328	5.8028	14.1905		290.289	2.266e-08	290.289	2.73183e-08
5.83236	14.5231	5.8426	14.3914		292.293	2.2757e-08	292.293	2.73827e-08
5.87218	14.7198	5.88256	14.5421		294.294	2.2836e-08	294.294	2.75038e-08
5.91176	14.916	5.9223	14.7832		296.295	2.2933e-08	296.295	2.75855e-08
5.95144	15.1139	5.96204	14.9841		298.299	2.3017e-08	298.299	2.77441e-08
5.9911	15.3138	6.00172	15.1816		300.3	2.3115e-08	300.3	2.78335e-08
6.03074	15.5132	6.04158	15.3959		302.301	2.3208e-08	302.301	2.79191e-08
6.07052	15.7163	6.0814	15.5935		304.305	2.3277e-08	304.305	2.80392e-08
6.11022	15.9198	6.12098	15.8011		306.306	2.3371e-08	306.306	2.81498e-08
6.14996	16.1237	6.16086	15.992		308.307	2.3493e-08	308.307	2.82065e-08
6.18948	16.3288	6.20062	16.1769		310.311	2.361e-08	310.311	2.83353e-08
6.22918	16.5354	6.24018	16.3883		312.312	2.3647e-08	312.312	2.84429e-08
6.26888	16.7433	6.27993	16.5779		314.313	2.3747e-08	314.313	2.85679e-08
6.30862	16.9534	6.31979	16.8038		316.317	2.3832e-08	316.317	2.86745e-08
6.34838	17.1639	6.35625	16.9982		318.318	2.3917e-08	318.318	2.87534e-08
6.38796	17.3746	6.38783	17.1691		320.319	2.4e-08	320.319	2.88447e-08
6.4276	17.5885	6.41563	17.3197		322.323	2.4086e-08	322.323	2.89562e-08
6.46724	17.802	6.44342	17.4572		324.324	2.4201e-08	324.324	2.90359e-08
6.50692	18.0164	6.47122	17.5858		326.325	2.4301e-08	326.325	2.91244e-08
6.54654	18.2337	6.49901	17.7365		328.329	2.4368e-08	328.329	2.92416e-08
6.58594	18.4496	6.53681	17.9369		330.33	2.4445e-08	330.33	2.93512e-08
6.6258	18.6697	6.56189	18.0745		332.331	2.452e-08	332.331	2.94406e-08
6.66548	18.8911	6.59209	18.2358		334.335	2.4597e-08	334.335	2.95233e-08
6.70494	19.1108	6.61705	18.3759		336.336	2.4702e-08	336.336	2.96396e-08
6.74458	19.3343	6.63799	18.4901		338.34	2.4752e-08	338.34	2.97578e-08
6.78338	19.5548	6.66278	18.648		340.341	2.4842e-08	340.341	2.97982e-08
6.81692	19.751	6.69358	18.8205		342.342	2.4943e-08	342.342	2.98943e-08
6.84834	19.9396	6.72138	18.9671		344.346	2.5046e-08	344.346	2.99846e-08
6.8786	20.1205	6.73917	19.0846		346.347	2.5124e-08	346.347	3.00913e-08
		6.7737	19.2741		348.348	2.5152e-08	348.348	3.01836e-08
		6.80501	19.4426		350.352	2.5235e-08	350.352	3.0247e-08
		6.83256	19.6216		352.353	2.5366e-08	352.353	3.03758e-08
		6.87341	19.8393		354.354	2.5418e-08	354.354	3.047e-08
					356.358	2.5485e-08	356.358	3.05507e-08
					358.359	2.5555e-08	358.359	3.06392e-08
					360.36	2.5666e-08	360.36	3.07141e-08
					362.364	2.5734e-08	362.364	3.08016e-08
					364.365	2.5788e-08	364.365	3.09025e-08
					366.366	2.5837e-08	366.366	3.09804e-08
					368.37	2.5961e-08	368.37	3.10361e-08
					370.371	2.604e-08	370.371	3.11313e-08
					372.372	2.6097e-08	372.372	3.12303e-08
					374.376	2.6167e-08	374.376	3.13399e-08
					376.377	2.6235e-08	376.377	3.13918e-08
					378.378	2.6335e-08	378.378	3.14687e-08
					380.382	2.639e-08	380.382	3.15955e-08
					382.383	2.6465e-08	382.383	3.1659e-08
					384.384	2.6549e-08	384.384	3.17532e-08
					386.388	2.6599e-08	386.388	3.18041e-08
					388.389	2.667e-08	388.389	3.18829e-08
					390.39	2.6732e-08	390.39	3.19887e-08
					392.394	2.6823e-08	392.394	3.20973e-08
					394.395	2.6863e-08	394.395	3.21569e-08
					396.396	2.6937e-08	396.396	3.2227e-08
					398.4	2.7024e-08	398.4	3.23126e-08
					400.401	2.7125e-08	400.401	3.2401e-08
					402.402	2.7178e-08	402.402	3.24721e-08
					404.406	2.7215e-08	404.406	3.25596e-08
					406.407	2.7279e-08	406.407	3.26432e-08
					408.408	2.7362e-08	408.408	3.27172e-08
					410.412	2.7455e-08	410.412	3.27634e-08
					412.413	2.7467e-08	412.413	3.28431e-08
					414.414	2.7569e-08	414.414	3.2945e-08
					416.418	2.7635e-08	416.418	3.30238e-08
					418.419	2.7721e-08	418.419	3.30988e-08
					420.42	2.7778e-08	420.42	3.31546e-08
					422.424	2.7843e-08	422.424	3.32363e-08
					424.425	2.7906e-08	424.425	3.33151e-08
					426.426	2.7979e-08	426.426	3.33977e-08
					428.43	2.8053e-08	428.43	3.34496e-08
					430.431	2.8132e-08	430.431	3.3516e-08
					432.432	2.8168e-08	432.432	3.35948e-08
					434.436	2.8234e-08	434.436	3.36803e-08
					436.437	2.8299e-08	436.437	3.37678e-08
					438.438	2.8386e-08	438.438	3.3813e-08
					440.442	2.8443e-08	440.442	3.38937e-08
					442.443	2.852e-08	442.443	3.39542e-08
					444.444	2.8561e-08	444.444	3.40504e-08
					446.448	2.8629e-08	446.448	3.40898e-08
					448.449	2.8704e-08	448.449	3.41811e-08
					450.45	2.8772e-08	450.45	3.42397e-08
					452.454	2.8813e-08	452.454	3.43166e-08
					454.455	2.8887e-08	454.455	3.43945e-08
					456.456	2.8961e-08	456.456	3.44396e-08
					458.46	2.9024e-08	458.46	3.45271e-08
					460.461	2.9107e-08	460.461	3.46078e-08
					462.462	2.9131e-08	462.462	3.4677e-08
					464.466	2.9205e-08	464.466	3.47299e-08
					466.467	2.9289e-08	466.467	3.47684e-08
					468.468	2.9343e-08	468.468	3.48472e-08
					470.472	2.9397e-08	470.472	3.49231e-08
					472.473	2.9459e-08	472.473	3.49664e-08
					474.474	2.9522e-08	474.474	3.50384e-08
					476.478	2.9615e-08	476.478	3.51077e-08
					478.479	2.963e-08	478.479	3.52038e-08
					480.48	2.9699e-08	480.48	3.52374e-08
					482.484	2.9781e-08	482.484	3.53191e-08
					484.485	2.9874e-08	484.485	3.53777e-08
					486.486	2.9919e-08	486.486	3.54681e-08
					488.49	2.9945e-08	488.49	3.54912e-08
					490.491	3.0006e-08	490.491	3.55479e-08
					492.492	3.0099e-08	492.492	3.56363e-08
					494.496	3.0152e-08	494.496	3.57199e-08
					496.497	3.0198e-08	496.497	3.57545e-08
					498.498	3.0257e-08	498.498	3.58103e-08
					500.502	3.0321e-08	500.502	3.589e-08
					502.503	3.0398e-08	502.503	3.59679e-08
					504.504	3.0451e-08	504.504	3.60409e-08
					506.508	3.0512e-08	506.508	3.6089e-08
					508.509	3.0559e-08	508.509	3.61726e-08
					510.51	3.0621e-08	510.51	3.62438e-08
					512.514	3.0687e-08	512.514	3.63149e-08
					514.515	3.0762e-08	514.515	3.63389e-08
					516.516	3.0793e-08	516.516	3.63985e-08
					518.52	3.0842e-08	518.52	3.64677e-08
					520.521	3.0916e-08	520.521	3.65619e-08
					522.522	3.1008e-08	522.522	3.66215e-08
					524.526	3.1044e-08	524.526	3.66638e-08
					526.527	3.1068e-08	526.527	3.67157e-08
					528.528	3.1144e-08	528.528	3.67887e-08
					530.532	3.1237e-08	530.532	3.68714e-08
					532.533	3.125e-08	532.533	3.69022e-08
					534.534	3.1305e-08	534.534	3.69675e-08
					536.538	3.1366e-08	536.538	3.70194e-08
					538.539	3.1452e-08	538.539	3.70867e-08
					540.54	3.1541e-08	540.54	3.71251e-08
					542.544	3.1562e-08	542.544	3.7178e-08
					544.545	3.1617e-08	544.545	3.7252e-08
					546.546	3.1677e-08	546.546	3.73318e-08
					548.55	3.1755e-08	548.55	3.73827e-08
					550.551	3.1771e-08	550.551	3.74279e-08
					552.552	3.1837e-08	552.552	3.75096e-08
					554.556	3.191e-08	554.556	3.75836e-08
					556.557	3.1947e-08	556.557	3.76125e-08
					558.558	3.2008e-08	558.558	3.76547e-08
					560.562	3.2054e-08	560.562	3.77191e-08
					562.563	3.2103e-08	562.563	3.77951e-08
					564.564	3.2177e-08	564.564	3.78547e-08
					566.568	3.2227e-08	566.568	3.79056e-08
					568.569	3.231e-08	568.569	3.79373e-08
					570.57	3.2367e-08	570.57	3.80113e-08
					572.574	3.2405e-08	572.574	3.80902e-08
					574.575	3.2472e-08	574.575	3.81065e-08
					576.576	3.2551e-08	576.576	3.81699e-08
					578.58	3.2608e-08	578.58	3.82497e-08
					580.581	3.2638e-08	580.581	3.83141e-08
					582.582	3.2688e-08	582.582	3.83458e-08
					584.586	3.2778e-08	584.586	3.83862e-08
					586.587	3.2846e-08	586.587	3.84487e-08
					588.588	3.2873e-08	588.588	3.8516e-08
					590.592	3.2914e-08	590.592	3.85659e-08
					592.593	3.2981e-08	592.593	3.86217e-08
					594.594	3.3054e-08	594.594	3.86697e-08
					596.598	3.3093e-08	596.598	3.87149e-08
					598.599	3.313e-08	598.599	3.8788e-08
					600.6	3.3179e-08	600.6	3.8836e-08
					602.604	3.3281e-08	602.604	3.88879e-08
					604.605	3.3318e-08	604.605	3.89398e-08
					606.606	3.3332e-08	606.606	3.90186e-08
					608.61	3.339e-08	608.61	3.90715e-08
					610.611	3.3475e-08	610.611	3.90994e-08
					612.612	3.3523e-08	612.612	3.91619e-08
					614.616	3.3559e-08	614.616	3.92272e-08
					616.617	3.3633e-08	616.617	3.92878e-08
					618.618	3.3679e-08	618.618	3.93435e-08
					620.622	3.375e-08	620.622	3.93522e-08
					622.623	3.3796e-08	622.623	3.94204e-08
					624.624	3.3834e-08	624.624	3.94368e-08
					626.628	3.3908e-08	626.628	3.95425e-08
					628.629	3.3935e-08	628.629	3.96021e-08
					630.63	3.4003e-08	630.63	3.96473e-08
					632.634	3.403e-08	632.634	3.96867e-08
					634.635	3.4099e-08	634.635	3.97366e-08
					636.636	3.4166e-08	636.636	3.97722e-08
					638.64	3.4208e-08	638.64	3.98414e-08
					640.641	3.425e-08	640.641	3.99164e-08
					642.642	3.4338e-08	642.642	3.99221e-08
					644.646	3.4362e-08	644.646	3.9974e-08
					646.647	3.4419e-08	646.647	4.00394e-08
					648.648	3.4484e-08	648.648	4.01077e-08
					650.652	3.4553e-08	650.652	4.01192e-08
					652.653	3.4585e-08	652.653	4.01865e-08
					654.654	3.4632e-08	654.654	4.0247e-08
					656.658	3.4711e-08	656.658	4.03018e-08
					658.659	3.4788e-08	658.659	4.0321e-08
					660.66	3.4809e-08	660.66	4.03768e-08
					662.664	3.4838e-08	662.664	4.04537e-08
					664.665	3.4898e-08	664.665	4.04969e-08
					666.666	3.4962e-08	666.666	4.05594e-08
					668.67	3.5009e-08	668.67	4.057e-08
					670.671	3.5092e-08	670.671	4.06084e-08
					672.672	3.5149e-08	672.672	4.06959e-08
					674.676	3.5174e-08	674.676	4.07776e-08
					676.677	3.5237e-08	676.677	4.07949e-08
					678.678	3.5254e-08	678.678	4.0817e-08
					680.682	3.5306e-08	680.682	4.09045e-08
					682.683	3.5348e-08	682.683	4.09583e-08
					684.684	3.5444e-08	684.684	4.09996e-08
					686.688	3.5515e-08	686.688	4.10506e-08
					688.689	3.5565e-08	688.689	4.11082e-08
					690.69	3.5597e-08	690.69	4.1139e-08
					692.694	3.5628e-08	692.694	4.11938e-08
					694.695	3.5672e-08	694.695	4.12024e-08
					696.696	3.5679e-08	696.696	4.12697e-08
					698.7	3.572e-08	698.7	4.13601e-08
					700.701	3.5817e-08	700.701	4.13687e-08
					702.702	3.5856e-08	702.702	4.14206e-08
					704.706	3.589e-08	704.706	4.15129e-08
					706.707	3.5951e-08	706.707	4.15513e-08
					708.708	3.6022e-08	708.708	4.15667e-08
					710.712	3.6097e-08	710.712	4.16128e-08
					712.713	3.6114e-08	712.713	4.16715e-08
					714.714	3.6185e-08	714.714	4.17339e-08
					716.718	3.619e-08	716.718	4.17512e-08
					718.719	3.6227e-08	718.719	4.17916e-08
					720.72	3.6313e-08	720.72	4.18406e-08
					722.724	3.6387e-08	722.724	4.19396e-08
					724.725	3.644e-08	724.725	4.19733e-08
					726.726	3.6458e-08	726.726	4.19992e-08
					728.73	3.6507e-08	728.73	4.20261e-08
					730.731	3.6535e-08	730.731	4.20934e-08
					732.732	3.6626e-08	732.732	4.21386e-08
					734.736	3.6616e-08	734.736	4.21799e-08
					736.737	3.6688e-08	736.737	4.21992e-08
					738.738	3.6767e-08	738.738	4.22482e-08
					740.742	3.6808e-08	740.742	4.23049e-08
					742.743	3.6825e-08	742.743	4.23962e-08
					744.744	3.689e-08	744.744	4.24356e-08
					746.748	3.6949e-08	746.748	4.24625e-08
					748.749	3.6998e-08	748.749	4.25048e-08
					750.75	3.7072e-08	750.75	4.25663e-08
					752.754	3.7118e-08	752.754	4.26201e-08
					754.755	3.7191e-08	754.755	4.26307e-08
					756.756	3.7215e-08	756.756	4.26769e-08
					758.76	3.7259e-08	758.76	4.27326e-08
					760.761	3.7312e-08	760.761	4.27893e-08
					762.762	3.7395e-08	762.762	4.28374e-08
					764.766	3.7483e-08	764.766	4.28816e-08
					766.767	3.7471e-08	766.767	4.29421e-08
					768.768	3.7549e-08	768.768	4.29883e-08
					770.772	3.7623e-08	770.772	4.30104e-08
					772.773	3.7661e-08	772.773	4.30498e-08
					774.774	3.7683e-08	774.774	4.30786e-08
					776.778	3.7701e-08	776.778	4.31546e-08
					778.779	3.776e-08	778.779	4.32209e-08
					780.78	3.7824e-08	780.78	4.32353e-08
					782.784	3.7876e-08	782.784	4.32699e-08
					784.785	3.7919e-08	784.785	4.33372e-08
					786.786	3.7997e-08	786.786	4.34189e-08
					788.79	3.8077e-08	788.79	4.34564e-08
					790.791	3.8123e-08	790.791	4.34881e-08
					792.792	3.8203e-08	792.792	4.35409e-08
					794.796	3.8268e-08	794.796	4.35794e-08
					796.797	3.8345e-08	796.797	4.36275e-08
					798.798	3.8402e-08	798.798	4.36467e-08
					800.802	3.8424e-08	800.802	4.36851e-08
					802.803	3.8443e-08	802.803	4.37274e-08
					804.804	3.8461e-08	804.804	4.3836e-08
					806.808	3.8523e-08	806.808	4.38303e-08
					808.809	3.8573e-08	808.809	4.38918e-08
					810.81	3.8601e-08	810.81	4.39168e-08
					812.814	3.865e-08	812.814	4.40158e-08
					814.815	3.8715e-08	814.815	4.40446e-08
					816.816	3.8769e-08	816.816	4.40734e-08
					818.82	3.8774e-08	818.82	4.41186e-08
					820.821	3.8862e-08	820.821	4.41705e-08
					822.822	3.8913e-08	822.822	4.42061e-08
					824.826	3.9006e-08	824.826	4.42561e-08
					826.827	3.9043e-08	826.827	4.42887e-08
					828.828	3.9038e-08	828.828	4.4382e-08
					830.832	3.9114e-08	830.832	4.44214e-08
					832.833	3.9179e-08	832.833	4.44627e-08
					834.834	3.9186e-08	834.834	4.44973e-08
					836.838	3.9216e-08	836.838	4.45483e-08
					838.839	3.9311e-08	838.839	4.45982e-08
					840.84	3.937e-08	840.84	4.46338e-08
					842.844	3.9456e-08	842.844	4.46751e-08
					844.845	3.9458e-08	844.845	4.4729e-08
					846.846	3.9505e-08	846.846	4.47847e-08
					848.85	3.9602e-08	848.85	4.48155e-08
					850.851	3.9785e-08	850.851	4.48664e-08
					852.852	3.9735e-08	852.852	4.49e-08
					854.856	3.986e-08	854.856	4.49712e-08
					856.857	3.9824e-08	856.857	4.50202e-08
					858.858	3.9907e-08	858.858	4.50452e-08
					860.862	4.002e-08	860.862	4.51048e-08
					862.863	4.0015e-08	862.863	4.51519e-08
					864.864	4.0054e-08	864.864	4.51576e-08
					866.868	4.0106e-08	866.868	4.52076e-08
					868.869	4.0161e-08	868.869	4.53095e-08
					870.87	4.0213e-08	870.87	4.53287e-08
					872.874	4.0251e-08	872.874	4.53652e-08
					874.875	4.0307e-08	874.875	4.54277e-08
					876.876	4.0369e-08	876.876	4.54566e-08
					878.88	4.0417e-08	878.88	4.55037e-08
					880.881	4.0477e-08	880.881	4.55469e-08
					882.882	4.0554e-08	882.882	4.56084e-08
					884.886	4.0657e-08	884.886	4.56488e-08
					886.887	4.0742e-08	886.887	4.56719e-08
					888.888	4.0823e-08	888.888	4.57036e-08
					890.892	4.0853e-08	890.892	4.57901e-08
					892.893	4.0903e-08	892.893	4.58449e-08
					894.894	4.0977e-08	894.894	4.58852e-08
					896.898	4.1057e-08	896.898	4.5917e-08
					898.899	4.1089e-08	898.899	4.59967e-08
					900.9	4.1111e-08	900.9	4.60131e-08
					902.904	4.119e-08	902.904	4.60458e-08
					904.905	4.1279e-08	904.905	4.6138e-08
					906.906	4.1361e-08	906.906	4.61678e-08
					908.91	4.1339e-08	908.91	4.61861e-08
					910.911	4.1396e-08	910.911	4.62255e-08
					912.912	4.1482e-08	912.912	4.63235e-08
					914.916	4.16e-08	914.916	4.63495e-08
					916.917	4.1571e-08	916.917	4.63822e-08
					918.918	4.1602e-08	918.918	4.64379e-08
					920.922	4.1692e-08	920.922	4.64975e-08
					922.923	4.1729e-08	922.923	4.65186e-08
					924.924	4.1783e-08	924.924	4.6583e-08
					926.928	4.1811e-08	926.928	4.6633e-08
					928.929	4.1881e-08	928.929	4.6659e-08
					930.93	4.1923e-08	930.93	4.66859e-08
					932.934	4.1966e-08	932.934	4.67464e-08
					934.935	4.2013e-08	934.935	4.68378e-08
					936.936	4.2074e-08	936.936	4.68454e-08
					938.94	4.2141e-08	938.94	4.68858e-08
					940.941	4.2216e-08	940.941	4.69627e-08
					942.942	4.2251e-08	942.942	4.70002e-08
					944.946	4.2263e-08	944.946	4.70569e-08
					946.947	4.2334e-08	946.947	4.708e-08
					948.948	4.2405e-08	948.948	4.71098e-08
					950.952	4.2431e-08	950.952	4.72011e-08
					952.953	4.2522e-08	952.953	4.72088e-08
					954.954	4.2506e-08	954.954	4.7278e-08
					956.958	4.2571e-08	956.958	4.73529e-08
					958.959	4.2637e-08	958.959	4.73904e-08
					960.96	4.2669e-08	960.96	4.74366e-08
					962.964	4.271e-08	962.964	4.74827e-08
					964.965	4.2717e-08	964.965	4.75115e-08
					966.966	4.283e-08	966.966	4.75529e-08
					968.97	4.2827e-08	968.97	4.76134e-08
					970.971	4.2872e-08	970.971	4.76692e-08
					972.972	4.2953e-08	972.972	4.77028e-08
					974.976	4.3044e-08	974.976	4.77364e-08
					976.977	4.3086e-08	976.977	4.77807e-08
					978.978	4.3113e-08	978.978	4.78133e-08
					980.982	4.3185e-08	980.982	4.79248e-08
					982.983	4.3211e-08	982.983	4.79633e-08
					984.984	4.325e-08	984.984	4.80354e-08
					986.988	4.3268e-08	986.988	4.80584e-08
					988.989	4.3333e-08	988.989	4.81267e-08
					990.99	4.3385e-08	990.99	4.81709e-08
					992.994	4.3402e-08	992.994	4.81747e-08
					994.995	4.353e-08	994.995	4.82776e-08
					996.996	4.3572e-08	996.996	4.82814e-08
					999	4.3631e-08	999	4.83266e-08
					1001	4.3679e-08	1001	4.8392e-08
					1003	4.3772e-08	1003	4.84458e-08
					1005.01	4.3794e-08	1005.01	4.85102e-08
					1007.01	4.3887e-08	1007.01	4.85448e-08
					1009.01	4.3941e-08	1009.01	4.86092e-08
					1011.01	4.398e-08	1011.01	4.86851e-08
					1013.01	4.4034e-08	1013.01	4.87005e-08
					1015.02	4.4093e-08	1015.02	4.87543e-08
					1017.02	4.4139e-08	1017.02	4.88274e-08
					1019.02	4.4184e-08	1019.02	4.8885e-08
					1021.02	4.4218e-08	1021.02	4.89023e-08
					1023.02	4.4302e-08	1023.02	4.89283e-08
					1025.03	4.4375e-08	1025.03	4.90235e-08
					1027.03	4.445e-08	1027.03	4.90946e-08
					1029.03	4.4466e-08	1029.03	4.91388e-08
					1031.03	4.4505e-08	1031.03	4.91734e-08
					1033.04	4.462e-08	1033.04	4.92243e-08
					1035.04	4.4654e-08	1035.04	4.92945e-08
					1037.04	4.4714e-08	1037.04	4.93339e-08
					1039.04	4.4743e-08	1039.04	4.93666e-08
					1041.04	4.4784e-08	1041.04	4.94243e-08
					1043.04	4.4916e-08	1043.04	4.94771e-08
					1045.05	4.4988e-08	1045.05	4.95444e-08
					1047.05	4.5019e-08	1047.05	4.96059e-08
					1049.05	4.5068e-08	1049.05	4.96588e-08
					1051.05	4.5103e-08	1051.05	4.97068e-08
					1053.05	4.5155e-08	1053.05	4.97472e-08
					1055.06	4.5241e-08	1055.06	4.98481e-08
					1057.06	4.526e-08	1057.06	4.98981e-08
					1059.06	4.5317e-08	1059.06	4.99068e-08
					1061.06	4.5379e-08	1061.06	4.99606e-08
					1063.07	4.5454e-08	1063.07	5.00327e-08
					1065.07	4.55e-08	1065.07	5.00971e-08
					1067.07	4.5525e-08	1067.07	5.01317e-08
					1069.07	4.5617e-08	1069.07	5.01884e-08
					1071.07	4.5662e-08	1071.07	5.0247e-08
					1073.07	4.5741e-08	1073.07	5.03383e-08
					1075.08	4.5816e-08	1075.08	5.04056e-08
					1077.08	4.5898e-08	1077.08	5.04498e-08
					1079.08	4.5952e-08	1079.08	5.04892e-08
					1081.08	4.5962e-08	1081.08	5.05315e-08
					1083.08	4.6034e-08	1083.08	5.06373e-08
					1085.09	4.6101e-08	1085.09	5.06632e-08
					1087.09	4.6166e-08	1087.09	5.07045e-08
					1089.09	4.6201e-08	1089.09	5.07853e-08
					1091.09	4.629e-08	1091.09	5.08833e-08
					1093.1	4.6423e-08	1093.1	5.09285e-08
					1095.1	4.6519e-08	1095.1	5.09554e-08
					1097.1	4.6589e-08	1097.1	5.10179e-08
					1099.1	4.6682e-08	1099.1	5.11005e-08
					1101.1	4.6739e-08	1101.1	5.11736e-08
					1103.1	4.6855e-08	1103.1	5.11909e-08
					1105.11	4.6925e-08	1105.11	5.1263e-08
					1107.11	4.7005e-08	1107.11	5.13226e-08
					1109.11	4.7074e-08	1109.11	5.13927e-08
					1111.11	4.7182e-08	1111.11	5.14533e-08
					1113.11	4.7173e-08	1113.11	5.14783e-08
					1115.12	4.719e-08	1115.12	5.1583e-08
					1117.12	4.735e-08	1117.12	5.16407e-08
					1119.12	4.7449e-08	1119.12	5.17022e-08
					1121.12	4.7559e-08	1121.12	5.17551e-08
					1123.12	4.7576e-08	1123.12	5.18454e-08
					1125.13	4.7638e-08	1125.13	5.193e-08
					1127.13	4.7707e-08	1127.13	5.19637e-08
					1129.13	4.7912e-08	1129.13	5.20396e-08
					1131.13	4.7911e-08	1131.13	5.20867e-08
					1133.13	4.791e-08	1133.13	5.21549e-08
					1135.14	4.7985e-08	1135.14	5.22414e-08
					1137.14	4.8155e-08	1137.14	5.22953e-08
					1139.14	4.8189e-08	1139.14	5.23462e-08
					1141.14	4.8241e-08	1141.14	5.24337e-08
					1143.14	4.8312e-08	1143.14	5.25308e-08
					1145.14	4.8386e-08	1145.14	5.25846e-08
					1147.15	4.8416e-08	1147.15	5.26365e-08
					1149.15	4.8511e-08	1149.15	5.27086e-08
					1151.15	4.8608e-08	1151.15	5.2822e-08
					1153.15	4.8692e-08	1153.15	5.287e-08
					1155.16	4.8752e-08	1155.16	5.29268e-08
					1157.16	4.8797e-08	1157.16	5.29556e-08
					1159.16	4.8901e-08	1159.16	5.30459e-08
					1161.16	4.8981e-08	1161.16	5.31622e-08
					1163.16	4.9029e-08	1163.16	5.32199e-08
					1165.17	4.911e-08	1165.17	5.32862e-08
					1167.17	4.92e-08	1167.17	5.33429e-08
					1169.17	4.9304e-08	1169.17	5.34439e-08
					1171.17	4.934e-08	1171.17	5.35409e-08
					1173.17	4.9432e-08	1173.17	5.35928e-08
					1175.17	4.9498e-08	1175.17	5.36448e-08
					1177.18	4.9611e-08	1177.18	5.37207e-08
					1179.18	4.9701e-08	1179.18	5.3813e-08
					1181.18	4.9709e-08	1181.18	5.38966e-08
					1183.18	4.9817e-08	1183.18	5.39629e-08
					1185.19	4.9933e-08	1185.19	5.40705e-08
					1187.19	5.0033e-08	1187.19	5.41513e-08
					1189.19	5.0082e-08	1189.19	5.42032e-08
					1191.19	5.0174e-08	1191.19	5.42666e-08
					1193.19	5.0288e-08	1193.19	5.43733e-08
					1195.2	5.0395e-08	1195.2	5.44704e-08
					1197.2	5.0499e-08	1197.2	5.45309e-08
					1199.2	5.0531e-08	1199.2	5.45838e-08
					1201.2	5.0576e-08	1201.2	5.46915e-08
					1203.2	5.0685e-08	1203.2	5.47895e-08
					1205.2	5.0807e-08	1205.2	5.48914e-08
					1207.21	5.0865e-08	1207.21	5.49471e-08
					1209.21	5.0935e-08	1209.21	5.50577e-08
					1211.21	5.1009e-08	1211.21	5.51423e-08
					1213.21	5.1187e-08	1213.21	5.52268e-08
					1215.22	5.1254e-08	1215.22	5.52835e-08
					1217.22	5.1365e-08	1217.22	5.53854e-08
					1219.22	5.1408e-08	1219.22	5.54758e-08
					1221.22	5.1466e-08	1221.22	5.56036e-08
					1223.22	5.1596e-08	1223.22	5.56853e-08
					1225.23	5.1688e-08	1225.23	5.57372e-08
					1227.23	5.179e-08	1227.23	5.58487e-08
					1229.23	5.185e-08	1229.23	5.599e-08
					1231.23	5.1963e-08	1231.23	5.60381e-08
					1233.23	5.2067e-08	1233.23	5.61053e-08
					1235.23	5.2215e-08	1235.23	5.62207e-08
					1237.24	5.2271e-08	1237.24	5.63187e-08
					1239.24	5.2303e-08	1239.24	5.64581e-08
					1241.24	5.2444e-08	1241.24	5.65206e-08
					1243.24	5.2527e-08	1243.24	5.66225e-08
					1245.25	5.2634e-08	1245.25	5.67388e-08
					1247.25	5.2743e-08	1247.25	5.68378e-08
					1249.25	5.2853e-08	1249.25	5.69387e-08
					1251.25	5.293e-08	1251.25	5.70281e-08
					1253.25	5.3039e-08	1253.25	5.71463e-08
					1255.26	5.3131e-08	1255.26	5.72424e-08
					1257.26	5.3287e-08	1257.26	5.73424e-08
					1259.26	5.3386e-08	1259.26	5.74587e-08
					1261.26	5.3517e-08	1261.26	5.7599e-08
					1263.26	5.3595e-08	1263.26	5.76547e-08
					1265.27	5.371e-08	1265.27	5.78114e-08
					1267.27	5.3855e-08	1267.27	5.79344e-08
					1269.27	5.3968e-08	1269.27	5.80113e-08
					1271.27	5.4038e-08	1271.27	5.81382e-08
					1273.28	5.4135e-08	1273.28	5.82459e-08
					1275.28	5.4247e-08	1275.28	5.83718e-08
					1277.28	5.434e-08	1277.28	5.8466e-08
					1279.28	5.4504e-08	1279.28	5.85765e-08
					1281.28	5.4618e-08	1281.28	5.87082e-08
					1283.28	5.473e-08	1283.28	5.88158e-08
					1285.29	5.4754e-08	1285.29	5.89619e-08
					1287.29	5.4942e-08	1287.29	5.9109e-08
					1289.29	5.5061e-08	1289.29	5.92118e-08
					1291.29	5.5227e-08	1291.29	5.93224e-08
					1293.29	5.5314e-08	1293.29	5.94646e-08
					1295.3	5.542e-08	1295.3	5.96165e-08
					1297.3	5.5602e-08	1297.3	5.96992e-08
					1299.3	5.5699e-08	1299.3	5.98241e-08
					1301.3	5.5856e-08	1301.3	5.99942e-08
					1303.31	5.5985e-08	1303.31	6.01374e-08
					1305.31	5.6099e-08	1305.31	6.02364e-08
					1307.31	5.6207e-08	1307.31	6.03749e-08
					1309.31	5.6348e-08	1309.31	6.05238e-08
					1311.31	5.6463e-08	1311.31	6.0694e-08
					1313.31	5.66e-08	1313.31	6.08208e-08
					1315.32	5.68e-08	1315.32	6.09304e-08
					1317.32	5.691e-08	1317.32	6.10909e-08
					1319.32	5.6995e-08	1319.32	6.12505e-08
					1321.32	5.7216e-08	1321.32	6.13822e-08
					1323.32	5.7368e-08	1323.32	6.1509e-08
					1325.33	5.7496e-08	1325.33	6.16599e-08
					1327.33	5.7641e-08	1327.33	6.1857e-08
					1329.33	5.7753e-08	1329.33	6.20108e-08
					1331.33	5.7923e-08	1331.33	6.21636e-08
					1333.34	5.8089e-08	1333.34	6.23039e-08
					1335.34	5.8237e-08	1335.34	6.24587e-08
					1337.34	5.838e-08	1337.34	6.26711e-08
					1339.34	5.8571e-08	1339.34	6.28201e-08
					1341.34	5.8732e-08	1341.34	6.29152e-08
					1343.34	5.8927e-08	1343.34	6.31103e-08
					1345.35	5.9056e-08	1345.35	6.32987e-08
					1347.35	5.9269e-08	1347.35	6.35256e-08
					1349.35	5.947e-08	1349.35	6.36419e-08
					1351.35	5.9636e-08	1351.35	6.38293e-08
					1353.35	5.9719e-08	1353.35	6.40254e-08
					1355.36	5.9908e-08	1355.36	6.42099e-08
					1357.36	6.0166e-08	1357.36	6.43752e-08
					1359.36	6.0305e-08	1359.36	6.45684e-08
					1361.36	6.05e-08	1361.36	6.47693e-08
					1363.37	6.0673e-08	1363.37	6.49212e-08
					1365.37	6.0826e-08	1365.37	6.51038e-08
					1367.37	6.1005e-08	1367.37	6.53037e-08
					1369.37	6.1329e-08	1369.37	6.55613e-08
					1371.37	6.1564e-08	1371.37	6.57536e-08
					1373.37	6.1744e-08	1373.37	6.59275e-08
					1375.38	6.1945e-08	1375.38	6.61236e-08
					1377.38	6.2146e-08	1377.38	6.63985e-08
					1379.38	6.2299e-08	1379.38	6.65898e-08
					1381.38	6.2473e-08	1381.38	6.67426e-08
					1383.38	6.2757e-08	1383.38	6.6956e-08
					1385.38	6.2985e-08	1385.38	6.71943e-08
					1387.39	6.3177e-08	1387.39	6.74548e-08
					1389.39	6.337e-08	1389.39	6.76634e-08
					1391.39	6.36e-08	1391.39	6.78681e-08
					1393.39	6.3756e-08	1393.39	6.81123e-08
					1395.4	6.4032e-08	1395.4	6.83535e-08
					1397.4	6.4256e-08	1397.4	6.86448e-08
					1399.4	6.4526e-08	1399.4	6.88716e-08
					1401.4	6.4791e-08	1401.4	6.90898e-08
					1403.4	6.5062e-08	1403.4	6.93243e-08
					1405.41	6.5351e-08	1405.41	6.95944e-08
					1407.41	6.561e-08	1407.41	6.98645e-08
					1409.41	6.5977e-08	1409.41	7.01086e-08
					1411.41	6.622e-08	1411.41	7.03306e-08
					1413.41	6.6437e-08	1413.41	7.06507e-08
					1415.41	6.6677e-08	1415.41	7.09544e-08
					1417.42	6.7e-08	1417.42	7.12178e-08
					1419.42	6.7212e-08	1419.42	7.14591e-08
					1421.42	6.7506e-08	1421.42	7.17637e-08
					1423.42	6.7757e-08	1423.42	7.20732e-08
					1425.43	6.8033e-08	1425.43	7.23549e-08
					1427.43	6.8323e-08	1427.43	7.26298e-08
					1429.43	6.8601e-08	1429.43	7.29143e-08
					1431.43	6.8925e-08	1431.43	7.32584e-08
					1433.43	6.9215e-08	1433.43	7.3564e-08
					1435.44	6.9517e-08	1435.44	7.38802e-08
					1437.44	6.985e-08	1437.44	7.41993e-08
					1439.44	7.0135e-08	1439.44	7.45559e-08
					1441.44	7.0441e-08	1441.44	7.49039e-08
					1443.44	7.0789e-08	1443.44	7.52038e-08
					1445.44	7.1159e-08	1445.44	7.55229e-08
					1447.45	7.1504e-08	1447.45	7.59083e-08
					1449.45	7.1864e-08	1449.45	7.62505e-08
					1451.45	7.2218e-08	1451.45	7.65907e-08
					1453.45	7.2549e-08	1453.45	7.69512e-08
					1455.46	7.2855e-08	1455.46	7.73472e-08
					1457.46	7.3315e-08	1457.46	7.77422e-08
					1459.46	7.3636e-08	1459.46	7.81459e-08
					1461.46	7.4022e-08	1461.46	7.85073e-08
					1463.46	7.4412e-08	1463.46	7.88985e-08
					1465.47	7.4852e-08	1465.47	7.93166e-08
					1467.47	7.5268e-08	1467.47	7.97299e-08
					1469.47	7.564e-08	1469.47	8.01461e-08
					1471.47	7.5996e-08	1471.47	8.05748e-08
					1473.47	7.6453e-08	1473.47	8.09929e-08
					1475.47	7.6908e-08	1475.47	8.14312e-08
					1477.48	7.7281e-08	1477.48	8.19098e-08
					1479.48	7.771e-08	1479.48	8.23664e-08
					1481.48	7.8081e-08	1481.48	8.28652e-08
					1483.48	7.8554e-08	1483.48	8.33151e-08
					1485.49	7.9016e-08	1485.49	8.3811e-08
					1487.49	7.9538e-08	1487.49	8.42916e-08
					1489.49	8.0094e-08	1489.49	8.4801e-08
					1491.49	8.063e-08	1491.49	8.52999e-08
					1493.49	8.106e-08	1493.49	8.5841e-08
					1495.5	8.1554e-08	1495.5	8.63495e-08
					1497.5	8.2127e-08	1497.5	8.68695e-08
					1499.5	8.268e-08	1499.5	8.74375e-08
					1501.5	8.3234e-08	1501.5	8.80219e-08
					1503.5	8.3805e-08	1503.5	8.86005e-08
					1505.51	8.4401e-08	1505.51	8.91676e-08
					1507.51	8.4914e-08	1507.51	8.97789e-08
					1509.51	8.5517e-08	1509.51	9.04056e-08
					1511.51	8.6167e-08	1511.51	9.10198e-08
					1513.52	8.679e-08	1513.52	9.16388e-08
					1515.52	8.738e-08	1515.52	9.22549e-08
					1517.52	8.803e-08	1517.52	9.29287e-08
					1519.52	8.8725e-08	1519.52	9.36169e-08
					1521.52	8.9444e-08	1521.52	9.42993e-08
					1523.52	9.0113e-08	1523.52	9.50038e-08
					1525.53	9.0845e-08	1525.53	9.57247e-08
					1527.53	9.1602e-08	1527.53	9.64552e-08
					1529.53	9.2351e-08	1529.53	9.71838e-08
					1531.53	9.311e-08	1531.53	9.8021e-08
					1533.53	9.3928e-08	1533.53	9.87764e-08
					1535.54	9.4788e-08	1535.54	9.95204e-08
					1537.54	9.5701e-08	1537.54	1.0034e-07
					1539.54	9.6561e-08	1539.54	1.01153e-07
					1541.54	9.7555e-08	1541.54	1.02705e-07
					1543.55	9.8621e-08	1543.55	1.05645e-07
					1545.55	9.9693e-08	1545.55	1.09528e-07
					1547.55	1.03067e-07	1547.55	1.16512e-07
					1549.55	1.06735e-07	1549.55	1.25172e-07
					1551.55	1.12199e-07	1551.55	1.41432e-07
					1553.55	1.19861e-07	1553.55	1.58311e-07
					1555.56	1.31883e-07	1555.56	1.80475e-07
					1557.56	1.50556e-07	1557.56	2.0984e-07
					1559.56	1.82469e-07	1559.56	2.41591e-07
					1561.56	2.28465e-07	1561.56	2.76301e-07
					1563.56	2.95855e-07	1563.56	3.15923e-07
					1565.57	3.88453e-07	1565.57	3.54039e-07
					1567.45	4.95018e-07	1567.57	3.98206e-07
					1567.04	5.00072e-07	1569.57	4.86567e-07

## Sheet: Supplementary Figure S11
Figure S11(a)						Figure S11(b)
Time (ms)	Surge current (A)	Surge current (A)	Surge current (A)	Surge current (A)		Time (ms)	Surge voltage (V)	Surge voltage (V)	Surge voltage (V)	Surge voltage (V)
-1.04	-1.34732	-1.15645	-1.08875	-0.86573		-1.04	-0.05649	-0.069	0.12873	0.10152
-0.88	-0.68575	-1.05776	-0.8913	-1.11389		-0.88	-0.06973	-0.04745	0.10811	0.13291
-0.72	-0.91469	-0.96989	-1.00468	-0.99195		-0.72	-0.07311	-0.04864	0.11742	0.09836
-0.56	-0.88295	-1.05385	-1.12737	-0.81983		-0.56	-0.06199	-0.05058	0.125	0.07343
-0.4	-0.8073	-1.15345	-1.00446	-0.85431		-0.4	-0.04823	-0.0462	0.09559	0.06048
-0.24	-0.90751	-1.17533	-1.01505	-1.03901		-0.24	-0.05608	-0.05124	0.08897	0.11569
-0.08	-0.87237	-1.52821	-1.05969	-1.14653		-0.08	-0.07208	-0.06403	0.10106	0.07576
0.08	-0.91821	-1.40717	-1.21237	-1.13675		0.08	0.07426	0.03478	0.06463	0.08284
0.24	-0.39655	-0.60682	-0.61655	-0.62055		0.24	0.759	0.72235	0.63565	0.66214
0.4	0.53056	1.10804	0.92486	1.32315		0.4	1.19771	1.23279	1.22207	1.24563
0.56	1.97109	2.6709	2.93009	3.24871		0.56	1.33105	1.44622	1.53784	1.55022
0.72	3.5409	4.2761	5.13603	5.41863		0.72	1.58242	1.71367	1.78548	1.84739
0.88	4.77024	6.00994	6.86478	7.97379		0.88	1.78548	1.93407	2.02074	2.13961
1.04	6.25846	7.39259	8.75178	10.2065		1.04	1.92664	2.04055	2.22133	2.36001
1.2	7.54684	8.77476	10.5142	12.3926		1.2	2.09256	2.22133	2.40458	2.63241
1.36	8.56646	10.3029	12.2188	14.3646		1.36	2.20152	2.38229	2.59279	2.85033
1.52	9.65248	11.842	14.1095	16.1555		1.52	2.32286	2.56555	2.86024	3.08064
1.68	10.6693	13.6425	15.6652	18.0301		1.68	2.43182	2.72156	3.07073	3.31094
1.84	11.8643	15.1322	17.107	19.7786		1.84	2.53335	2.87014	3.22922	3.56354
2	13.1173	16.1743	18.8465	21.7933		2	2.71165	3.07321	3.4521	3.84584
2.16	14.148	17.2717	20.2427	23.5433		2.16	2.75375	3.1475	3.71707	4.05386
2.32	14.9208	18.1569	21.478	25.152		2.32	2.89243	3.30351	3.8508	4.30893
2.48	15.8569	19.4432	22.9351	26.6936		2.48	2.97663	3.49667	4.00433	4.62343
2.64	16.7072	20.7956	24.2129	27.9213		2.64	3.12026	3.73441	4.17768	4.71506
2.8	17.544	21.7181	25.5297	29.34		2.8	3.27627	3.93252	4.37827	4.88098
2.96	18.3006	22.6089	26.7303	30.4783		2.96	3.35552	4.03653	4.70515	5.12862
3.12	19.2472	23.3706	27.5868	31.8774		3.12	3.46696	4.1133	4.84631	5.38121
3.28	20.0507	24.1151	28.6317	33.1508		3.28	3.61059	4.2594	5.00232	5.64371
3.44	20.4425	24.9754	29.6131	33.9567		3.44	3.72202	4.35351	5.21777	5.94335
3.6	20.9301	25.8471	30.4199	34.9057		3.6	3.77651	4.48723	5.33664	6.06965
3.76	21.4541	26.4468	31.1968	35.7711		3.76	3.81117	4.59867	5.44312	6.37425
3.92	22.2224	26.898	31.682	36.5072		3.92	3.90033	4.73239	5.54713	6.49807
4.08	22.4293	27.2638	32.2353	37.3688		4.08	3.96471	4.8265	5.69819	6.79276
4.24	22.661	27.8296	32.7791	37.858		4.24	4.00681	4.93546	5.88144	7.10231
4.4	22.8722	28.0649	33.2244	38.2515		4.4	3.99938	5.02956	6.0226	7.26575
4.56	23.0399	28.3936	33.4317	38.7361		4.56	4.04891	5.10881	6.14642	7.55549
4.72	23.3031	28.7312	33.6291	38.9166		4.72	4.0712	5.21282	6.23804	7.89228
4.88	23.4522	28.5881	33.7867	39.0442		4.88	4.12815	5.26234	6.34948	8.02105
5.04	23.4275	28.6238	33.7511	39.1785		5.04	4.20245	5.31187	6.48816	8.2464
5.2	23.4406	28.8466	33.6664	39.1264		5.2	4.27921	5.33664	6.6095	8.33555
5.36	23.4054	28.7434	33.7193	39.0966		5.36	4.23464	5.35645	6.65655	8.4247
5.52	23.2237	28.516	33.6216	38.884		5.52	4.27674	5.33664	6.69865	8.44699
5.68	22.932	28.113	33.3261	38.4297		5.68	4.22721	5.28463	6.71599	8.47423
5.84	22.6592	27.8801	32.9995	38.1107		5.84	4.27178	5.22272	6.71351	8.46432
6	22.301	27.6748	32.442	37.5256		6	4.23216	5.16576	6.62189	8.5089
6.16	21.7872	27.1945	32.0196	36.9098		6.16	4.21483	5.12862	6.5575	8.4569
6.32	21.6282	26.4454	31.607	36.2976		6.32	4.16035	5.0048	6.47825	8.38508
6.48	21.1116	25.8542	30.9873	35.7712		6.48	4.09101	4.9206	6.49064	8.21173
6.64	20.4181	25.42	30.2031	34.7087		6.64	4.03157	4.84136	6.35196	8.04581
6.8	19.7482	24.6642	29.4637	33.7472		6.8	3.93252	4.77449	6.10679	7.95419
6.96	19.2329	23.8312	28.6405	32.7206		6.96	3.87308	4.63334	6.05974	7.72636
7.12	18.7137	23.192	27.3668	31.5026		7.12	3.80127	4.52438	5.81458	7.449
7.28	18.0801	22.4729	26.4112	30.6046		7.28	3.68735	4.4377	5.63133	7.15431
7.44	17.3008	21.41	25.6431	29.5424		7.44	3.56106	4.3015	5.39855	6.86705
7.6	16.7721	20.4841	24.4893	28.3311		7.6	3.48677	4.18263	5.28215	6.65655
7.76	15.8613	19.5385	23.2882	26.8953		7.76	3.37038	4.04148	5.089	6.30986
7.92	14.7691	18.5147	22.1937	25.5432		7.92	3.18465	3.93004	4.95527	6.01269
8.08	14.1753	17.4867	21.1208	24.188		8.08	3.0955	3.78393	4.69277	5.74029
8.24	13.418	16.5127	19.7452	22.8577		8.24	3.0113	3.61059	4.52685	5.4976
8.4	12.3924	15.4837	18.3143	21.306		8.4	2.87757	3.46943	4.30645	5.19548
8.56	11.3221	14.4258	17.0412	19.8354		8.56	2.72404	3.30351	4.02662	4.93051
8.72	10.3841	13.2826	15.645	18.3249		8.72	2.58783	3.14502	3.84089	4.68782
8.88	9.60294	12.1217	14.3404	16.562		8.88	2.47392	2.99149	3.63783	4.37084
9.04	8.47138	10.8088	12.944	15.0066		9.04	2.3402	2.83052	3.42486	4.08853
9.2	7.45842	9.30895	11.4744	13.3387		9.2	2.20647	2.60269	3.23913	3.76412
9.36	6.56513	8.12663	9.99102	11.6546		9.36	2.06531	2.43677	2.99396	3.5041
9.52	5.52416	6.96374	8.66481	9.99904		9.52	1.92168	2.30057	2.81814	3.25399
9.68	4.42331	5.62928	7.11211	8.21013		9.68	1.731	2.09751	2.56555	2.96672
9.84	3.29479	4.35133	5.59664	6.47949		9.84	1.58489	1.91673	2.28819	2.58783
10	2.38873	3.07483	4.14456	4.90413		10	1.46101	1.71119	2.05541	2.30305
10.16	1.37118	1.72794	2.69909	3.14105		10.16	1.36357	1.50813	1.7731	1.94645
10.32	0.23114	0.66057	1.13846	1.41833		10.32	1.17081	1.24563	1.4716	1.53041
10.48	-0.95365	-0.5204	-0.41504	-0.33423		10.48	0.35948	0.79588	1.04795	0.98065
10.64	-2.07821	-1.88545	-1.75784	-2.08936		10.64	-1.52964	-1.50352	-1.5656	-1.57746
10.8	-1.80725	-2.02149	-2.1724	-2.41877		10.8	-1.36457	-1.39919	-1.50164	-1.55402
10.96	-1.1747	-1.25602	-1.48061	-1.45103		10.96	-1.18109	-1.19296	-1.30714	-1.31185
11.12	-0.97985	-0.96846	-1.22359	-1.23984		11.12	-1.08734	-1.09004	-1.20256	-1.15631
11.28	-0.97808	-0.81795	-1.1427	-1.17483		11.28	-0.98781	-1.02359	-1.1041	-1.07994
11.44	-1.04993	-1.26709	-0.96825	-1.12619		11.44	-0.9126	-0.9579	-1.0256	-0.98662
11.6	-0.9669	-0.99545	-0.94474	-1.36041		11.6	-0.8645	-0.86442	-0.94213	-0.8838
11.76	-1.02085	-1.25181	-0.94128	-1.41261		11.76	-0.82056	-0.82203	-0.89553	-0.90974
11.92	-0.90435	-1.2643	-1.02029	-1.07034		11.92	-0.77128	-0.77015	-0.88451	-0.91748
12.08	-0.91273	-0.84022	-1.10612	-0.9363		12.08	-0.72094	-0.75437	-0.81727	-0.88668
12.24	-1.147	-1.0211	-1.06075	-0.87334		12.24	-0.68935	-0.73449	-0.7312	-0.79536
12.4	-1.11478	-1.0522	-1.23916	-0.65633		12.4	-0.68871	-0.68642	-0.70108	-0.72288
12.56	-1.0332	-1.00251	-1.26385	-1.14957		12.56	-0.67455	-0.65819	-0.6981	-0.70905
12.72	-1.08502	-1.1069	-1.00888	-1.24381		12.72	-0.63352	-0.64662	-0.71168	-0.70916
12.88	-0.99338	-1.12545	-1.0328	-0.81085		12.88	-0.62775	-0.63656	-0.69717	-0.67473
13.04	-0.97418	-0.87118	-0.84718	-0.86331		13.04	-0.61018	-0.62215	-0.69493	-0.67734
13.2	-1.02105	-0.96373	-0.98042	-1.27112		13.2	-0.59241	-0.60885	-0.70192	-0.70374
--	--	--	--	--
--	--	--	--	--
--	--	--	--	--
--	--	--	--	--
--	--	--	--	--
--	--	--	--	--
--	--	--	--	--
--	--	--	--	--
--	--	--	--	--
--	--	--	--	--
--	--	--	--	--
--	--	--	--	--
--	--	--	--	--
--	--	--	--	--
--	--	--	--	--
--	--	--	--	--
--	--	--	--	--
--	--	--	--	--
--	--	--	--	--
--	--	--	--	--
--	--	--	--	--
--	--	--	--	--
--	--	--	--	--
--	--	--	--	--
--	--	--	--	--
--	--	--	--	--
--	--	--	--	--
--	--	--	--	--
--	--	--	--	--
--	--	--	--	--
--	--	--	--	--
--	--	--	--	--
--	--	--	--	--
--	--	--	--	--
--	--	--	--	--
--	--	--	--	--
--	--	--	--	--
--	--	--	--	--
--	--	--	--	--
--	--	--	--	--
--	--	--	--	--
--	--	--	--	--
--	--	--	--	--
--	--	--	--	--
--	--	--	--	--
--	--	--	--	--
--	--	--	--	--
--	--	--	--	--
--	--	--	--	--
--	--	--	--	--
--	--	--	--	--
--	--	--	--	--
--	--	--	--	--
--	--	--	--	--
--	--	--	--	--
--	--	--	--	--
--	--	--	--	--
--	--	--	--	--
--	--	--	--	--
--	--	--	--	--
--	--	--	--	--
--	--	--	--	--
--	--	--	--	--
--	--	--	--	--
--	--	--	--	--
--	--	--	--	--
--	--	--	--	--
--	--	--	--	--
--	--	--	--	--
--	--	--	--	--
--	--	--	--	--
--	--	--	--	--
--	--	--	--	--
--	--	--	--	--
--	--	--	--	--
--	--	--	--	--
--	--	--	--	--
--	--	--	--	--
--	--	--	--	--
--	--	--	--	--
--	--	--	--	--
--	--	--	--	--
--	--	--	--	--
--	--	--	--	--
--	--	--	--	--
--	--	--	--	--
--	--	--	--	--
--	--	--	--	--
--	--	--	--	--
--	--	--	--	--
--	--	--	--	--
--	--	--	--	--
--	--	--	--	--
--	--	--	--	--
--	--	--	--	--
--	--	--	--	--
--	--	--	--	--
--	--	--	--	--
--	--	--	--	--
--	--	--	--	--
--	--	--	--	--
--	--	--	--	--
--	--	--	--	--
--	--	--	--	--
--	--	--	--	--
--	--	--	--	--
--	--	--	--	--
--	--	--	--	--
--	--	--	--	--
--	--	--	--	--
--	--	--	--	--
--	--	--	--	--
--	--	--	--	--
--	--	--	--	--
--	--	--	--	--
--	--	--	--	--
--	--	--	--	--
--	--	--	--	--
--	--	--	--	--
--	--	--	--	--
--	--	--	--	--
--	--	--	--	--
--	--	--	--	--
--	--	--	--	--
--	--	--	--	--
--	--	--	--	--
--	--	--	--	--
--	--	--	--	--
--	--	--	--	--
--	--	--	--	--
--	--	--	--	--
--	--	--	--	--
--	--	--	--	--
--	--	--	--	--
--	--	--	--	--
--	--	--	--	--
--	--	--	--	--
--	--	--	--	--
--	--	--	--	--
--	--	--	--	--
--	--	--	--	--
--	--	--	--	--
--	--	--	--	--
--	--	--	--	--
--	--	--	--	--
--	--	--	--	--
--	--	--	--	--
--	--	--	--	--
--	--	--	--	--
--	--	--	--	--
--	--	--	--	--
--	--	--	--	--
--	--	--	--	--
--	--	--	--	--
--	--	--	--	--
--	--	--	--	--
--	--	--	--	--
--	--	--	--	--
--	--	--	--	--
--	--	--	--	--
--	--	--	--	--
--	--	--	--	--
--	--	--	--	--
--	--	--	--	--
--	--	--	--	--
--	--	--	--	--
--	--	--	--	--
--	--	--	--	--
--	--	--	--	--
--	--	--	--	--
--	--	--	--	--
--	--	--	--	--
--	--	--	--	--
--	--	--	--	--
--	--	--	--	--
--	--	--	--	--
--	--	--	--	--
--	--	--	--	--
--	--	--	--	--
--	--	--	--	--
--	--	--	--	--
--	--	--	--	--
--	--	--	--	--
--	--	--	--	--
--	--	--	--	--
--	--	--	--	--
--	--	--	--	--
--	--	--	--	--
--	--	--	--	--
--	--	--	--	--
--	--	--	--	--
--	--	--	--	--
--	--	--	--	--
--	--	--	--	--
--	--	--	--	--
--	--	--	--	--
--	--	--	--	--
--	--	--	--	--
--	--	--	--	--
--	--	--	--	--
--	--	--	--	--
--	--	--	--	--
--	--	--	--	--
--	--	--	--	--
--	--	--	--	--
--	--	--	--	--
--	--	--	--	--
--	--	--	--	--
--	--	--	--	--
--	--	--	--	--
--	--	--	--	--
--	--	--	--	--
--	--	--	--	--
--	--	--	--	--
--	--	--	--	--
--	--	--	--	--
--	--	--	--	--
--	--	--	--	--
--	--	--	--	--
--	--	--	--	--
--	--	--	--	--
--	--	--	--	--
--	--	--	--	--
--	--	--	--	--
--	--	--	--	--
--	--	--	--	--
--	--	--	--	--
--	--	--	--	--
--	--	--	--	--
--	--	--	--	--
--	--	--	--	--
--	--	--	--	--
--	--	--	--	--
--	--	--	--	--
--	--	--	--	--
--	--	--	--	--
--	--	--	--	--
--	--	--	--	--
--	--	--	--	--
--	--	--	--	--
--	--	--	--	--
--	--	--	--	--
--	--	--	--	--
--	--	--	--	--
--	--	--	--	--
--	--	--	--	--
--	--	--	--	--
--	--	--	--	--
--	--	--	--	--
--	--	--	--	--
--	--	--	--	--
--	--	--	--	--
--	--	--	--	--
--	--	--	--	--
--	--	--	--	--
--	--	--	--	--
--	--	--	--	--
--	--	--	--	--
--	--	--	--	--
--	--	--	--	--
--	--	--	--	--
--	--	--	--	--
--	--	--	--	--
--	--	--	--	--
--	--	--	--	--
--	--	--	--	--
--	--	--	--	--
--	--	--	--	--
--	--	--	--	--
--	--	--	--	--
--	--	--	--	--
--	--	--	--	--
--	--	--	--	--
--	--	--	--	--
--	--	--	--	--
--	--	--	--	--
--	--	--	--	--
--	--	--	--	--
--	--	--	--	--
--	--	--	--	--
--	--	--	--	--
--	--	--	--	--
--	--	--	--	--
--	--	--	--	--
--	--	--	--	--
--	--	--	--	--
--	--	--	--	--
--	--	--	--	--
--	--	--	--	--
--	--	--	--	--
--	--	--	--	--
--	--	--	--	--
--	--	--	--	--
--	--	--	--	--
--	--	--	--	--
--	--	--	--	--
--	--	--	--	--
--	--	--	--	--
--	--	--	--	--
--	--	--	--	--
--	--	--	--	--
--	--	--	--	--
--	--	--	--	--
--	--	--	--	--
--	--	--	--	--
--	--	--	--	--
--	--	--	--	--
--	--	--	--	--
--	--	--	--	--
--	--	--	--	--
--	--	--	--	--
--	--	--	--	--
--	--	--	--	--
--	--	--	--	--
--	--	--	--	--
--	--	--	--	--
--	--	--	--	--
--	--	--	--	--
--	--	--	--	--
--	--	--	--	--
--	--	--	--	--
--	--	--	--	--
--	--	--	--	--
--	--	--	--	--
--	--	--	--	--
--	--	--	--	--
--	--	--	--	--
--	--	--	--	--
--	--	--	--	--
--	--	--	--	--
--	--	--	--	--
--	--	--	--	--
--	--	--	--	--
--	--	--	--	--
--	--	--	--	--
--	--	--	--	--
--	--	--	--	--
--	--	--	--	--
--	--	--	--	--
--	--	--	--	--
--	--	--	--	--
--	--	--	--	--
--	--	--	--	--
--	--	--	--	--
--	--	--	--	--
--	--	--	--	--
--	--	--	--	--
--	--	--	--	--
--	--	--	--	--
--	--	--	--	--
--	--	--	--	--
--	--	--	--	--
--	--	--	--	--
--	--	--	--	--
--	--	--	--	--
--	--	--	--	--
--	--	--	--	--
--	--	--	--	--
--	--	--	--	--
--	--	--	--	--
--	--	--	--	--
--	--	--	--	--
--	--	--	--	--
--	--	--	--	--
--	--	--	--	--
--	--	--	--	--
--	--	--	--	--
--	--	--	--	--
--	--	--	--	--
--	--	--	--	--
--	--	--	--	--
--	--	--	--	--
--	--	--	--	--
--	--	--	--	--
--	--	--	--	--
--	--	--	--	--
--	--	--	--	--
--	--	--	--	--
--	--	--	--	--
--	--	--	--	--
--	--	--	--	--
--	--	--	--	--
--	--	--	--	--
--	--	--	--	--
--	--	--	--	--
--	--	--	--	--
--	--	--	--	--
--	--	--	--	--
--	--	--	--	--
--	--	--	--	--
--	--	--	--	--
--	--	--	--	--
--	--	--	--	--
--	--	--	--	--
--	--	--	--	--
--	--	--	--	--
--	--	--	--	--
--	--	--	--	--
--	--	--	--	--
--	--	--	--	--
--	--	--	--	--
--	--	--	--	--
--	--	--	--	--
--	--	--	--	--
--	--	--	--	--
--	--	--	--	--
--	--	--	--	--
--	--	--	--	--
--	--	--	--	--
--	--	--	--	--
--	--	--	--	--
--	--	--	--	--
--	--	--	--	--
--	--	--	--	--
--	--	--	--	--
--	--	--	--	--
--	--	--	--	--
--	--	--	--	--
--	--	--	--	--
--	--	--	--	--
--	--	--	--	--
--	--	--	--	--
--	--	--	--	--
--	--	--	--	--
--	--	--	--	--
--	--	--	--	--
--	--	--	--	--
--	--	--	--	--
--	--	--	--	--
--	--	--	--	--
--	--	--	--	--
--	--	--	--	--
--	--	--	--	--
--	--	--	--	--
--	--	--	--	--
--	--	--	--	--
--	--	--	--	--
--	--	--	--	--
--	--	--	--	--
--	--	--	--	--
--	--	--	--	--
--	--	--	--	--
--	--	--	--	--
--	--	--	--	--
--	--	--	--	--
--	--	--	--	--
--	--	--	--	--
--	--	--	--	--
--	--	--	--	--
--	--	--	--	--
--	--	--	--	--
--	--	--	--	--
--	--	--	--	--
--	--	--	--	--
--	--	--	--	--
--	--	--	--	--
--	--	--	--	--
--	--	--	--	--
--	--	--	--	--
--	--	--	--	--
--	--	--	--	--
--	--	--	--	--
--	--	--	--	--
--	--	--	--	--
--	--	--	--	--
--	--	--	--	--
--	--	--	--	--
--	--	--	--	--
--	--	--	--	--
--	--	--	--	--
--	--	--	--	--
--	--	--	--	--
--	--	--	--	--
--	--	--	--	--
--	--	--	--	--
--	--	--	--	--
--	--	--	--	--
--	--	--	--	--
--	--	--	--	--
--	--	--	--	--
--	--	--	--	--
--	--	--	--	--
--	--	--	--	--
--	--	--	--	--
--	--	--	--	--
--	--	--	--	--
--	--	--	--	--
--	--	--	--	--
--	--	--	--	--
--	--	--	--	--
--	--	--	--	--
--	--	--	--	--
--	--	--	--	--
--	--	--	--	--
--	--	--	--	--
--	--	--	--	--
--	--	--	--	--
--	--	--	--	--
--	--	--	--	--
--	--	--	--	--
--	--	--	--	--
--	--	--	--	--
--	--	--	--	--
--	--	--	--	--
--	--	--	--	--
--	--	--	--	--
--	--	--	--	--
--	--	--	--	--
--	--	--	--	--
--	--	--	--	--
--	--	--	--	--
--	--	--	--	--
--	--	--	--	--
--	--	--	--	--
--	--	--	--	--
--	--	--	--	--
--	--	--	--	--
--	--	--	--	--
--	--	--	--	--
--	--	--	--	--
--	--	--	--	--
--	--	--	--	--
--	--	--	--	--
--	--	--	--	--
--	--	--	--	--
--	--	--	--	--
--	--	--	--	--
--	--	--	--	--
--	--	--	--	--
--	--	--	--	--
--	--	--	--	--
--	--	--	--	--
--	--	--	--	--
--	--	--	--	--
--	--	--	--	--
--	--	--	--	--
--	--	--	--	--
--	--	--	--	--
--	--	--	--	--
--	--	--	--	--
--	--	--	--	--
--	--	--	--	--
--	--	--	--	--
--	--	--	--	--
--	--	--	--	--
--	--	--	--	--
--	--	--	--	--
--	--	--	--	--
--	--	--	--	--
--	--	--	--	--
--	--	--	--	--
--	--	--	--	--
--	--	--	--	--
--	--	--	--	--
--	--	--	--	--
--	--	--	--	--
--	--	--	--	--
--	--	--	--	--
--	--	--	--	--
--	--	--	--	--
--	--	--	--	--
--	--	--	--	--
--	--	--	--	--
--	--	--	--	--
--	--	--	--	--
--	--	--	--	--
--	--	--	--	--
--	--	--	--	--
--	--	--	--	--
--	--	--	--	--
--	--	--	--	--
--	--	--	--	--
--	--	--	--	--
--	--	--	--	--
--	--	--	--	--
--	--	--	--	--
--	--	--	--	--
--	--	--	--	--
--	--	--	--	--
--	--	--	--	--
--	--	--	--	--
--	--	--	--	--
--	--	--	--	--
--	--	--	--	--
--	--	--	--	--
--	--	--	--	--
--	--	--	--	--
--	--	--	--	--
--	--	--	--	--
--	--	--	--	--
--	--	--	--	--
--	--	--	--	--
--	--	--	--	--
--	--	--	--	--
--	--	--	--	--
--	--	--	--	--
--	--	--	--	--
--	--	--	--	--
--	--	--	--	--
--	--	--	--	--
--	--	--	--	--
--	--	--	--	--
--	--	--	--	--
--	--	--	--	--
--	--	--	--	--
--	--	--	--	--
--	--	--	--	--
--	--	--	--	--
--	--	--	--	--
--	--	--	--	--
--	--	--	--	--
--	--	--	--	--
--	--	--	--	--
--	--	--	--	--
--	--	--	--	--
--	--	--	--	--
--	--	--	--	--
--	--	--	--	--
--	--	--	--	--
--	--	--	--	--
--	--	--	--	--
--	--	--	--	--
--	--	--	--	--
--	--	--	--	--
--	--	--	--	--
--	--	--	--	--
--	--	--	--	--
--	--	--	--	--
--	--	--	--	--
--	--	--	--	--
--	--	--	--	--
--	--	--	--	--
--	--	--	--	--
--	--	--	--	--
--	--	--	--	--
--	--	--	--	--
--	--	--	--	--
--	--	--	--	--
--	--	--	--	--
--	--	--	--	--
--	--	--	--	--
--	--	--	--	--
--	--	--	--	--
--	--	--	--	--
--	--	--	--	--
--	--	--	--	--
--	--	--	--	--
--	--	--	--	--
--	--	--	--	--
--	--	--	--	--
--	--	--	--	--
--	--	--	--	--
--	--	--	--	--
--	--	--	--	--
--	--	--	--	--
--	--	--	--	--
--	--	--	--	--
--	--	--	--	--
--	--	--	--	--
--	--	--	--	--
--	--	--	--	--
--	--	--	--	--
--	--	--	--	--
--	--	--	--	--
--	--	--	--	--
--	--	--	--	--
--	--	--	--	--
--	--	--	--	--
--	--	--	--	--
--	--	--	--	--
--	--	--	--	--
--	--	--	--	--
--	--	--	--	--
--	--	--	--	--
--	--	--	--	--
--	--	--	--	--
--	--	--	--	--
--	--	--	--	--
--	--	--	--	--
--	--	--	--	--
--	--	--	--	--
--	--	--	--	--
--	--	--	--	--
--	--	--	--	--
--	--	--	--	--
--	--	--	--	--
--	--	--	--	--
--	--	--	--	--
--	--	--	--	--
--	--	--	--	--
--	--	--	--	--
--	--	--	--	--
--	--	--	--	--
--	--	--	--	--
--	--	--	--	--
--	--	--	--	--
--	--	--	--	--
--	--	--	--	--
--	--	--	--	--
--	--	--	--	--
--	--	--	--	--
--	--	--	--	--
--	--	--	--	--
--	--	--	--	--
--	--	--	--	--
--	--	--	--	--
--	--	--	--	--
--	--	--	--	--
--	--	--	--	--
--	--	--	--	--
--	--	--	--	--
--	--	--	--	--
--	--	--	--	--
--	--	--	--	--
--	--	--	--	--
--	--	--	--	--
--	--	--	--	--
--	--	--	--	--
--	--	--	--	--
--	--	--	--	--
--	--	--	--	--
--	--	--	--	--
--	--	--	--	--
--	--	--	--	--
--	--	--	--	--
--	--	--	--	--
--	--	--	--	--
--	--	--	--	--
--	--	--	--	--
--	--	--	--	--
--	--	--	--	--
--	--	--	--	--
--	--	--	--	--
--	--	--	--	--
--	--	--	--	--
--	--	--	--	--
--	--	--	--	--
--	--	--	--	--
--	--	--	--	--
--	--	--	--	--
--	--	--	--	--
--	--	--	--	--
--	--	--	--	--
--	--	--	--	--
--	--	--	--	--
--	--	--	--	--
--	--	--	--	--
--	--	--	--	--
--	--	--	--	--
--	--	--	--	--
--	--	--	--	--
--	--	--	--	--
--	--	--	--	--
--	--	--	--	--
--	--	--	--	--
--	--	--	--	--
--	--	--	--	--
--	--	--	--	--
--	--	--	--	--
--	--	--	--	--
--	--	--	--	--
--	--	--	--	--
--	--	--	--	--
--	--	--	--	--
--	--	--	--	--
--	--	--	--	--
--	--	--	--	--
--	--	--	--	--
--	--	--	--	--
--	--	--	--	--
--	--	--	--	--
--	--	--	--	--
--	--	--	--	--
--	--	--	--	--
--	--	--	--	--
--	--	--	--	--
--	--	--	--	--
--	--	--	--	--
--	--	--	--	--
--	--	--	--	--
--	--	--	--	--
--	--	--	--	--
--	--	--	--	--
--	--	--	--	--
--	--	--	--	--
--	--	--	--	--
--	--	--	--	--
--	--	--	--	--
--	--	--	--	--
--	--	--	--	--
--	--	--	--	--
--	--	--	--	--
--	--	--	--	--
--	--	--	--	--
--	--	--	--	--
--	--	--	--	--
--	--	--	--	--
--	--	--	--	--
--	--	--	--	--
--	--	--	--	--
--	--	--	--	--
--	--	--	--	--
--	--	--	--	--
--	--	--	--	--
--	--	--	--	--
--	--	--	--	--
--	--	--	--	--
--	--	--	--	--
--	--	--	--	--
--	--	--	--	--
--	--	--	--	--
--	--	--	--	--
--	--	--	--	--
--	--	--	--	--
--	--	--	--	--
--	--	--	--	--
--	--	--	--	--
--	--	--	--	--
--	--	--	--	--
--	--	--	--	--
--	--	--	--	--
--	--	--	--	--
--	--	--	--	--
--	--	--	--	--
--	--	--	--	--
--	--	--	--	--
--	--	--	--	--
--	--	--	--	--
--	--	--	--	--
--	--	--	--	--
--	--	--	--	--
--	--	--	--	--
--	--	--	--	--
--	--	--	--	--
--	--	--	--	--
--	--	--	--	--
--	--	--	--	--
--	--	--	--	--
--	--	--	--	--
--	--	--	--	--
--	--	--	--	--
--	--	--	--	--
--	--	--	--	--
--	--	--	--	--
--	--	--	--	--
--	--	--	--	--
--	--	--	--	--
--	--	--	--	--
--	--	--	--	--
--	--	--	--	--
--	--	--	--	--
--	--	--	--	--
--	--	--	--	--
--	--	--	--	--
--	--	--	--	--
--	--	--	--	--
--	--	--	--	--
--	--	--	--	--
--	--	--	--	--
--	--	--	--	--
--	--	--	--	--
--	--	--	--	--
--	--	--	--	--
--	--	--	--	--
--	--	--	--	--
--	--	--	--	--
--	--	--	--	--
--	--	--	--	--
--	--	--	--	--
--	--	--	--	--
--	--	--	--	--
--	--	--	--	--
--	--	--	--	--
--	--	--	--	--
--	--	--	--	--
--	--	--	--	--
--	--	--	--	--
--	--	--	--	--
--	--	--	--	--
--	--	--	--	--
--	--	--	--	--
--	--	--	--	--
--	--	--	--	--
--	--	--	--	--
--	--	--	--	--
--	--	--	--	--
--	--	--	--	--
--	--	--	--	--
--	--	--	--	--
--	--	--	--	--
--	--	--	--	--
--	--	--	--	--
--	--	--	--	--
--	--	--	--	--
--	--	--	--	--
--	--	--	--	--
--	--	--	--	--
--	--	--	--	--
--	--	--	--	--
--	--	--	--	--
--	--	--	--	--
--	--	--	--	--
--	--	--	--	--
--	--	--	--	--
--	--	--	--	--
--	--	--	--	--
--	--	--	--	--
--	--	--	--	--
--	--	--	--	--
--	--	--	--	--
--	--	--	--	--
--	--	--	--	--
--	--	--	--	--
--	--	--	--	--
--	--	--	--	--
--	--	--	--	--
--	--	--	--	--
--	--	--	--	--
--	--	--	--	--
--	--	--	--	--
--	--	--	--	--
--	--	--	--	--
--	--	--	--	--
--	--	--	--	--
--	--	--	--	--
--	--	--	--	--
--	--	--	--	--
--	--	--	--	--
--	--	--	--	--
--	--	--	--	--
--	--	--	--	--
--	--	--	--	--
--	--	--	--	--
--	--	--	--	--
--	--	--	--	--
--	--	--	--	--
--	--	--	--	--
--	--	--	--	--
--	--	--	--	--
--	--	--	--	--
--	--	--	--	--
--	--	--	--	--
--	--	--	--	--
--	--	--	--	--
--	--	--	--	--
--	--	--	--	--
--	--	--	--	--
--	--	--	--	--
--	--	--	--	--
--	--	--	--	--
--	--	--	--	--
--	--	--	--	--
--	--	--	--	--
--	--	--	--	--
--	--	--	--	--
--	--	--	--	--
--	--	--	--	--
--	--	--	--	--
--	--	--	--	--
--	--	--	--	--
--	--	--	--	--
--	--	--	--	--
--	--	--	--	--
--	--	--	--	--
--	--	--	--	--
--	--	--	--	--
--	--	--	--	--
--	--	--	--	--
--	--	--	--	--
--	--	--	--	--
--	--	--	--	--
--	--	--	--	--
--	--	--	--	--
--	--	--	--	--
--	--	--	--	--
--	--	--	--	--
--	--	--	--	--
--	--	--	--	--
--	--	--	--	--
--	--	--	--	--
--	--	--	--	--
--	--	--	--	--
--	--	--	--	--
--	--	--	--	--
--	--	--	--	--
--	--	--	--	--
--	--	--	--	--
--	--	--	--	--
--	--	--	--	--
--	--	--	--	--
--	--	--	--	--
--	--	--	--	--
--	--	--	--	--
--	--	--	--	--
--	--	--	--	--
--	--	--	--	--
--	--	--	--	--
--	--	--	--	--
--	--	--	--	--
--	--	--	--	--
--	--	--	--	--
--	--	--	--	--
--	--	--	--	--
--	--	--	--	--
--	--	--	--	--
--	--	--	--	--
--	--	--	--	--
--	--	--	--	--
--	--	--	--	--
--	--	--	--	--
--	--	--	--	--
--	--	--	--	--
--	--	--	--	--
--	--	--	--	--
--	--	--	--	--
--	--	--	--	--
--	--	--	--	--
--	--	--	--	--
--	--	--	--	--
--	--	--	--	--
--	--	--	--	--
--	--	--	--	--
--	--	--	--	--
--	--	--	--	--
--	--	--	--	--
--	--	--	--	--
--	--	--	--	--
--	--	--	--	--
--	--	--	--	--
--	--	--	--	--
--	--	--	--	--
--	--	--	--	--
--	--	--	--	--
--	--	--	--	--
--	--	--	--	--
--	--	--	--	--
--	--	--	--	--
--	--	--	--	--
--	--	--	--	--
--	--	--	--	--
--	--	--	--	--
--	--	--	--	--
--	--	--	--	--
--	--	--	--	--
--	--	--	--	--
--	--	--	--	--
--	--	--	--	--
--	--	--	--	--
--	--	--	--	--
--	--	--	--	--
--	--	--	--	--
--	--	--	--	--
--	--	--	--	--
--	--	--	--	--
--	--	--	--	--
--	--	--	--	--
--	--	--	--	--
--	--	--	--	--
--	--	--	--	--
--	--	--	--	--
--	--	--	--	--
--	--	--	--	--
--	--	--	--	--
--	--	--	--	--
--	--	--	--	--
--	--	--	--	--
--	--	--	--	--
--	--	--	--	--
--	--	--	--	--
--	--	--	--	--
--	--	--	--	--
--	--	--	--	--
--	--	--	--	--
--	--	--	--	--
--	--	--	--	--
--	--	--	--	--
--	--	--	--	--
--	--	--	--	--
--	--	--	--	--
--	--	--	--	--
--	--	--	--	--
--	--	--	--	--
--	--	--	--	--
--	--	--	--	--
--	--	--	--	--
--	--	--	--	--
--	--	--	--	--
--	--	--	--	--
--	--	--	--	--
--	--	--	--	--
--	--	--	--	--
--	--	--	--	--
--	--	--	--	--
--	--	--	--	--
--	--	--	--	--
--	--	--	--	--
--	--	--	--	--
--	--	--	--	--
--	--	--	--	--
--	--	--	--	--
--	--	--	--	--
--	--	--	--	--
--	--	--	--	--
--	--	--	--	--
--	--	--	--	--
--	--	--	--	--
--	--	--	--	--
--	--	--	--	--
--	--	--	--	--
--	--	--	--	--
--	--	--	--	--
--	--	--	--	--
--	--	--	--	--
--	--	--	--	--
--	--	--	--	--
--	--	--	--	--
--	--	--	--	--
--	--	--	--	--
--	--	--	--	--
--	--	--	--	--
--	--	--	--	--
--	--	--	--	--
--	--	--	--	--
--	--	--	--	--
--	--	--	--	--
--	--	--	--	--
--	--	--	--	--
--	--	--	--	--
--	--	--	--	--
--	--	--	--	--
--	--	--	--	--
--	--	--	--	--
--	--	--	--	--
--	--	--	--	--
--	--	--	--	--
--	--	--	--	--
--	--	--	--	--
--	--	--	--	--
--	--	--	--	--
--	--	--	--	--
--	--	--	--	--
--	--	--	--	--
--	--	--	--	--
--	--	--	--	--
--	--	--	--	--
--	--	--	--	--
--	--	--	--	--
--	--	--	--	--
--	--	--	--	--
--	--	--	--	--
--	--	--	--	--
--	--	--	--	--
--	--	--	--	--
--	--	--	--	--
--	--	--	--	--
--	--	--	--	--
--	--	--	--	--
--	--	--	--	--
--	--	--	--	--
--	--	--	--	--
--	--	--	--	--
--	--	--	--	--
--	--	--	--	--
--	--	--	--	--
--	--	--	--	--
--	--	--	--	--
--	--	--	--	--
--	--	--	--	--
--	--	--	--	--
--	--	--	--	--
--	--	--	--	--
--	--	--	--	--
--	--	--	--	--
--	--	--	--	--
--	--	--	--	--
--	--	--	--	--
--	--	--	--	--
--	--	--	--	--
--	--	--	--	--
--	--	--	--	--
--	--	--	--	--
--	--	--	--	--
--	--	--	--	--
--	--	--	--	--
--	--	--	--	--
--	--	--	--	--
--	--	--	--	--
--	--	--	--	--
--	--	--	--	--
--	--	--	--	--
--	--	--	--	--
--	--	--	--	--
--	--	--	--	--
--	--	--	--	--
--	--	--	--	--
--	--	--	--	--
--	--	--	--	--
--	--	--	--	--
--	--	--	--	--
--	--	--	--	--
--	--	--	--	--
--	--	--	--	--
--	--	--	--	--
--	--	--	--	--
--	--	--	--	--
--	--	--	--	--
--	--	--	--	--
--	--	--	--	--
--	--	--	--	--
--	--	--	--	--
--	--	--	--	--
--	--	--	--	--
--	--	--	--	--
--	--	--	--	--
--	--	--	--	--
--	--	--	--	--
--	--	--	--	--
--	--	--	--	--
--	--	--	--	--
--	--	--	--	--
--	--	--	--	--
--	--	--	--	--
--	--	--	--	--
--	--	--	--	--
--	--	--	--	--
--	--	--	--	--
--	--	--	--	--
--	--	--	--	--
--	--	--	--	--
--	--	--	--	--
--	--	--	--	--
--	--	--	--	--
--	--	--	--	--
--	--	--	--	--
--	--	--	--	--
--	--	--	--	--
--	--	--	--	--
--	--	--	--	--
--	--	--	--	--
--	--	--	--	--
--	--	--	--	--
--	--	--	--	--
--	--	--	--	--
--	--	--	--	--
--	--	--	--	--
--	--	--	--	--
--	--	--	--	--
--	--	--	--	--
--	--	--	--	--
--	--	--	--	--
--	--	--	--	--
--	--	--	--	--
--	--	--	--	--
--	--	--	--	--
--	--	--	--	--
--	--	--	--	--
--	--	--	--	--
--	--	--	--	--
--	--	--	--	--
--	--	--	--	--
--	--	--	--	--
--	--	--	--	--
--	--	--	--	--
--	--	--	--	--
--	--	--	--	--
--	--	--	--	--
--	--	--	--	--
--	--	--	--	--
--	--	--	--	--
--	--	--	--	--
--	--	--	--	--
--	--	--	--	--
--	--	--	--	--
--	--	--	--	--
--	--	--	--	--
--	--	--	--	--
--	--	--	--	--
--	--	--	--	--
--	--	--	--	--
--	--	--	--	--
--	--	--	--	--
--	--	--	--	--
--	--	--	--	--
--	--	--	--	--
--	--	--	--	--
--	--	--	--	--
--	--	--	--	--
--	--	--	--	--
--	--	--	--	--
--	--	--	--	--
--	--	--	--	--
--	--	--	--	--
--	--	--	--	--
--	--	--	--	--
--	--	--	--	--
--	--	--	--	--
--	--	--	--	--
--	--	--	--	--
--	--	--	--	--
--	--	--	--	--
--	--	--	--	--
--	--	--	--	--
--	--	--	--	--
--	--	--	--	--
--	--	--	--	--
--	--	--	--	--
--	--	--	--	--
--	--	--	--	--
--	--	--	--	--
--	--	--	--	--
--	--	--	--	--
--	--	--	--	--
--	--	--	--	--
--	--	--	--	--
--	--	--	--	--
--	--	--	--	--
--	--	--	--	--
--	--	--	--	--
--	--	--	--	--
--	--	--	--	--
--	--	--	--	--
--	--	--	--	--
--	--	--	--	--
--	--	--	--	--
--	--	--	--	--
--	--	--	--	--
--	--	--	--	--
--	--	--	--	--
--	--	--	--	--
--	--	--	--	--
--	--	--	--	--
--	--	--	--	--
--	--	--	--	--
--	--	--	--	--
--	--	--	--	--
--	--	--	--	--
--	--	--	--	--
--	--	--	--	--
--	--	--	--	--
--	--	--	--	--
--	--	--	--	--
--	--	--	--	--
--	--	--	--	--
--	--	--	--	--
--	--	--	--	--
--	--	--	--	--
--	--	--	--	--
--	--	--	--	--
--	--	--	--	--
--	--	--	--	--
--	--	--	--	--
--	--	--	--	--
--	--	--	--	--
--	--	--	--	--
--	--	--	--	--
--	--	--	--	--
--	--	--	--	--
--	--	--	--	--
--	--	--	--	--
--	--	--	--	--
--	--	--	--	--
--	--	--	--	--
--	--	--	--	--
--	--	--	--	--
--	--	--	--	--
--	--	--	--	--
--	--	--	--	--
--	--	--	--	--
--	--	--	--	--
--	--	--	--	--
--	--	--	--	--
--	--	--	--	--
--	--	--	--	--
--	--	--	--	--
--	--	--	--	--
--	--	--	--	--
--	--	--	--	--
--	--	--	--	--
--	--	--	--	--
--	--	--	--	--
--	--	--	--	--
--	--	--	--	--
--	--	--	--	--
--	--	--	--	--
--	--	--	--	--
--	--	--	--	--
--	--	--	--	--
--	--	--	--	--
--	--	--	--	--
--	--	--	--	--
--	--	--	--	--
--	--	--	--	--
--	--	--	--	--
--	--	--	--	--
--	--	--	--	--
--	--	--	--	--
--	--	--	--	--
--	--	--	--	--
--	--	--	--	--
--	--	--	--	--
--	--	--	--	--
--	--	--	--	--
--	--	--	--	--
--	--	--	--	--
--	--	--	--	--
--	--	--	--	--
--	--	--	--	--
--	--	--	--	--
--	--	--	--	--
--	--	--	--	--
--	--	--	--	--
--	--	--	--	--
--	--	--	--	--
--	--	--	--	--
--	--	--	--	--
--	--	--	--	--
--	--	--	--	--
--	--	--	--	--
--	--	--	--	--
--	--	--	--	--
--	--	--	--	--
--	--	--	--	--
--	--	--	--	--
--	--	--	--	--
--	--	--	--	--
--	--	--	--	--
--	--	--	--	--
--	--	--	--	--
--	--	--	--	--
--	--	--	--	--
--	--	--	--	--
--	--	--	--	--
--	--	--	--	--
--	--	--	--	--
--	--	--	--	--
--	--	--	--	--
--	--	--	--	--
--	--	--	--	--
--	--	--	--	--
--	--	--	--	--
--	--	--	--	--
--	--	--	--	--
--	--	--	--	--
--	--	--	--	--
--	--	--	--	--
--	--	--	--	--
--	--	--	--	--
--	--	--	--	--
--	--	--	--	--
--	--	--	--	--
--	--	--	--	--
--	--	--	--	--
--	--	--	--	--
--	--	--	--	--
--	--	--	--	--
--	--	--	--	--
--	--	--	--	--
--	--	--	--	--
--	--	--	--	--
--	--	--	--	--
--	--	--	--	--
--	--	--	--	--
--	--	--	--	--
--	--	--	--	--
--	--	--	--	--
--	--	--	--	--
--	--	--	--	--
--	--	--	--	--
--	--	--	--	--
--	--	--	--	--
--	--	--	--	--
--	--	--	--	--
--	--	--	--	--
--	--	--	--	--
--	--	--	--	--
--	--	--	--	--
--	--	--	--	--
--	--	--	--	--
--	--	--	--	--
--	--	--	--	--
--	--	--	--	--
--	--	--	--	--
--	--	--	--	--
--	--	--	--	--
--	--	--	--	--
--	--	--	--	--
--	--	--	--	--
--	--	--	--	--
--	--	--	--	--
--	--	--	--	--
--	--	--	--	--
--	--	--	--	--
--	--	--	--	--
--	--	--	--	--
--	--	--	--	--
--	--	--	--	--
--	--	--	--	--
--	--	--	--	--
--	--	--	--	--
--	--	--	--	--
--	--	--	--	--
--	--	--	--	--
--	--	--	--	--
--	--	--	--	--
--	--	--	--	--
--	--	--	--	--
--	--	--	--	--
--	--	--	--	--
--	--	--	--	--
--	--	--	--	--
--	--	--	--	--
--	--	--	--	--
--	--	--	--	--
--	--	--	--	--
--	--	--	--	--
--	--	--	--	--
--	--	--	--	--
--	--	--	--	--
--	--	--	--	--
--	--	--	--	--
--	--	--	--	--
--	--	--	--	--
--	--	--	--	--
--	--	--	--	--
--	--	--	--	--
--	--	--	--	--
--	--	--	--	--
--	--	--	--	--
--	--	--	--	--
--	--	--	--	--
--	--	--	--	--
--	--	--	--	--
--	--	--	--	--
--	--	--	--	--
--	--	--	--	--
--	--	--	--	--
--	--	--	--	--
--	--	--	--	--
--	--	--	--	--
--	--	--	--	--
--	--	--	--	--
--	--	--	--	--
--	--	--	--	--
--	--	--	--	--
--	--	--	--	--
--	--	--	--	--
--	--	--	--	--
--	--	--	--	--
--	--	--	--	--
--	--	--	--	--
--	--	--	--	--
--	--	--	--	--
--	--	--	--	--
--	--	--	--	--
--	--	--	--	--
--	--	--	--	--
--	--	--	--	--
--	--	--	--	--
--	--	--	--	--
--	--	--	--	--
--	--	--	--	--
--	--	--	--	--
--	--	--	--	--
--	--	--	--	--
--	--	--	--	--
--	--	--	--	--
--	--	--	--	--
--	--	--	--	--
--	--	--	--	--
--	--	--	--	--
--	--	--	--	--
--	--	--	--	--
--	--	--	--	--
--	--	--	--	--
--	--	--	--	--
--	--	--	--	--
--	--	--	--	--
--	--	--	--	--
--	--	--	--	--
--	--	--	--	--
--	--	--	--	--
--	--	--	--	--
--	--	--	--	--
--	--	--	--	--
--	--	--	--	--
--	--	--	--	--
--	--	--	--	--
--	--	--	--	--
--	--	--	--	--
--	--	--	--	--
--	--	--	--	--
--	--	--	--	--
--	--	--	--	--
--	--	--	--	--
--	--	--	--	--
--	--	--	--	--
--	--	--	--	--
--	--	--	--	--
--	--	--	--	--
--	--	--	--	--
--	--	--	--	--
--	--	--	--	--
--	--	--	--	--
--	--	--	--	--
--	--	--	--	--
--	--	--	--	--
--	--	--	--	--
--	--	--	--	--
--	--	--	--	--
--	--	--	--	--
--	--	--	--	--
--	--	--	--	--
--	--	--	--	--
--	--	--	--	--
--	--	--	--	--
--	--	--	--	--
--	--	--	--	--
--	--	--	--	--
--	--	--	--	--
--	--	--	--	--
--	--	--	--	--
--	--	--	--	--
--	--	--	--	--
--	--	--	--	--
--	--	--	--	--
--	--	--	--	--
--	--	--	--	--
--	--	--	--	--
--	--	--	--	--
--	--	--	--	--
--	--	--	--	--
--	--	--	--	--
--	--	--	--	--
--	--	--	--	--
--	--	--	--	--
--	--	--	--	--
--	--	--	--	--
--	--	--	--	--
--	--	--	--	--
--	--	--	--	--
--	--	--	--	--
--	--	--	--	--
--	--	--	--	--
--	--	--	--	--
--	--	--	--	--
--	--	--	--	--
--	--	--	--	--
--	--	--	--	--
--	--	--	--	--
--	--	--	--	--
--	--	--	--	--
--	--	--	--	--
--	--	--	--	--
--	--	--	--	--
--	--	--	--	--
--	--	--	--	--
--	--	--	--	--
--	--	--	--	--
--	--	--	--	--
--	--	--	--	--
--	--	--	--	--
--	--	--	--	--
--	--	--	--	--
--	--	--	--	--
--	--	--	--	--
--	--	--	--	--
--	--	--	--	--
--	--	--	--	--
--	--	--	--	--
--	--	--	--	--
--	--	--	--	--
--	--	--	--	--
--	--	--	--	--
--	--	--	--	--
--	--	--	--	--
--	--	--	--	--
--	--	--	--	--
--	--	--	--	--
--	--	--	--	--
--	--	--	--	--
--	--	--	--	--
--	--	--	--	--
--	--	--	--	--
--	--	--	--	--
--	--	--	--	--
--	--	--	--	--
--	--	--	--	--
--	--	--	--	--
--	--	--	--	--
--	--	--	--	--
--	--	--	--	--
--	--	--	--	--
--	--	--	--	--
--	--	--	--	--
--	--	--	--	--
--	--	--	--	--
--	--	--	--	--
--	--	--	--	--
--	--	--	--	--
--	--	--	--	--
--	--	--	--	--
--	--	--	--	--
--	--	--	--	--
--	--	--	--	--
--	--	--	--	--
--	--	--	--	--
--	--	--	--	--
--	--	--	--	--
--	--	--	--	--
--	--	--	--	--
--	--	--	--	--
--	--	--	--	--
--	--	--	--	--
--	--	--	--	--
--	--	--	--	--
--	--	--	--	--
--	--	--	--	--
--	--	--	--	--
--	--	--	--	--
--	--	--	--	--
--	--	--	--	--
--	--	--	--	--
--	--	--	--	--
--	--	--	--	--
--	--	--	--	--
--	--	--	--	--
--	--	--	--	--
--	--	--	--	--
--	--	--	--	--
--	--	--	--	--
--	--	--	--	--
--	--	--	--	--
--	--	--	--	--
--	--	--	--	--
--	--	--	--	--
--	--	--	--	--
--	--	--	--	--
--	--	--	--	--
--	--	--	--	--
--	--	--	--	--
--	--	--	--	--
--	--	--	--	--
--	--	--	--	--
--	--	--	--	--
--	--	--	--	--
--	--	--	--	--
--	--	--	--	--
--	--	--	--	--
--	--	--	--	--
--	--	--	--	--
--	--	--	--	--
--	--	--	--	--
--	--	--	--	--
--	--	--	--	--
--	--	--	--	--
--	--	--	--	--
--	--	--	--	--
--	--	--	--	--
--	--	--	--	--
--	--	--	--	--
--	--	--	--	--
--	--	--	--	--
--	--	--	--	--
--	--	--	--	--
--	--	--	--	--
--	--	--	--	--
--	--	--	--	--
--	--	--	--	--
--	--	--	--	--
--	--	--	--	--
--	--	--	--	--
--	--	--	--	--
--	--	--	--	--
--	--	--	--	--
--	--	--	--	--
--	--	--	--	--
--	--	--	--	--
--	--	--	--	--
--	--	--	--	--
--	--	--	--	--
--	--	--	--	--
--	--	--	--	--
--	--	--	--	--
--	--	--	--	--
--	--	--	--	--
--	--	--	--	--
--	--	--	--	--
--	--	--	--	--
--	--	--	--	--
--	--	--	--	--
--	--	--	--	--
--	--	--	--	--
--	--	--	--	--
--	--	--	--	--
--	--	--	--	--
--	--	--	--	--
--	--	--	--	--
--	--	--	--	--
--	--	--	--	--
--	--	--	--	--
--	--	--	--	--
--	--	--	--	--
--	--	--	--	--
--	--	--	--	--
--	--	--	--	--
--	--	--	--	--
--	--	--	--	--
--	--	--	--	--
--	--	--	--	--
--	--	--	--	--
--	--	--	--	--
--	--	--	--	--
--	--	--	--	--
--	--	--	--	--
--	--	--	--	--
--	--	--	--	--
--	--	--	--	--
--	--	--	--	--
--	--	--	--	--
--	--	--	--	--
--	--	--	--	--
--	--	--	--	--
--	--	--	--	--
--	--	--	--	--
--	--	--	--	--
--	--	--	--	--
--	--	--	--	--
--	--	--	--	--
--	--	--	--	--
--	--	--	--	--
--	--	--	--	--
--	--	--	--	--
--	--	--	--	--
--	--	--	--	--
--	--	--	--	--
--	--	--	--	--
--	--	--	--	--
--	--	--	--	--
--	--	--	--	--
--	--	--	--	--
--	--	--	--	--
--	--	--	--	--
--	--	--	--	--
--	--	--	--	--
--	--	--	--	--
--	--	--	--	--
--	--	--	--	--
--	--	--	--	--
--	--	--	--	--
--	--	--	--	--
--	--	--	--	--
--	--	--	--	--
--	--	--	--	--
--	--	--	--	--
--	--	--	--	--
--	--	--	--	--
--	--	--	--	--
--	--	--	--	--
--	--	--	--	--
--	--	--	--	--
--	--	--	--	--
--	--	--	--	--
--	--	--	--	--
--	--	--	--	--
--	--	--	--	--
--	--	--	--	--
--	--	--	--	--
--	--	--	--	--
--	--	--	--	--
--	--	--	--	--
--	--	--	--	--
--	--	--	--	--
--	--	--	--	--
--	--	--	--	--
--	--	--	--	--
--	--	--	--	--
--	--	--	--	--
--	--	--	--	--
--	--	--	--	--
--	--	--	--	--
--	--	--	--	--
--	--	--	--	--
--	--	--	--	--
--	--	--	--	--
--	--	--	--	--
--	--	--	--	--
--	--	--	--	--
--	--	--	--	--
--	--	--	--	--
--	--	--	--	--
--	--	--	--	--
--	--	--	--	--
--	--	--	--	--
--	--	--	--	--
--	--	--	--	--
--	--	--	--	--
--	--	--	--	--
--	--	--	--	--
--	--	--	--	--
--	--	--	--	--
--	--	--	--	--
--	--	--	--	--
--	--	--	--	--
--	--	--	--	--
--	--	--	--	--
--	--	--	--	--
--	--	--	--	--
--	--	--	--	--
[truncated: 4,723 more rows]

## Sheet: Supplementary Figure S12
Figure S12(a)									Figure S12(b)
Forward voltage (V)	Current density (kA/cm2)	Forward voltage (V)	Current density (kA/cm2)	Forward voltage (V)	Current density (kA/cm2)	Forward voltage (V)	Current density (kA/cm2)		Forward voltage (V)	Ideality factor	Forward voltage (V)	Ideality factor	Forward voltage (V)	Ideality factor	Forward voltage (V)	Ideality factor
0	1.23406e-11	0	6.28409e-12	0	6.63135e-12	0	3.64614e-12		0	-12.1177	0	-3.02009	0	-1.94319	0	2.20879
0.05	1.05185e-11	0.05	3.62948e-12	0.05	3.14509e-12	0.05	6.53186e-12		0.05	-5.82594	0.05	-3.87102	0.05	-1.51421	0.05	1.82028
0.1	6.34894e-12	0.1	2.66843e-12	0.1	9.77469e-13	0.1	1.50081e-11		0.1	-19.688	0.1	-5.71876	0.1	-1.47872	0.1	1.90574
0.15	8.64055e-12	0.15	2.03258e-12	0.15	4.42767e-13	0.15	2.52332e-11		0.15	13.0447	0.15	-5.08573	0.15	3.49687	0.15	2.9282
0.2	8.54299e-12	0.2	1.39033e-12	0.2	2.23954e-12	0.2	3.61673e-11		0.2	-23.0835	0.2	-1.82805	0.2	1.42976	0.2	3.71337
0.25	7.30624e-12	0.25	3.3139e-13	0.25	3.36349e-12	0.25	5.04887e-11		0.25	-29.982	0.25	-17.7767	0.25	3.27194	0.25	4.06407
0.3	7.50799e-12	0.3	1.15376e-12	0.3	5.43208e-12	0.3	6.81624e-11		0.3	-33.7659	0.3	1.50237	0.3	2.75717	0.3	4.38872
0.35	6.51468e-12	0.35	3.01164e-12	0.35	9.62594e-12	0.35	9.07953e-11		0.35	-7.63305	0.35	2.05833	0.35	2.87809	0.35	5.59601
0.4	4.52087e-12	0.4	5.77688e-12	0.4	1.48742e-11	0.4	1.08001e-10		0.4	-5.0255	0.4	3.11202	0.4	3.01807	0.4	4.2252
0.45	3.01498e-12	0.45	8.74009e-12	0.45	2.51547e-11	0.45	1.6703e-10		0.45	-4.22159	0.45	2.94528	0.45	2.7104	0.45	3.30789
0.5	1.80674e-12	0.5	1.78074e-11	0.5	4.33476e-11	0.5	2.35273e-10		0.5	3.74252	0.5	2.6888	0.5	2.57593	0.5	3.78809
0.55	8.48399e-12	0.55	2.99957e-11	0.55	7.75178e-11	0.55	3.29667e-10		0.55	1.50731	0.55	2.58848	0.55	2.51617	0.55	3.68021
0.6	2.3578e-11	0.6	6.41059e-11	0.6	1.37201e-10	0.6	4.73706e-10		0.6	2.07924	0.6	2.27778	0.6	2.36038	0.6	3.41585
0.65	5.4619e-11	0.65	1.28599e-10	0.65	2.64739e-10	0.65	7.00702e-10		0.65	2.4371	0.65	2.33551	0.65	2.23685	0.65	3.13257
0.7	1.15478e-10	0.7	2.65126e-10	0.7	5.01455e-10	0.7	1.0779e-09		0.7	2.59476	0.7	2.35831	0.7	2.25352	0.7	2.56491
0.75	2.4289e-10	0.75	5.24604e-10	0.75	9.58362e-10	0.75	1.91262e-09		0.75	2.73021	0.75	2.46202	0.75	2.16578	0.75	2.16394
0.8	4.76881e-10	0.8	1.01936e-09	0.8	1.91239e-09	0.8	3.5439e-09		0.8	2.87541	0.8	2.48399	0.8	2.04852	0.8	1.91764
0.85	9.33733e-10	0.85	1.99311e-09	0.85	3.94595e-09	0.85	7.32694e-09		0.85	2.81538	0.85	2.5453	0.85	1.99431	0.85	1.65428
0.9	1.88665e-09	0.9	3.75027e-09	0.9	8.18288e-09	0.9	1.68126e-08		0.9	2.71383	0.9	2.60715	0.9	1.96782	0.9	1.46365
0.95	3.88915e-09	0.95	7.10959e-09	0.95	1.72179e-08	0.95	4.25738e-08		0.95	2.6674	0.95	2.59508	0.95	1.84583	0.95	1.34238
1	8.05579e-09	1	1.3457e-08	1	3.93568e-08	1	1.14523e-07		1	2.62082	1	2.48724	1	1.673	1	1.26142
1.05	1.70402e-08	1.05	2.69641e-08	1.05	9.74009e-08	1.05	3.28005e-07		1.05	2.52077	1.05	2.29883	1.05	1.50304	1.05	1.1841
1.1	3.7428e-08	1.1	5.69299e-08	1.1	2.70833e-07	1.1	1.00816e-06		1.1	2.46565	1.1	2.09075	1.1	1.35256	1.1	1.1264
1.15	8.19358e-08	1.15	1.3168e-07	1.15	8.30688e-07	1.15	3.22784e-06		1.15	2.47832	1.15	1.83648	1.15	1.23423	1.15	1.08276
1.2	1.78529e-07	1.2	3.46282e-07	1.2	2.83679e-06	1.2	1.08787e-05		1.2	2.50816	1.2	1.59616	1.2	1.14334	1.2	1.04651
1.25	3.83632e-07	1.25	1.05115e-06	1.25	1.04871e-05	1.25	3.78226e-05		1.25	2.54423	1.25	1.39838	1.25	1.08356	1.25	1.02669
1.3	8.17796e-07	1.3	3.70829e-06	1.3	4.11903e-05	1.3	0.000133675		1.3	2.53449	1.3	1.25531	1.3	1.0694	1.3	1.01632
1.35	1.76764e-06	1.35	1.47492e-05	1.35	0.000157765	1.35	0.000476804		1.35	2.33551	1.35	1.16036	1.35	1.07078	1.35	1.03132
1.4	4.29189e-06	1.4	6.45857e-05	1.4	0.000617503	1.4	0.00162		1.4	1.9158	1.4	1.12761	1.4	1.10797	1.4	1.07619
1.45	1.33394e-05	1.45	0.000279109	1.45	0.00216	1.45	0.00522		1.45	1.50368	1.45	1.15626	1.45	1.19739	1.45	1.21333
1.5	5.63579e-05	1.5	0.00114	1.5	0.00695	1.5	0.01357		1.5	1.27963	1.5	1.21414	1.5	1.40846	1.5	1.51708
1.55	0.000274946	1.55	0.00428	1.55	0.01692	1.55	0.02851		1.55	1.21712	1.55	1.42676	1.55	1.8369	1.55	2.00396
1.6	0.00136	1.6	0.01161	1.6	0.0337	1.6	0.04905		1.6	1.28535	1.6	1.84787	1.6	2.45829	1.6	2.7273
1.65	0.00559	1.65	0.02577	1.65	0.05502	1.65	0.0733		1.65	1.61435	1.65	2.45139	1.65	3.37686	1.65	3.62373
1.7	0.01493	1.7	0.04489	1.7	0.07951	1.7	0.09985		1.7	2.24373	1.7	3.43554	1.7	4.43643	1.7	4.59006
1.75	0.0314	1.75	0.06763	1.75	0.10575	1.75	0.12847		1.75	3.09994	1.75	4.58064	1.75	5.56435	1.75	5.59095
1.8	0.05208	1.8	0.09258	1.8	0.13388	1.8	0.15827		1.8	4.40402	1.8	5.92142	1.8	6.70057	1.8	6.67255
1.85	0.07565	1.85	0.1184	1.85	0.163	1.85	0.189		1.85	5.90392	1.85	7.2254	1.85	7.91642	1.85	7.75643
1.9	0.10034	1.9	0.14649	1.9	0.19309	1.9	0.22061		1.9	7.4046	1.9	8.46983	1.9	9.17551	1.9	8.88404
1.95	0.12761	1.95	0.17513	1.95	0.22357	1.95	0.25255		1.95	8.79194	1.95	9.96409	1.95	10.4971	1.95	10.0697
2	0.15586	2	0.20433	2	0.2545	2	0.2849		2	10.4173	2	11.3994	2	11.7711	2	11.2076
2.05	0.18506	2.05	0.23425	2.05	0.28601	2.05	0.3178		2.05	12.1022	2.05	12.8794	2.05	13.0774	2.05	12.3837
2.1	0.21463	2.1	0.26433	2.1	0.31767	2.1	0.35077		2.1	13.8676	2.1	14.471	2.1	14.4468	2.1	13.6262
2.15	0.24466	2.15	0.29457	2.15	0.34957	2.15	0.38393		2.15	15.5476	2.15	16.0126	2.15	15.7454	2.15	14.7899
2.2	0.27532	2.2	0.32514	2.2	0.38189	2.2	0.4175		2.2	17.2726	2.2	17.5964	2.2	17.0732	2.2	15.9942
2.25	0.30614	2.25	0.35565	2.25	0.41426	2.25	0.45101		2.25	19.0989	2.25	19.233	2.25	18.4414	2.25	17.264
2.3	0.3372	2.3	0.38631	2.3	0.4469	2.3	0.48467		2.3	20.8802	2.3	20.8683	2.3	19.764	2.3	18.4721
2.35	0.36852	2.35	0.41689	2.35	0.47971	2.35	0.51848		2.35	22.5926	2.35	22.5852	2.35	21.097	2.35	19.6409
2.4	0.40024	2.4	0.4474	2.4	0.51273	2.4	0.55258		2.4	24.3958	2.4	24.3079	2.4	22.5056	2.4	20.8891
2.45	0.4319	2.45	0.47782	2.45	0.54566	2.45	0.58652		2.45	26.2955	2.45	25.9521	2.45	23.9636	2.45	22.2125
2.5	0.46373	2.5	0.50837	2.5	0.57867	2.5	0.62051		2.5	28.0217	2.5	27.4753	2.5	25.0812	2.5	23.3869

## Sheet: Supplementary Figure S13
Figure S13(a)											Figure S13(b)
Bias voltage (V)	Current density(kA/cm2)	Bias voltage (V)	Current density(kA/cm2)	Bias voltage (V)	Current density(kA/cm2)	Bias voltage (V)	Current density(kA/cm2)	Bias voltage (V)	Current density(kA/cm2)		Bias voltage (V)	Current density(kA/cm2)	Bias voltage (V)	Current density(kA/cm2)	Bias voltage (V)	Current density(kA/cm2)	Bias voltage (V)	Current density(kA/cm2)
-1	-710.24	-1	-1397.75	-1	-2765.41	-1	-3310.4	-0.5	-1969.48		-1	-851.77	1	842.874	-1	-876.793	1	874.704
-0.95	-655.477	-0.95	-1278.72	-0.95	-2582.48	-0.95	-3124.28	-0.45	-1768.82		-0.975	-823.144	0.975	817.188	-0.975	-851.834	0.975	844.608
-0.9	-604.608	-0.9	-1166.11	-0.9	-2403.3	-0.9	-2940.61	-0.4	-1569.12		-0.95	-804.794	0.95	792.971	-0.95	-815.131	0.95	817.446
-0.85	-557.161	-0.85	-1067.6	-0.85	-2230.28	-0.85	-2759.39	-0.35	-1370.68		-0.925	-774.698	0.925	767.285	-0.925	-794.577	0.925	786.615
-0.8	-512.704	-0.8	-976.057	-0.8	-2054.93	-0.8	-2580.4	-0.3	-1172.78		-0.9	-749.742	0.9	736.464	-0.9	-766.683	0.9	756.518
-0.75	-470.74	-0.75	-890.827	-0.75	-1889.54	-0.75	-2403.9	-0.25	-976.566		-0.875	-726.254	0.875	718.852	-0.875	-742.458	0.875	735.964
-0.7	-430.742	-0.7	-810.674	-0.7	-1734.87	-0.7	-2228.8	-0.2	-780.862		-0.85	-708.638	0.85	691.698	-0.85	-716.032	0.85	708.804
-0.65	-392.94	-0.65	-735.96	-0.65	-1586.63	-0.65	-2057.11	-0.15	-585.729		-0.825	-678.544	0.825	666.013	-0.825	-691.072	0.825	683.845
-0.6	-356.845	-0.6	-665.465	-0.6	-1444.2	-0.6	-1887.71	-0.1	-391.164		-0.8	-652.119	0.8	637.392	-0.8	-663.913	0.8	658.152
-0.55	-322.244	-0.55	-598.735	-0.55	-1306.2	-0.55	-1720.81	-0.05	-196.81		-0.775	-631.568	0.775	623.449	-0.775	-642.625	0.775	628.789
-0.5	-288.958	-0.5	-535.224	-0.5	-1171.02	-0.5	-1556.5	0	-2.81237		-0.75	-613.951	0.75	596.295	-0.75	-622.804	0.75	608.234
-0.45	-256.858	-0.45	-474.53	-0.45	-1042.37	-0.45	-1393.99	0.05	191.351		-0.725	-587.527	0.725	571.344	-0.725	-593.442	0.725	582.542
-0.4	-225.754	-0.4	-416.189	-0.4	-917.457	-0.4	-1233.4	0.1	385.534		-0.7	-562.571	0.7	547.127	-0.7	-574.357	0.7	564.925
-0.35	-195.375	-0.35	-359.614	-0.35	-794.523	-0.35	-1074.38	0.15	580.051		-0.675	-539.816	0.675	528.781	-0.675	-548.663	0.675	537.029
-0.3	-165.973	-0.3	-305.166	-0.3	-674.959	-0.3	-918.116	0.2	774.944		-0.65	-519.997	0.65	507.498	-0.65	-527.376	0.65	511.337
-0.25	-137.241	-0.25	-252.16	-0.25	-551.291	-0.25	-763.272	0.25	970.329		-0.625	-499.445	0.625	486.95	-0.625	-506.088	0.625	490.782
-0.2	-109.088	-0.2	-200.327	-0.2	-438.959	-0.2	-609.637	0.3	1166.5		-0.6	-475.956	0.6	462.733	-0.6	-481.864	0.6	469.495
-0.15	-81.4519	-0.15	-149.561	-0.15	-328.407	-0.15	-457.386	0.35	1363.35		-0.575	-456.873	0.575	442.918	-0.575	-456.17	0.575	448.206
-0.1	-54.1471	-0.1	-99.4903	-0.1	-218.471	-0.1	-305.894	0.4	1561.04		-0.55	-437.055	0.55	415.766	-0.55	-437.82	0.55	426.919
-0.05	-27.0839	-0.05	-49.8671	-0.05	-109.832	-0.05	-154.942	0.45	1759.51		-0.525	-412.099	0.525	401.822	-0.525	-424.606	0.525	402.694
0	-0.15494	0	-0.52608	0	-2.06431	0	-3.85627	0.5	1958.72		-0.5	-395.951	0.5	379.072	-0.5	-390.104	0.5	382.873
0.05	26.7425	0.05	48.6597	0.05	104.756	0.05	146.31	0.55	2159.12		-0.475	-379.803	0.475	357.056	-0.475	-375.424	0.475	364.521
0.1	53.8182	0.1	98.1618	0.1	211.202	0.1	296.976	0.6	2360.37		-0.45	-350.442	0.45	339.444	-0.45	-357.072	0.45	341.031
0.15	81.1508	0.15	148.057	0.15	318.407	0.15	448.151	0.65	2562.45		-0.425	-332.826	0.425	318.895	-0.425	-335.05	0.425	317.54
0.2	108.976	0.2	198.827	0.2	426.938	0.2	600.83	0.7	2765.09		-0.4	-315.943	0.4	297.614	-0.4	-315.963	0.4	301.39
0.25	137.177	0.25	250.224	0.25	535.985	0.25	753.683	0.75	2968.2		-0.375	-295.39	0.375	276.331	-0.375	-293.206	0.375	280.838
0.3	165.816	0.3	302.646	0.3	647.9	0.3	907.665	0.8	3172.07		-0.35	-274.839	0.35	263.122	-0.35	-274.121	0.35	263.219
0.35	195.258	0.35	356.753	0.35	762.325	0.35	1063.98	0.85	3376.8		-0.325	-250.616	0.325	241.84	-0.325	-256.504	0.325	236.792
0.4	225.262	0.4	412.199	0.4	878.704	0.4	1221.18	0.9	3581.39		-0.3	-235.201	0.3	219.824	-0.3	-243.29	0.3	218.44
0.45	256.063	0.45	469.495	0.45	997.893	0.45	1379.72	0.95	3785.9		-0.275	-214.65	0.275	197.074	-0.275	-215.395	0.275	202.29
0.5	287.983	0.5	529.328	0.5	1121.1	0.5	1540.95	1	3990.13		-0.25	-196.3	0.25	183.131	-0.25	-196.31	0.25	183.205
0.55	320.79	0.55	591.491	0.55	1247.13	0.55	1703.19	1.05	4194.04		-0.225	-174.279	0.225	164.051	-0.225	-175.021	0.225	161.916
0.6	354.806	0.6	656.641	0.6	1378.82	0.6	1867.26	1.1	4397.15		-0.2	-161.066	0.2	143.502	-0.2	-159.606	0.2	141.362
0.65	390.447	0.65	725.739	0.65	1513.15	0.65	2035.23	1.15	4599.46		-0.175	-139.781	0.175	122.221	-0.175	-140.521	0.175	121.542
0.7	427.409	0.7	798.373	0.7	1651.14	0.7	2204.85	1.2	4800.22		-0.15	-118.495	0.15	106.076	-0.15	-119.967	0.15	106.861
0.75	466.148	0.75	875.511	0.75	1794.09	0.75	2377.09	1.25	4999.12		-0.125	-103.08	0.125	89.1962	-0.125	-100.147	0.125	89.2433
0.8	507.17	0.8	958.581	0.8	1942.72	0.8	2552.42	1.3	5194.78		-0.1	-86.9316	0.1	73.0512	-0.1	-83.263	0.1	70.1567
0.85	550.254	0.85	1047.3	0.85	2095.76	0.85	2728.9	1.35	5387.82		-0.075	-58.3086	0.075	51.7698	-0.075	-68.5827	0.075	45.9323
0.9	596.048	0.9	1143.21	0.9	2253.69	0.9	2908.03	1.4	5579.45		-0.05	-44.3628	0.05	29.0192	-0.05	-42.8921	0.05	26.1126
0.95	645.254	0.95	1247.51	0.95	2417.78	0.95	3090.27	1.45	5770.83		-0.025	-27.4801	0.025	15.0765	-0.025	-25.2747	0.025	12.1653
1	697.727	1	1363	1	2587.02	1	3273.01	1.5	5963.96		0	-9.12817	0	-2.52262	0	-11.3184	0	-8.39354
											0.025	8.48765	-0.025	-24.5432	0.025	9.97359	-0.025	-31.1487
											0.05	28.3058	-0.05	-44.3613	0.05	30.5294	-0.05	-50.9669
											0.075	49.5932	-0.075	-67.115	0.075	47.4152	-0.075	-64.9141
											0.1	67.9437	-0.1	-84.7308	0.1	63.5678	-0.1	-81.7938
											0.125	79.6871	-0.125	-97.9434	0.125	84.8583	-0.125	-101.613
											0.15	105.378	-0.15	-118.496	0.15	106.149	-0.15	-120.699
											0.175	122.995	-0.175	-140.518	0.175	121.567	-0.175	-144.921
											0.2	142.079	-0.2	-157.401	0.2	138.452	-0.2	-161.804
											0.225	161.897	-0.225	-175.018	0.225	158.275	-0.225	-180.156
											0.25	183.184	-0.25	-193.369	0.25	182.503	-0.25	-198.507
											0.275	199.332	-0.275	-217.592	0.275	199.388	-0.275	-219.059
											0.3	212.545	-0.3	-231.539	0.3	216.274	-0.3	-238.144
											0.325	236.033	-0.325	-248.422	0.325	235.362	-0.325	-254.294
											0.35	258.787	-0.35	-269.709	0.35	257.387	-0.35	-274.847
											0.375	278.606	-0.375	-293.197	0.375	276.475	-0.375	-295.4
											0.4	292.552	-0.4	-311.549	0.4	297.033	-0.4	-321.092
											0.425	318.243	-0.425	-332.837	0.425	311.716	-0.425	-335.772
											0.45	335.126	-0.45	-349.719	0.45	334.474	-0.45	-354.857
											0.475	353.476	-0.475	-370.272	0.475	355.032	-0.475	-382.75
											0.5	374.027	-0.5	-394.495	0.5	378.525	-0.5	-395.964
											0.525	396.782	-0.525	-408.442	0.525	393.208	-0.525	-427.527
											0.55	420.271	-0.55	-431.932	0.55	421.842	-0.55	-442.942
											0.575	432.749	-0.575	-453.953	0.575	440.195	-0.575	-462.027
											0.6	459.174	-0.6	-477.442	0.6	462.955	-0.6	-486.25
											0.625	478.257	-0.625	-497.995	0.625	479.841	-0.625	-509.005
											0.65	497.342	-0.65	-519.283	0.65	502.599	-0.65	-536.165
											0.675	522.298	-0.675	-536.898	0.675	526.093	-0.675	-553.783
											0.7	544.319	-0.7	-566.261	0.7	549.586	-0.7	-580.208
											0.725	568.542	-0.725	-584.611	0.725	573.079	-0.725	-604.431
											0.75	583.222	-0.75	-608.101	0.75	593.636	-0.75	-625.718
											0.775	614.051	-0.775	-623.516	0.775	619.331	-0.775	-653.611
											0.8	634.604	-0.8	-658.75	0.8	645.763	-0.8	-679.303
											0.825	658.092	-0.825	-675.633	0.825	668.521	-0.825	-700.591
											0.85	682.315	-0.85	-701.324	0.85	689.813	-0.85	-724.079
											0.875	705.068	-0.875	-724.814	0.875	719.913	-0.875	-755.644
											0.9	730.024	-0.9	-758.579	0.9	744.875	-0.9	-779.132
											0.925	747.642	-0.925	-777.664	0.925	768.367	-0.925	-804.089
											0.95	778.47	-0.95	-801.887	0.95	795.532	-0.95	-833.452
											0.975	805.628	-0.975	-826.844	0.975	820.494	-0.975	-856.207
											1	831.319	-1	-859.142	1	851.328	-1	-894.377
											--	--	--	--	--	--	--	--
											--	--	--	--	--	--	--	--
											--	--	--	--	--	--	--	--
											--	--	--	--	--	--	--	--
											--	--	--	--	--	--	--	--
											--	--	--	--	--	--	--	--
											--	--	--	--	--	--	--	--
											--	--	--	--	--	--	--	--
											--	--	--	--	--	--	--	--
											--	--	--	--	--	--	--	--
											--	--	--	--	--	--	--	--
											--	--	--	--	--	--	--	--
											--	--	--	--	--	--	--	--
											--	--	--	--	--	--	--	--
											--	--	--	--	--	--	--	--
											--	--	--	--	--	--	--	--
											--	--	--	--	--	--	--	--
											--	--	--	--	--	--	--	--
											--	--	--	--	--	--	--	--
											--	--	--	--	--	--	--	--
											--	--	--	--	--	--	--	--
											--	--	--	--	--	--	--	--
											--	--	--	--	--	--	--	--
											--	--	--	--	--	--	--	--
											--	--	--	--	--	--	--	--
											--	--	--	--	--	--	--	--
											--	--	--	--	--	--	--	--
											--	--	--	--	--	--	--	--
											--	--	--	--	--	--	--	--
											--	--	--	--	--	--	--	--
											--	--	--	--	--	--	--	--
											--	--	--	--	--	--	--	--
											--	--	--	--	--	--	--	--
											--	--	--	--	--	--	--	--
											--	--	--	--	--	--	--	--
											--	--	--	--	--	--	--	--
											--	--	--	--	--	--	--	--
											--	--	--	--	--	--	--	--
											--	--	--	--	--	--	--	--
											--	--	--	--	--	--	--	--
											--	--	--	--	--	--	--	--
											--	--	--	--	--	--	--	--
											--	--	--	--	--	--	--	--
											--	--	--	--	--	--	--	--
											--	--	--	--	--	--	--	--
											--	--	--	--	--	--	--	--
											--	--	--	--	--	--	--	--
											--	--	--	--	--	--	--	--
											--	--	--	--	--	--	--	--
											--	--	--	--	--	--	--	--
											--	--	--	--	--	--	--	--
											--	--	--	--	--	--	--	--
											--	--	--	--	--	--	--	--
											--	--	--	--	--	--	--	--
											--	--	--	--	--	--	--	--
											--	--	--	--	--	--	--	--
											--	--	--	--	--	--	--	--
											--	--	--	--	--	--	--	--
											--	--	--	--	--	--	--	--
											--	--	--	--	--	--	--	--
											--	--	--	--	--	--	--	--
											--	--	--	--	--	--	--	--
											--	--	--	--	--	--	--	--
											--	--	--	--	--	--	--	--
											--	--	--	--	--	--	--	--
														--	--	--
														--	--	--
														--	--	--
														--	--	--
														--	--	--
														--	--	--
														--	--	--
														--	--	--
														--	--	--
														--	--	--
														--	--	--
														--	--	--
														--	--	--
														--	--	--
														--	--	--
														--	--	--
														--	--	--
														--	--	--
														--	--	--
														--	--	--
														--	--	--
														--	--	--
														--	--	--
														--	--	--
														--	--	--
														--	--	--
														--	--	--
														--	--	--
														--	--	--
														--	--	--
														--	--	--
														--	--	--
														--	--	--
														--	--	--
														--	--	--
														--	--	--
														--	--	--
														--	--	--
														--	--	--
														--	--	--
														--	--	--
														--	--	--
														--	--	--
														--	--	--
														--	--	--
														--	--	--
														--	--	--
														--	--	--
														--	--	--
														--	--	--
														--	--	--
														--	--	--
														--	--	--
														--	--	--
														--	--	--
														--	--	--
														--	--	--
														--	--	--
														--	--	--
														--	--	--
														--	--	--
														--	--	--
														--	--	--
														--	--	--
														--	--	--
														--	--	--
														--	--	--
														--	--	--
														--	--	--
														--	--	--
														--	--	--
														--	--	--
														--	--	--
														--	--	--
														--	--	--
														--	--	--
														--	--	--
														--	--	--
														--	--	--
														--	--	--
														--	--	--
														--	--	--
														--	--	--
														--	--	--
														--	--	--
														--	--	--
														--	--	--
														--	--	--
														--	--	--
														--	--	--
														--	--	--
														--	--	--
														--	--	--
														--	--	--
														--	--	--
														--	--	--
														--	--	--
														--	--	--
														--	--	--
														--	--	--
														--	--	--
														--	--	--
														--	--	--
														--	--	--
														--	--	--
														--	--	--
														--	--	--
														--	--	--
														--	--	--
														--	--	--
														--	--	--
														--	--	--
														--	--	--
														--	--	--
														--	--	--
														--	--	--
														--	--	--
														--	--	--
														--	--	--
														--	--	--
														--	--	--
														--	--	--
														--	--	--
														--	--	--
														--	--	--
														--	--	--
														--	--	--
														--	--	--
														--	--	--
														--	--	--
														--	--	--
														--	--	--
														--	--	--
														--	--	--
														--	--	--
														--	--	--
														--	--	--
														--	--	--
														--	--	--
														--	--	--
														--	--	--
														--	--	--
														--	--	--
														--	--	--
														--	--	--
														--	--	--
														--	--	--
														--	--	--
														--	--	--
														--	--	--
														--	--	--
														--	--	--
														--	--	--
														--	--	--
														--	--	--
														--	--	--
														--	--	--
														--	--	--
														--	--	--
														--	--	--
														--	--	--
														--	--	--
														--	--	--
														--	--	--
														--	--	--
														--	--	--
														--	--	--
														--	--	--
														--	--	--
														--	--	--
														--	--	--
														--	--	--
														--	--	--
														--	--	--
														--	--	--
														--	--	--
														--	--	--
														--	--	--
														--	--	--
														--	--	--
														--	--	--
														--	--	--
														--	--	--
														--	--	--
														--	--	--
														--	--	--
														--	--	--
														--	--	--
														--	--	--
														--	--	--
														--	--	--
														--	--	--
														--	--	--
														--	--	--
														--	--	--
														--	--	--
														--	--	--
														--	--	--
														--	--	--
														--	--	--
														--	--	--
														--	--	--
														--	--	--
														--	--	--
														--	--	--
														--	--	--
														--	--	--
														--	--	--
														--	--	--
														--	--	--
														--	--	--
														--	--	--
														--	--	--
														--	--	--
														--	--	--
														--	--	--
														--	--	--
														--	--	--
														--	--	--
														--	--	--
														--	--	--
														--	--	--
														--	--	--
														--	--	--
														--	--	--
														--	--	--
														--	--	--
														--	--	--
														--	--	--
														--	--	--
														--	--	--
														--	--	--
														--	--	--
														--	--	--
														--	--	--
														--	--	--
														--	--	--
														--	--	--
														--	--	--
														--	--	--
														--	--	--
														--	--	--
														--	--	--
														--	--	--
														--	--	--
														--	--	--
														--	--	--
														--	--	--
														--	--	--
														--	--	--
														--	--	--
														--	--	--
														--	--	--
														--	--	--
														--	--	--
														--	--	--
														--	--	--
														--	--	--
														--	--	--
														--	--	--
														--	--	--
														--	--	--
														--	--	--
														--	--	--
														--	--	--
														--	--	--
														--	--	--
														--	--	--
														--	--	--
														--	--	--
														--	--	--
														--	--	--
														--	--	--
														--	--	--
														--	--	--
														--	--	--
														--	--	--
														--	--	--
														--	--	--
														--	--	--
														--	--	--
														--	--	--
														--	--	--
														--	--	--
														--	--	--
														--	--	--
														--	--	--
														--	--	--
														--	--	--
														--	--	--
														--	--	--
														--	--	--
														--	--	--
														--	--	--
														--	--	--
														--	--	--
														--	--	--
														--	--	--
														--	--	--
														--	--	--
														--	--	--
														--	--	--
														--	--	--
														--	--	--
														--	--	--
														--	--	--
														--	--	--
														--	--	--
														--	--	--
														--	--	--
														--	--	--
														--	--	--
														--	--	--
														--	--	--
														--	--	--
														--	--	--
														--	--	--
														--	--	--
														--	--	--
														--	--	--
														--	--	--
														--	--	--
														--	--	--
														--	--	--
														--	--	--
														--	--	--
														--	--	--
														--	--	--
														--	--	--
														--	--	--
														--	--	--
														--	--	--
														--	--	--
														--	--	--
														--	--	--
														--	--	--
														--	--	--
														--	--	--
														--	--	--
														--	--	--
														--	--	--
														--	--	--
														--	--	--
														--	--	--
														--	--	--
														--	--	--
														--	--	--
														--	--	--
														--	--	--
														--	--	--
														--	--	--
														--	--	--
														--	--	--
														--	--	--
														--	--	--
														--	--	--
														--	--	--
														--	--	--
														--	--	--
														--	--	--
														--	--	--
														--	--	--
														--	--	--
														--	--	--
														--	--	--
														--	--	--
														--	--	--
														--	--	--
														--	--	--
														--	--	--
														--	--	--
														--	--	--
														--	--	--
														--	--	--
														--	--	--
														--	--	--
														--	--	--
														--	--	--
														--	--	--
														--	--	--
														--	--	--
														--	--	--
														--	--	--
														--	--	--
														--	--	--
														--	--	--
														--	--	--
														--	--	--
														--	--	--
														--	--	--
														--	--	--
														--	--	--
														--	--	--
														--	--	--
														--	--	--
														--	--	--
														--	--	--
														--	--	--
														--	--	--
														--	--	--
														--	--	--
														--	--	--
														--	--	--
														--	--	--
														--	--	--
														--	--	--
														--	--	--
														--	--	--
														--	--	--
														--	--	--
														--	--	--
														--	--	--
														--	--	--
														--	--	--
														--	--	--
														--	--	--
														--	--	--
														--	--	--
														--	--	--
														--	--	--
														--	--	--
														--	--	--
														--	--	--
														--	--	--
														--	--	--
														--	--	--
														--	--	--
														--	--	--
														--	--	--
														--	--	--
														--	--	--
														--	--	--
														--	--	--
														--	--	--
														--	--	--
														--	--	--
														--	--	--
														--	--	--
														--	--	--
														--	--	--
														--	--	--
														--	--	--
														--	--	--
														--	--	--
														--	--	--
														--	--	--
														--	--	--
														--	--	--
														--	--	--
														--	--	--
														--	--	--
														--	--	--
														--	--	--
														--	--	--
														--	--	--
														--	--	--
														--	--	--
														--	--	--
														--	--	--
														--	--	--
														--	--	--
														--	--	--
														--	--	--
														--	--	--
														--	--	--
														--	--	--
														--	--	--
														--	--	--
														--	--	--
														--	--	--
														--	--	--
														--	--	--
														--	--	--
														--	--	--
														--	--	--
														--	--	--
														--	--	--
														--	--	--
														--	--	--
														--	--	--
														--	--	--
														--	--	--
														--	--	--
														--	--	--
														--	--	--
														--	--	--
														--	--	--
														--	--	--
														--	--	--
														--	--	--
														--	--	--
														--	--	--
														--	--	--
														--	--	--
														--	--	--
														--	--	--
														--	--	--
														--	--	--
														--	--	--
														--	--	--
														--	--	--
														--	--	--
														--	--	--
														--	--	--
														--	--	--
														--	--	--
														--	--	--
														--	--	--
														--	--	--
														--	--	--
														--	--	--
														--	--	--
														--	--	--
														--	--	--
														--	--	--
														--	--	--
														--	--	--
														--	--	--
														--	--	--
														--	--	--
														--	--	--
														--	--	--
														--	--	--
														--	--	--
														--	--	--
														--	--	--
														--	--	--
														--	--	--
														--	--	--
														--	--	--
														--	--	--
														--	--	--
														--	--	--
														--	--	--
														--	--	--
														--	--	--
														--	--	--
														--	--	--
														--	--	--
														--	--	--
														--	--	--
														--	--	--
														--	--	--
														--	--	--
														--	--	--
														--	--	--
														--	--	--
														--	--	--
														--	--	--
														--	--	--
														--	--	--
														--	--	--
														--	--	--
														--	--	--
														--	--	--
														--	--	--
														--	--	--
														--	--	--
														--	--	--
														--	--	--
														--	--	--
														--	--	--
														--	--	--
														--	--	--
														--	--	--
														--	--	--
														--	--	--
														--	--	--
														--	--	--
														--	--	--
														--	--	--
														--	--	--
														--	--	--
														--	--	--
														--	--	--
														--	--	--
														--	--	--
														--	--	--
														--	--	--
														--	--	--
														--	--	--
														--	--	--
														--	--	--
														--	--	--
														--	--	--
														--	--	--
														--	--	--
														--	--	--
														--	--	--
														--	--	--
														--	--	--
														--	--	--
														--	--	--
														--	--	--
														--	--	--
														--	--	--
														--	--	--
														--	--	--
														--	--	--
														--	--	--
														--	--	--
														--	--	--
														--	--	--
														--	--	--
														--	--	--
														--	--	--
														--	--	--
														--	--	--
														--	--	--
														--	--	--
														--	--	--
														--	--	--
														--	--	--
														--	--	--
														--	--	--
														--	--	--
														--	--	--
														--	--	--
														--	--	--
														--	--	--
														--	--	--
														--	--	--
														--	--	--
														--	--	--
														--	--	--
														--	--	--
														--	--	--
														--	--	--
														--	--	--
														--	--	--
														--	--	--
														--	--	--
														--	--	--
														--	--	--
														--	--	--
														--	--	--
														--	--	--
														--	--	--
														--	--	--
														--	--	--
														--	--	--
														--	--	--
														--	--	--
														--	--	--
														--	--	--
														--	--	--
														--	--	--
														--	--	--
														--	--	--
														--	--	--
														--	--	--
														--	--	--
														--	--	--
														--	--	--
														--	--	--
														--	--	--
														--	--	--
														--	--	--
														--	--	--
														--	--	--
														--	--	--
														--	--	--
														--	--	--
														--	--	--
														--	--	--
														--	--	--
														--	--	--
														--	--	--
														--	--	--
														--	--	--
														--	--	--
														--	--	--
														--	--	--
														--	--	--
														--	--	--
														--	--	--
														--	--	--
														--	--	--
														--	--	--
														--	--	--
														--	--	--
														--	--	--
														--	--	--
														--	--	--
														--	--	--
														--	--	--
														--	--	--
														--	--	--
														--	--	--
														--	--	--
														--	--	--
														--	--	--
														--	--	--
														--	--	--
														--	--	--
														--	--	--
														--	--	--
														--	--	--
														--	--	--
														--	--	--
														--	--	--
														--	--	--
														--	--	--
														--	--	--
														--	--	--
														--	--	--
														--	--	--
														--	--	--
														--	--	--
														--	--	--
														--	--	--
														--	--	--
														--	--	--
														--	--	--
														--	--	--
														--	--	--
														--	--	--
														--	--	--
														--	--	--
														--	--	--
														--	--	--
														--	--	--
														--	--	--
														--	--	--
														--	--	--
														--	--	--
														--	--	--
														--	--	--
														--	--	--
														--	--	--
														--	--	--
														--	--	--
														--	--	--
														--	--	--
														--	--	--
														--	--	--
														--	--	--
														--	--	--
														--	--	--
														--	--	--
														--	--	--
														--	--	--
														--	--	--
														--	--	--
														--	--	--
														--	--	--
														--	--	--
														--	--	--
														--	--	--
														--	--	--
														--	--	--

## Sheet: Supplementary Figure S14
BV (V)	Ron,sp (mΩ·cm2)
500	0.094
550	0.122
700	0.76
1370	0.26
462	0.065
240	0.133
117	0.115
380	0.103
355	0.057
650	1.58
700	0.0743
760	1.527
261	3.0195
1200	0.592
1545	0.16
